# Supplementary material for: The crystal structures and Hirshfeld surface analyses of four 3,5-diacetyl-2-methyl-2,3-di­hydro-1,3,4-thia­diazol-2-yl derivatives
Source: Acta Crystallogr E Crystallogr Commun. 2019 Sep 10;75(Pt 10):1436–44. doi: 10.1107/S2056989019011915 (PMC6775747; doi:10.1107/S2056989019011915)
Supplement: Supplementary file 1 [file e-75-01436-sup1.cif]

##############################################################################
#                                                                            #
# This CIF contains the data in a paper accepted for publication in          #
# Acta Crystallographica Section E. It conforms to the requirements of       #
# Notes for Authors for Acta Crystallographica Section E, and has been       #
# peer reviewed under the auspices of the IUCr Commission on Journals.       #
#                                                                            #
# Full details of the Crystallographic Information File format               #
# are given in the paper "The Crystallographic Information File (CIF):       #
# a New Standard Archive File for Crystallography" by S. R. Hall, F. H.      #
# Allen and I. D. Brown [Acta Cryst. (1991), A47, 655-685].                  #
#                                                                            #
# The current version of the core CIF dictionary is obtainable from          #
# ftp://ftp.iucr.org/pub/cif_core.dic.                                       #
#                                                                            #
# Software is freely available for graphical display of the structure(s)     #
# in this CIF. For information consult the CIF software page                 #
# http://www.iucr.org/resources/cif/software.                                #
#                                                                            #
# This file may be used for bona fide research purposes within the           #
# scientific community so long as proper attribution is given to the journal # 
# article from which it was obtained.                                        #
#                                                                            #
##############################################################################
data_global
_audit_creation_method     SHELXL-2018/3
_journal_date_recd_electronic     2019-08-06
_journal_date_accepted     2019-08-28
_journal_name_full     'Acta Crystallographica, Section E'
_journal_year     2019
_journal_volume     75
_journal_issue     10
_journal_page_first     1436
_journal_page_last     1444
_journal_paper_category     GO
_journal_paper_doi     10.1107/S2056989019011915
_journal_coeditor_code     SU5508
_publ_contact_author_name     'Dr. M. NizamMohideen'
_publ_contact_author_address
;
PG & Research Department of Physics
The New College (Autonomous)
Chennai 600 014
Tamil Nadu
India
;
_publ_contact_author_email     'mnizam.new@gmail.com'
_publ_contact_author_fax     ?
_publ_contact_author_phone     '91-9841459257'
_publ_section_title
;
The crystal structures and Hirshfeld surface analyses of four
3,5-diacetyl-2-methyl-2,3-dihydro-1,3,4-thiadiazol-2-yl derivatives
;
loop_
    _publ_author_name
    _publ_author_footnote
    _publ_author_address
    'NizamMohideen, M.' .
;
PG & Research Department of Physics
The New College (Autonomous)
University of Madras
Chennai 600 014
Tamil Nadu
India
;
    'Syed Abuthahir, S.' .
;
PG & Research Department of Physics
The New College (Autonomous)
University of Madras
Chennai 600 014
Tamil Nadu
India
;
    'Viswanathan, V.' .
;
Department of Biophysics
All India Institute of Medical Science
New Delhi 110 029
India
;
    'Velmurugan, D.' .
;
CAS in Crystallography and Biophysics
University of Madras
Chennai 600 025
India
;
    'Karthik Ananth, M.' .
;
Department of Food Quality & Safety,
Institute for Postharvest and Food Sciences,
Volcani Center, ARO,
Rishon LeZion 7528809,
Israel
;
_publ_section_synopsis
;
The crystal structures of four
3,5-diacetyl-2-methyl-2,3-dihydro-1,3,4-thiadiazol-2-yl derivatives,
<i>viz</i>. 4-phenyl benzoate, 4-phenyl isobutyrate, 4-phenyl propionate and
4-phenyl cinnamate, are described and the intermolecular contacts in the
crystals are analysed using Hirshfeld surface analysis and two-dimensional
fingerprint plots.
;
data_I
_database_code_depnum_ccdc_archive 'CCDC 1909898'
_audit_creation_method     'SHELXL-2018/3'
_chemical_name_systematic
;
4-(5-Acetamido-3-acetyl-2-methyl-2,3-dihydro-1,3,4-thiadiazol-2-yl)phenyl
benzoate
;
_chemical_name_common     ?
_chemical_formula_moiety     'C20 H19 N3 O4 S'
_chemical_formula_sum     'C20 H19 N3 O4 S'
_chemical_formula_iupac     'C20 H19 N3 O4 S'
_chemical_formula_weight     397.44
_chemical_melting_point     ?
_space_group_crystal_system     triclinic
_space_group_name_H-M_alt     'P -1'
_space_group_name_Hall     '-P 1'
loop_
    _space_group_symop_operation_xyz
    'x, y, z'
    '-x, -y, -z'
_cell_length_a     6.75590(10)
_cell_length_b     16.9258(2)
_cell_length_c     19.0611(3)
_cell_angle_alpha     110.4470(10)
_cell_angle_beta     96.854(2)
_cell_angle_gamma     93.3700(10)
_cell_volume     2015.84(5)
_cell_formula_units_Z     4
_cell_measurement_reflns_used     7061
_cell_measurement_theta_min     1.153
_cell_measurement_theta_max     25.000
_cell_measurement_temperature     293(2)
_exptl_crystal_description     Block
_exptl_crystal_colour     Colourless
_exptl_crystal_size_max     0.300
_exptl_crystal_size_mid     0.250
_exptl_crystal_size_min     0.200
_exptl_crystal_density_diffrn     1.310
_exptl_crystal_density_meas     ?
_exptl_crystal_density_method     ?
_exptl_crystal_F_000     832
_exptl_absorpt_coefficient_mu     0.191
_exptl_absorpt_correction_type     multi-scan
_exptl_absorpt_process_details
;
(<i>SADABS</i>; Bruker, 2008)
;
_exptl_absorpt_correction_T_min     0.648
_exptl_absorpt_correction_T_max     0.763
_diffrn_ambient_temperature     293(2)
_diffrn_source     ?
_diffrn_radiation_type     MoK\a
_diffrn_radiation_wavelength     0.71073
_diffrn_measurement_device_type     'Bruker Kappa APEXII CCD'
_diffrn_measurement_method     '\w and \f scans'
_diffrn_detector_area_resol_mean     ?
_diffrn_reflns_number     27547
_diffrn_reflns_av_R_equivalents     0.0293
_diffrn_reflns_av_unetI/netI     0.0306
_diffrn_reflns_theta_min     1.153
_diffrn_reflns_theta_max     25.000
_diffrn_reflns_theta_full     25.000
_diffrn_measured_fraction_theta_max     0.998
_diffrn_measured_fraction_theta_full     0.998
_diffrn_reflns_limit_h_min     -8
_diffrn_reflns_limit_h_max     8
_diffrn_reflns_limit_k_min     -17
_diffrn_reflns_limit_k_max     20
_diffrn_reflns_limit_l_min     -22
_diffrn_reflns_limit_l_max     22
_refine_special_details     ?
_reflns_number_total     7061
_reflns_number_gt     4821
_reflns_threshold_expression     'I > 2\s(I)'
_refine_ls_structure_factor_coef     Fsqd
_refine_ls_matrix_type     full
_refine_ls_R_factor_all     0.0877
_refine_ls_R_factor_gt     0.0596
_refine_ls_wR_factor_gt     0.1840
_refine_ls_wR_factor_ref     0.2256
_refine_ls_goodness_of_fit_ref     0.830
_refine_ls_restrained_S_all     0.838
_refine_ls_number_reflns     7061
_refine_ls_number_parameters     635
_refine_ls_number_restraints     523
_refine_ls_hydrogen_treatment     mixed
_refine_ls_weighting_scheme     calc
_refine_ls_weighting_details
              'w=1/[\s^2^(Fo^2^)+(0.1730P)^2^+1.4455P] where P=(Fo^2^+2Fc^2^)/3'
_atom_sites_solution_hydrogens     mixed
_atom_sites_solution_primary     direct
_atom_sites_solution_secondary     difmap
_refine_ls_shift/su_max     0.000
_refine_ls_shift/su_mean     0.000
_refine_diff_density_max     0.383
_refine_diff_density_min     -0.562
_refine_ls_extinction_method     none
_refine_ls_extinction_coef     .
loop_
    _atom_type_symbol
    _atom_type_description
    _atom_type_scat_dispersion_real
    _atom_type_scat_dispersion_imag
    _atom_type_scat_source
    'C' 'C' 0.0033 0.0016
                         'International Tables Vol C Tables 4.2.6.8 and 6.1.1.4'
    'H' 'H' 0.0000 0.0000
                         'International Tables Vol C Tables 4.2.6.8 and 6.1.1.4'
    'N' 'N' 0.0061 0.0033
                         'International Tables Vol C Tables 4.2.6.8 and 6.1.1.4'
    'O' 'O' 0.0106 0.0060
                         'International Tables Vol C Tables 4.2.6.8 and 6.1.1.4'
    'S' 'S' 0.1246 0.1234
                         'International Tables Vol C Tables 4.2.6.8 and 6.1.1.4'
_computing_data_collection
;
APEX2 (Bruker, 2008)
;
_computing_cell_refinement
;
APEX2 (Bruker, 2008)
;
_computing_data_reduction
;
SAINT (Bruker, 2008)
;
_computing_structure_solution
;
SHELXS-2018/3 (Sheldrick, 2008)
;
_computing_structure_refinement
;
SHELXL-2018/3 (Sheldrick, 2015)
;
_computing_molecular_graphics
;
ORTEP-3 for Windows (Farrugia, 2012) and Mercury (Macrae <i>et al.</i>,
2008)
;
_computing_publication_material
;
WinGX (Farrugia, 2012), publCIF (Westrip, 2010) and PLATON
(Spek, 2009)
;
loop_
    _atom_site_type_symbol
    _atom_site_label
    _atom_site_fract_x
    _atom_site_fract_y
    _atom_site_fract_z
    _atom_site_U_iso_or_equiv
    _atom_site_adp_type
    _atom_site_calc_flag
    _atom_site_occupancy
    _atom_site_disorder_assembly
    _atom_site_disorder_group
    C C1A 0.2219(6) 0.4068(2) 0.0385(2) 0.0656(9) Uani d 1 . .
    H H1A1 0.177958 0.462086 0.058777 0.098 Uiso calc 1 . .
    H H1A2 0.184605 0.384459 -0.015565 0.098 Uiso calc 1 . .
    H H1A3 0.364971 0.410730 0.050786 0.098 Uiso calc 1 . .
    C C2A 0.1252(5) 0.34900(19) 0.07183(18) 0.0543(8) Uani d 1 . .
    C C6A 0.0955(5) 0.20448(19) 0.08168(18) 0.0520(7) Uani d 1 . .
    C C3A 0.3164(4) 0.16342(18) -0.02111(17) 0.0491(7) Uani d 1 . .
    C C4A 0.4572(5) 0.0414(2) -0.10248(19) 0.0609(9) Uani d 1 . .
    C C5A 0.6199(7) 0.0180(2) -0.1495(2) 0.0814(11) Uani d 1 . .
    H H5A1 0.746604 0.029517 -0.117187 0.122 Uiso calc 1 . .
    H H5A2 0.621092 0.050733 -0.181743 0.122 Uiso calc 1 . .
    H H5A3 0.597016 -0.041245 -0.180053 0.122 Uiso calc 1 . .
    C C7A -0.1299(5) 0.1951(2) 0.0779(2) 0.0701(10) Uani d 1 . .
    H H7A1 -0.169166 0.243320 0.116042 0.105 Uiso calc 1 . .
    H H7A2 -0.171080 0.144398 0.086486 0.105 Uiso calc 1 . .
    H H7A3 -0.192434 0.191664 0.028849 0.105 Uiso calc 1 . .
    C C8A 0.2146(5) 0.22651(19) 0.16091(18) 0.0541(8) Uani d 1 . .
    C C9A 0.4050(5) 0.2035(2) 0.1704(2) 0.0637(9) Uani d 1 . .
    H H9A 0.458678 0.170827 0.128259 0.076 Uiso calc 1 . .
    C C10A 0.5187(7) 0.2281(3) 0.2417(3) 0.0815(12) Uani d 1 . .
    H H10A 0.646125 0.211083 0.247511 0.098 Uiso calc 1 . .
    C C11A 0.4406(9) 0.2779(3) 0.3036(2) 0.0942(15) Uani d 1 . .
    C C12A 0.2516(9) 0.3016(3) 0.2952(3) 0.1005(15) Uani d 1 . .
    H H12A 0.198292 0.334662 0.337239 0.121 Uiso calc 1 . .
    C C13A 0.1417(7) 0.2764(3) 0.2247(2) 0.0800(11) Uani d 1 . .
    H H13A 0.014074 0.293392 0.219469 0.096 Uiso calc 1 . .
    C C5B -0.3939(6) 0.4189(2) 0.1997(3) 0.0781(11) Uani d 1 . .
    H H5B1 -0.316132 0.410587 0.241635 0.117 Uiso calc 1 . .
    H H5B2 -0.362202 0.379959 0.153106 0.117 Uiso calc 1 . .
    H H5B3 -0.534022 0.409008 0.201844 0.117 Uiso calc 1 . .
    C C4B -0.3463(5) 0.5073(2) 0.2036(2) 0.0600(8) Uani d 1 . .
    C C3B -0.1030(5) 0.60085(19) 0.17747(17) 0.0491(7) Uani d 1 . .
    C C6B 0.0218(5) 0.75618(19) 0.21718(18) 0.0544(8) Uani d 1 . .
    C C7B -0.0680(6) 0.8261(2) 0.1948(2) 0.0736(10) Uani d 1 . .
    H H7B1 0.037946 0.865664 0.193445 0.110 Uiso calc 1 . .
    H H7B2 -0.150634 0.855154 0.231292 0.110 Uiso calc 1 . .
    H H7B3 -0.147948 0.801636 0.145728 0.110 Uiso calc 1 . .
    C C8B 0.1840(5) 0.78728(19) 0.28650(17) 0.0544(8) Uani d 1 . .
    C C13B 0.2002(7) 0.8682(3) 0.3381(2) 0.0900(14) Uani d 1 . .
    H H13B 0.116198 0.906477 0.329469 0.108 Uiso calc 1 . .
    C C12B 0.3399(9) 0.8936(3) 0.4029(3) 0.119(2) Uani d 1 . .
    H H12B 0.347492 0.948328 0.438345 0.143 Uiso calc 1 . .
    C C11B 0.4662(7) 0.8387(3) 0.4147(2) 0.0940(14) Uani d 1 . .
    C C10B 0.4553(6) 0.7583(3) 0.3638(2) 0.0811(11) Uani d 1 . .
    H H10B 0.541883 0.720683 0.372222 0.097 Uiso calc 1 . .
    C C9B 0.3147(6) 0.7332(2) 0.2996(2) 0.0699(10) Uani d 1 . .
    H H9B 0.308075 0.678469 0.264329 0.084 Uiso calc 1 . .
    C C2B 0.2436(5) 0.7107(2) 0.11765(19) 0.0609(8) Uani d 1 . .
    C C1B 0.3273(6) 0.6394(2) 0.0626(2) 0.0734(10) Uani d 1 . .
    H H1B1 0.415555 0.661491 0.036299 0.110 Uiso calc 1 . .
    H H1B2 0.219721 0.601912 0.026726 0.110 Uiso calc 1 . .
    H H1B3 0.400488 0.608835 0.089090 0.110 Uiso calc 1 . .
    N N1A 0.1674(4) 0.26824(15) 0.04924(14) 0.0506(6) Uani d 1 . .
    N N2A 0.3109(4) 0.24387(15) 0.00068(14) 0.0499(6) Uani d 1 . .
    N N3A 0.4450(4) 0.12653(16) -0.07072(15) 0.0528(6) Uani d 1 . .
    H H3A 0.515(5) 0.152(2) -0.0914(18) 0.051(9) Uiso d 1 . .
    N N1B 0.0966(4) 0.69192(15) 0.15279(14) 0.0532(6) Uani d 1 . .
    N N2B 0.0369(4) 0.60619(15) 0.13948(14) 0.0529(6) Uani d 1 . .
    N N3B -0.1812(4) 0.52161(17) 0.17374(16) 0.0549(7) Uani d 1 . .
    H H3B -0.117(6) 0.482(3) 0.151(2) 0.080(13) Uiso d 1 . .
    O O1A 0.0081(4) 0.37406(15) 0.11807(15) 0.0726(7) Uani d 1 . .
    O O2A 0.3441(5) -0.00950(15) -0.09099(17) 0.0862(8) Uani d 1 . .
    O O1B 0.3065(4) 0.78560(15) 0.13218(16) 0.0791(8) Uani d 1 . .
    O O2B -0.4457(4) 0.56429(18) 0.23256(19) 0.0913(9) Uani d 1 . .
    S S1A 0.15994(13) 0.10508(5) 0.01356(5) 0.0586(3) Uani d 1 . .
    S S1B -0.18822(13) 0.69320(5) 0.23393(6) 0.0656(3) Uani d 1 . .
    C C14A 0.697(2) 0.3397(10) 0.4045(6) 0.121(3) Uani d 0.553(5) A 1
    C C15A 0.7452(13) 0.3657(5) 0.4903(3) 0.113(3) Uani d 0.553(5) A 1
    C C16A 0.9402(12) 0.3664(6) 0.5236(5) 0.175(4) Uani d 0.553(5) A 1
    H H16A 1.032983 0.338544 0.494131 0.210 Uiso calc 0.553(5) A 1
    C C17A 0.9967(13) 0.4088(7) 0.6011(5) 0.181(5) Uani d 0.553(5) A 1
    H H17A 1.127142 0.409308 0.623366 0.217 Uiso calc 0.553(5) A 1
    C C18A 0.8581(17) 0.4505(6) 0.6452(3) 0.172(5) Uani d 0.553(5) A 1
    H H18A 0.895807 0.478825 0.696988 0.207 Uiso calc 0.553(5) A 1
    C C19A 0.6630(15) 0.4497(6) 0.6119(4) 0.155(4) Uani d 0.553(5) A 1
    H H19A 0.570311 0.477579 0.641375 0.185 Uiso calc 0.553(5) A 1
    C C20A 0.6066(11) 0.4073(5) 0.5344(4) 0.138(4) Uani d 0.553(5) A 1
    H H20A 0.476148 0.406815 0.512140 0.165 Uiso calc 0.553(5) A 1
    O O3A 0.5068(13) 0.3112(7) 0.3822(5) 0.102(3) Uani d 0.553(5) A 1
    O O4A 0.754(3) 0.3795(13) 0.3656(12) 0.280(10) Uani d 0.553(5) A 1
    C C14C 0.799(2) 0.3142(11) 0.3741(8) 0.121(4) Uani d 0.447(5) A 2
    C C15C 0.8754(14) 0.3580(5) 0.4579(4) 0.120(3) Uani d 0.447(5) A 2
    C C16C 0.8530(11) 0.3003(5) 0.4941(4) 0.091(3) Uani d 0.447(5) A 2
    H H16C 0.754803 0.254222 0.473476 0.110 Uiso calc 0.447(5) A 2
    C C17C 0.9775(14) 0.3113(6) 0.5611(4) 0.117(4) Uani d 0.447(5) A 2
    H H17C 0.962484 0.272708 0.585356 0.141 Uiso calc 0.447(5) A 2
    C C18C 1.1243(15) 0.3801(7) 0.5920(4) 0.157(5) Uani d 0.447(5) A 2
    H H18C 1.207516 0.387540 0.636820 0.189 Uiso calc 0.447(5) A 2
    C C19C 1.1466(16) 0.4379(6) 0.5558(6) 0.176(5) Uani d 0.447(5) A 2
    H H19C 1.244869 0.483887 0.576403 0.212 Uiso calc 0.447(5) A 2
    C C20C 1.0222(17) 0.4268(6) 0.4887(5) 0.162(5) Uani d 0.447(5) A 2
    H H20C 1.037190 0.465403 0.464522 0.194 Uiso calc 0.447(5) A 2
    O O3C 0.5988(14) 0.2887(7) 0.3676(6) 0.088(3) Uani d 0.447(5) A 2
    O O4C 0.825(2) 0.3587(10) 0.3401(9) 0.173(6) Uani d 0.447(5) A 2
    C C14B 0.7656(13) 0.8772(6) 0.4908(5) 0.083(2) Uani d 0.661(6) B 3
    C C15B 0.8793(11) 0.8962(5) 0.5669(3) 0.073(2) Uani d 0.661(6) B 3
    C C16B 0.7909(7) 0.8815(4) 0.6240(5) 0.085(2) Uani d 0.661(6) B 3
    H H16B 0.656588 0.860085 0.614983 0.103 Uiso calc 0.661(6) B 3
    C C17B 0.9034(15) 0.8987(4) 0.6947(4) 0.095(2) Uani d 0.661(6) B 3
    H H17B 0.844281 0.888860 0.732942 0.114 Uiso calc 0.661(6) B 3
    C C18B 1.1042(14) 0.9306(5) 0.7082(3) 0.092(3) Uani d 0.661(6) B 3
    H H18B 1.179435 0.942175 0.755513 0.110 Uiso calc 0.661(6) B 3
    C C19B 1.1925(6) 0.9453(6) 0.6511(5) 0.120(3) Uani d 0.661(6) B 3
    H H19B 1.326900 0.966716 0.660124 0.144 Uiso calc 0.661(6) B 3
    C C20B 1.0801(13) 0.9281(6) 0.5804(4) 0.110(3) Uani d 0.661(6) B 3
    H H20B 1.139211 0.937942 0.542164 0.132 Uiso calc 0.661(6) B 3
    O O3B 0.5721(8) 0.8573(4) 0.4871(3) 0.0906(17) Uani d 0.661(6) B 3
    O O4B 0.8318(9) 0.8830(5) 0.4386(3) 0.149(3) Uani d 0.661(6) B 3
    C C14D 0.6548(19) 0.8629(9) 0.5293(7) 0.083(3) Uani d 0.339(6) B 4
    C C15D 0.8356(19) 0.8907(10) 0.5852(9) 0.072(3) Uani d 0.339(6) B 4
    C C16D 0.8392(18) 0.8858(10) 0.6566(11) 0.093(4) Uani d 0.339(6) B 4
    H H16D 0.725040 0.863845 0.669272 0.112 Uiso calc 0.339(6) B 4
    C C17D 1.013(3) 0.9138(10) 0.7091(6) 0.093(4) Uani d 0.339(6) B 4
    H H17D 1.015712 0.910545 0.756882 0.112 Uiso calc 0.339(6) B 4
    C C18D 1.1839(19) 0.9466(10) 0.6901(8) 0.104(5) Uani d 0.339(6) B 4
    H H18D 1.300469 0.965352 0.725262 0.124 Uiso calc 0.339(6) B 4
    C C19D 1.1804(18) 0.9515(11) 0.6187(11) 0.113(5) Uani d 0.339(6) B 4
    H H19D 1.294556 0.973460 0.606031 0.136 Uiso calc 0.339(6) B 4
    C C20D 1.006(3) 0.9235(12) 0.5662(6) 0.096(4) Uani d 0.339(6) B 4
    H H20D 1.003885 0.926762 0.518420 0.115 Uiso calc 0.339(6) B 4
    O O3D 0.6689(19) 0.8790(7) 0.4661(6) 0.079(3) Uani d 0.339(6) B 4
    O O4D 0.5080(18) 0.8298(9) 0.5407(6) 0.139(5) Uani d 0.339(6) B 4
loop_
    _atom_site_aniso_label
    _atom_site_aniso_U_11
    _atom_site_aniso_U_22
    _atom_site_aniso_U_33
    _atom_site_aniso_U_12
    _atom_site_aniso_U_13
    _atom_site_aniso_U_23
    C1A 0.082(2) 0.0410(17) 0.081(2) 0.0079(16) 0.0187(19) 0.0279(16)
    C2A 0.0599(19) 0.0410(17) 0.0619(19) 0.0019(14) 0.0021(16) 0.0213(14)
    C6A 0.0518(17) 0.0407(16) 0.0654(19) -0.0048(13) 0.0018(14) 0.0252(14)
    C3A 0.0515(17) 0.0377(15) 0.0538(17) -0.0053(13) -0.0075(13) 0.0176(13)
    C4A 0.075(2) 0.0353(16) 0.067(2) 0.0000(15) -0.0002(17) 0.0158(14)
    C5A 0.098(3) 0.045(2) 0.099(3) 0.0096(19) 0.028(2) 0.0174(19)
    C7A 0.0519(19) 0.062(2) 0.097(3) -0.0067(16) 0.0034(18) 0.034(2)
    C8A 0.0619(19) 0.0423(16) 0.0616(19) -0.0037(14) 0.0047(15) 0.0261(14)
    C9A 0.065(2) 0.057(2) 0.072(2) -0.0024(16) -0.0038(17) 0.0322(17)
    C10A 0.080(3) 0.074(3) 0.092(3) -0.016(2) -0.024(2) 0.047(2)
    C11A 0.125(4) 0.093(3) 0.062(3) -0.035(3) -0.020(3) 0.042(2)
    C12A 0.134(5) 0.099(4) 0.061(3) -0.004(3) 0.009(3) 0.023(2)
    C13A 0.084(3) 0.082(3) 0.073(3) 0.008(2) 0.013(2) 0.027(2)
    C5B 0.073(2) 0.064(2) 0.107(3) -0.0018(18) 0.020(2) 0.043(2)
    C4B 0.0521(18) 0.056(2) 0.073(2) 0.0013(15) 0.0055(16) 0.0262(16)
    C3B 0.0529(17) 0.0436(16) 0.0526(16) 0.0054(13) 0.0018(14) 0.0212(13)
    C6B 0.0614(19) 0.0404(16) 0.0644(19) 0.0082(14) 0.0101(15) 0.0217(14)
    C7B 0.090(3) 0.052(2) 0.083(2) 0.0200(18) 0.004(2) 0.0297(18)
    C8B 0.0645(19) 0.0435(17) 0.0562(17) 0.0099(14) 0.0134(15) 0.0171(14)
    C13B 0.109(3) 0.061(2) 0.081(3) 0.032(2) -0.011(2) 0.006(2)
    C12B 0.151(5) 0.076(3) 0.089(3) 0.040(3) -0.028(3) -0.010(2)
    C11B 0.104(3) 0.091(3) 0.066(2) 0.024(3) -0.011(2) 0.007(2)
    C10B 0.082(3) 0.079(3) 0.077(2) 0.027(2) -0.002(2) 0.024(2)
    C9B 0.077(2) 0.050(2) 0.074(2) 0.0149(17) 0.0007(18) 0.0138(17)
    C2B 0.077(2) 0.0447(18) 0.066(2) 0.0031(16) 0.0133(17) 0.0249(15)
    C1B 0.085(3) 0.054(2) 0.084(2) 0.0020(18) 0.032(2) 0.0234(18)
    N1A 0.0557(15) 0.0389(13) 0.0590(15) -0.0014(11) 0.0023(12) 0.0229(11)
    N2A 0.0564(15) 0.0360(13) 0.0583(14) 0.0016(11) 0.0047(12) 0.0199(11)
    N3A 0.0611(16) 0.0358(13) 0.0615(16) 0.0002(12) 0.0074(13) 0.0189(12)
    N1B 0.0659(16) 0.0385(13) 0.0576(15) 0.0036(11) 0.0121(12) 0.0196(11)
    N2B 0.0680(17) 0.0386(13) 0.0544(14) 0.0030(12) 0.0096(13) 0.0200(11)
    N3B 0.0613(17) 0.0411(14) 0.0644(16) 0.0038(12) 0.0119(13) 0.0210(12)
    O1A 0.0828(17) 0.0490(13) 0.0951(18) 0.0128(12) 0.0308(15) 0.0305(12)
    O2A 0.106(2) 0.0383(13) 0.108(2) -0.0094(13) 0.0260(17) 0.0185(13)
    O1B 0.1010(19) 0.0472(14) 0.0968(19) 0.0003(13) 0.0338(15) 0.0304(13)
    O2B 0.0716(17) 0.0696(18) 0.141(3) 0.0123(14) 0.0387(17) 0.0395(18)
    S1A 0.0671(5) 0.0373(4) 0.0682(5) -0.0104(3) 0.0025(4) 0.0201(4)
    S1B 0.0620(5) 0.0485(5) 0.0884(7) 0.0101(4) 0.0214(5) 0.0231(4)
    C14A 0.124(7) 0.141(7) 0.074(6) -0.007(6) -0.023(5) 0.021(5)
    C15A 0.120(7) 0.113(6) 0.078(5) -0.017(5) -0.029(5) 0.020(5)
    C16A 0.181(7) 0.174(7) 0.131(6) -0.015(7) -0.035(6) 0.029(6)
    C17A 0.193(10) 0.194(9) 0.106(7) -0.027(8) -0.068(7) 0.029(7)
    C18A 0.220(12) 0.186(11) 0.090(7) -0.049(10) -0.044(8) 0.058(7)
    C19A 0.208(11) 0.159(9) 0.089(6) -0.044(8) -0.003(7) 0.053(6)
    C20A 0.188(10) 0.130(8) 0.089(6) -0.027(7) 0.001(6) 0.046(6)
    O3A 0.097(6) 0.141(7) 0.063(4) -0.025(5) -0.008(4) 0.041(4)
    O4A 0.241(16) 0.301(16) 0.181(14) -0.081(14) -0.011(12) -0.026(13)
    C14C 0.113(8) 0.165(9) 0.072(7) -0.030(7) -0.020(6) 0.043(7)
    C15C 0.143(8) 0.130(7) 0.075(6) -0.036(6) -0.035(5) 0.046(5)
    C16C 0.100(6) 0.097(6) 0.072(5) 0.004(5) -0.015(5) 0.033(5)
    C17C 0.145(8) 0.136(8) 0.078(6) 0.008(7) -0.018(6) 0.059(6)
    C18C 0.195(11) 0.151(9) 0.113(7) -0.007(8) -0.052(8) 0.059(7)
    C19C 0.221(10) 0.163(9) 0.125(8) -0.058(8) -0.062(8) 0.067(7)
    C20C 0.199(10) 0.142(9) 0.126(8) -0.065(8) -0.077(8) 0.071(7)
    O3C 0.087(6) 0.116(6) 0.063(5) -0.021(5) -0.014(4) 0.047(4)
    O4C 0.114(8) 0.234(14) 0.110(9) -0.007(8) -0.009(7) -0.001(9)
    C14B 0.079(5) 0.095(4) 0.079(5) 0.005(4) 0.006(4) 0.038(4)
    C15B 0.059(4) 0.073(4) 0.083(4) -0.001(3) 0.001(3) 0.027(3)
    C16B 0.088(4) 0.085(4) 0.077(5) 0.000(4) -0.010(4) 0.029(4)
    C17B 0.089(6) 0.099(5) 0.086(5) -0.009(4) -0.013(4) 0.030(4)
    C18B 0.085(6) 0.105(5) 0.078(4) 0.004(5) -0.004(4) 0.031(4)
    C19B 0.085(5) 0.163(6) 0.092(7) -0.002(5) -0.014(5) 0.033(6)
    C20B 0.082(6) 0.150(6) 0.087(5) -0.008(5) -0.009(4) 0.039(5)
    O3B 0.076(3) 0.119(4) 0.062(3) 0.006(3) 0.000(3) 0.018(3)
    O4B 0.100(4) 0.248(8) 0.107(4) -0.043(4) -0.012(3) 0.092(5)
    C14D 0.078(6) 0.089(6) 0.078(6) 0.006(6) 0.014(6) 0.027(5)
    C15D 0.078(6) 0.074(6) 0.069(6) 0.007(6) 0.002(6) 0.034(5)
    C16D 0.083(7) 0.100(7) 0.089(8) -0.006(6) -0.026(7) 0.039(7)
    C17D 0.085(9) 0.103(7) 0.087(6) -0.009(8) -0.011(7) 0.041(6)
    C18D 0.082(8) 0.134(9) 0.082(9) 0.008(8) -0.012(8) 0.031(8)
    C19D 0.088(8) 0.151(8) 0.084(9) 0.002(7) -0.019(7) 0.034(8)
    C20D 0.069(8) 0.123(7) 0.085(6) 0.007(7) -0.009(6) 0.030(6)
    O3D 0.069(7) 0.095(6) 0.071(6) -0.004(5) 0.003(5) 0.033(5)
    O4D 0.114(8) 0.198(12) 0.100(8) -0.038(8) 0.002(6) 0.062(8)
_geom_special_details
;
 All esds (except the esd in the dihedral angle between two l.s. planes)
 are estimated using the full covariance matrix.  The cell esds are taken
 into account individually in the estimation of esds in distances, angles
 and torsion angles; correlations between esds in cell parameters are only
 used when they are defined by crystal symmetry.  An approximate (isotropic)
 treatment of cell esds is used for estimating esds involving l.s. planes.
;
loop_
    _geom_bond_atom_site_label_1
    _geom_bond_atom_site_label_2
    _geom_bond_site_symmetry_2
    _geom_bond_distance
    _geom_bond_publ_flag
    C1A C2A . 1.499(5) ?
    C1A H1A1 . 0.9600 ?
    C1A H1A2 . 0.9600 ?
    C1A H1A3 . 0.9600 ?
    C2A O1A . 1.236(4) ?
    C2A N1A . 1.341(4) ?
    C6A N1A . 1.503(4) ?
    C6A C7A . 1.512(5) ?
    C6A C8A . 1.533(4) ?
    C6A S1A . 1.844(3) ?
    C3A N2A . 1.282(4) ?
    C3A N3A . 1.373(4) ?
    C3A S1A . 1.740(3) ?
    C4A O2A . 1.212(4) ?
    C4A N3A . 1.366(4) ?
    C4A C5A . 1.485(5) ?
    C5A H5A1 . 0.9600 ?
    C5A H5A2 . 0.9600 ?
    C5A H5A3 . 0.9600 ?
    C7A H7A1 . 0.9600 ?
    C7A H7A2 . 0.9600 ?
    C7A H7A3 . 0.9600 ?
    C8A C9A . 1.376(5) ?
    C8A C13A . 1.382(5) ?
    C9A C10A . 1.389(5) ?
    C9A H9A . 0.9300 ?
    C10A C11A . 1.374(7) ?
    C10A H10A . 0.9300 ?
    C11A C12A . 1.369(7) ?
    C11A O3A . 1.407(10) ?
    C11A O3C . 1.473(11) ?
    C12A C13A . 1.364(6) ?
    C12A H12A . 0.9300 ?
    C13A H13A . 0.9300 ?
    C5B C4B . 1.487(5) ?
    C5B H5B1 . 0.9600 ?
    C5B H5B2 . 0.9600 ?
    C5B H5B3 . 0.9600 ?
    C4B O2B . 1.216(4) ?
    C4B N3B . 1.357(4) ?
    C3B N2B . 1.275(4) ?
    C3B N3B . 1.387(4) ?
    C3B S1B . 1.735(3) ?
    C6B N1B . 1.492(4) ?
    C6B C8B . 1.525(5) ?
    C6B C7B . 1.525(4) ?
    C6B S1B . 1.849(3) ?
    C7B H7B1 . 0.9600 ?
    C7B H7B2 . 0.9600 ?
    C7B H7B3 . 0.9600 ?
    C8B C13B . 1.368(5) ?
    C8B C9B . 1.372(5) ?
    C13B C12B . 1.380(6) ?
    C13B H13B . 0.9300 ?
    C12B C11B . 1.355(6) ?
    C12B H12B . 0.9300 ?
    C11B C10B . 1.360(6) ?
    C11B O3B . 1.396(7) ?
    C11B O3D . 1.551(13) ?
    C10B C9B . 1.376(5) ?
    C10B H10B . 0.9300 ?
    C9B H9B . 0.9300 ?
    C2B O1B . 1.236(4) ?
    C2B N1B . 1.344(4) ?
    C2B C1B . 1.488(5) ?
    C1B H1B1 . 0.9600 ?
    C1B H1B2 . 0.9600 ?
    C1B H1B3 . 0.9600 ?
    N1A N2A . 1.400(4) ?
    N3A H3A . 0.84(3) ?
    N1B N2B . 1.408(3) ?
    N3B H3B . 0.85(4) ?
    C14A O4A . 1.239(16) ?
    C14A O3A . 1.312(13) ?
    C14A C15A . 1.526(11) ?
    C15A C16A . 1.3900 ?
    C15A C20A . 1.3900 ?
    C16A C17A . 1.3900 ?
    C16A H16A . 0.9300 ?
    C17A C18A . 1.3900 ?
    C17A H17A . 0.9300 ?
    C18A C19A . 1.3900 ?
    C18A H18A . 0.9300 ?
    C19A C20A . 1.3900 ?
    C19A H19A . 0.9300 ?
    C20A H20A . 0.9300 ?
    C14C O4C . 1.171(15) ?
    C14C O3C . 1.370(15) ?
    C14C C15C . 1.517(13) ?
    C15C C16C . 1.3900 ?
    C15C C20C . 1.3900 ?
    C16C C17C . 1.3900 ?
    C16C H16C . 0.9300 ?
    C17C C18C . 1.3900 ?
    C17C H17C . 0.9300 ?
    C18C C19C . 1.3900 ?
    C18C H18C . 0.9300 ?
    C19C C20C . 1.3900 ?
    C19C H19C . 0.9300 ?
    C20C H20C . 0.9300 ?
    C14B O4B . 1.170(9) ?
    C14B O3B . 1.318(9) ?
    C14B C15B . 1.476(9) ?
    C15B C16B . 1.3900 ?
    C15B C20B . 1.3900 ?
    C16B C17B . 1.3900 ?
    C16B H16B . 0.9300 ?
    C17B C18B . 1.3900 ?
    C17B H17B . 0.9300 ?
    C18B C19B . 1.3900 ?
    C18B H18B . 0.9300 ?
    C19B C20B . 1.3900 ?
    C19B H19B . 0.9300 ?
    C20B H20B . 0.9300 ?
    C14D O4D . 1.190(13) ?
    C14D O3D . 1.336(13) ?
    C14D C15D . 1.456(13) ?
    C15D C16D . 1.3900 ?
    C15D C20D . 1.3900 ?
    C16D C17D . 1.3900 ?
    C16D H16D . 0.9300 ?
    C17D C18D . 1.3900 ?
    C17D H17D . 0.9300 ?
    C18D C19D . 1.3900 ?
    C18D H18D . 0.9300 ?
    C19D C20D . 1.3900 ?
    C19D H19D . 0.9300 ?
    C20D H20D . 0.9300 ?
loop_
    _geom_angle_atom_site_label_1
    _geom_angle_atom_site_label_2
    _geom_angle_atom_site_label_3
    _geom_angle_site_symmetry_1
    _geom_angle_site_symmetry_3
    _geom_angle
    _geom_angle_publ_flag
    C2A C1A H1A1 . . 109.5 ?
    C2A C1A H1A2 . . 109.5 ?
    H1A1 C1A H1A2 . . 109.5 ?
    C2A C1A H1A3 . . 109.5 ?
    H1A1 C1A H1A3 . . 109.5 ?
    H1A2 C1A H1A3 . . 109.5 ?
    O1A C2A N1A . . 120.5(3) ?
    O1A C2A C1A . . 121.6(3) ?
    N1A C2A C1A . . 117.9(3) ?
    N1A C6A C7A . . 112.8(3) ?
    N1A C6A C8A . . 108.2(2) ?
    C7A C6A C8A . . 115.0(3) ?
    N1A C6A S1A . . 101.4(2) ?
    C7A C6A S1A . . 106.6(2) ?
    C8A C6A S1A . . 112.1(2) ?
    N2A C3A N3A . . 119.0(3) ?
    N2A C3A S1A . . 118.5(2) ?
    N3A C3A S1A . . 122.5(2) ?
    O2A C4A N3A . . 121.1(3) ?
    O2A C4A C5A . . 124.0(3) ?
    N3A C4A C5A . . 114.8(3) ?
    C4A C5A H5A1 . . 109.5 ?
    C4A C5A H5A2 . . 109.5 ?
    H5A1 C5A H5A2 . . 109.5 ?
    C4A C5A H5A3 . . 109.5 ?
    H5A1 C5A H5A3 . . 109.5 ?
    H5A2 C5A H5A3 . . 109.5 ?
    C6A C7A H7A1 . . 109.5 ?
    C6A C7A H7A2 . . 109.5 ?
    H7A1 C7A H7A2 . . 109.5 ?
    C6A C7A H7A3 . . 109.5 ?
    H7A1 C7A H7A3 . . 109.5 ?
    H7A2 C7A H7A3 . . 109.5 ?
    C9A C8A C13A . . 117.6(3) ?
    C9A C8A C6A . . 121.0(3) ?
    C13A C8A C6A . . 121.1(3) ?
    C8A C9A C10A . . 121.2(4) ?
    C8A C9A H9A . . 119.4 ?
    C10A C9A H9A . . 119.4 ?
    C11A C10A C9A . . 119.2(4) ?
    C11A C10A H10A . . 120.4 ?
    C9A C10A H10A . . 120.4 ?
    C12A C11A C10A . . 120.3(4) ?
    C12A C11A O3A . . 104.9(6) ?
    C10A C11A O3A . . 134.7(6) ?
    C12A C11A O3C . . 136.1(6) ?
    C10A C11A O3C . . 103.5(6) ?
    C13A C12A C11A . . 119.7(5) ?
    C13A C12A H12A . . 120.2 ?
    C11A C12A H12A . . 120.2 ?
    C12A C13A C8A . . 121.9(4) ?
    C12A C13A H13A . . 119.0 ?
    C8A C13A H13A . . 119.0 ?
    C4B C5B H5B1 . . 109.5 ?
    C4B C5B H5B2 . . 109.5 ?
    H5B1 C5B H5B2 . . 109.5 ?
    C4B C5B H5B3 . . 109.5 ?
    H5B1 C5B H5B3 . . 109.5 ?
    H5B2 C5B H5B3 . . 109.5 ?
    O2B C4B N3B . . 121.3(3) ?
    O2B C4B C5B . . 122.8(3) ?
    N3B C4B C5B . . 115.8(3) ?
    N2B C3B N3B . . 119.3(3) ?
    N2B C3B S1B . . 119.1(2) ?
    N3B C3B S1B . . 121.5(2) ?
    N1B C6B C8B . . 110.0(2) ?
    N1B C6B C7B . . 112.3(3) ?
    C8B C6B C7B . . 114.9(3) ?
    N1B C6B S1B . . 102.0(2) ?
    C8B C6B S1B . . 110.0(2) ?
    C7B C6B S1B . . 106.8(2) ?
    C6B C7B H7B1 . . 109.5 ?
    C6B C7B H7B2 . . 109.5 ?
    H7B1 C7B H7B2 . . 109.5 ?
    C6B C7B H7B3 . . 109.5 ?
    H7B1 C7B H7B3 . . 109.5 ?
    H7B2 C7B H7B3 . . 109.5 ?
    C13B C8B C9B . . 118.3(3) ?
    C13B C8B C6B . . 121.5(3) ?
    C9B C8B C6B . . 120.2(3) ?
    C8B C13B C12B . . 120.7(4) ?
    C8B C13B H13B . . 119.6 ?
    C12B C13B H13B . . 119.6 ?
    C11B C12B C13B . . 119.8(4) ?
    C11B C12B H12B . . 120.1 ?
    C13B C12B H12B . . 120.1 ?
    C12B C11B C10B . . 120.7(4) ?
    C12B C11B O3B . . 118.9(4) ?
    C10B C11B O3B . . 118.4(5) ?
    C12B C11B O3D . . 116.0(6) ?
    C10B C11B O3D . . 118.4(6) ?
    C11B C10B C9B . . 119.1(4) ?
    C11B C10B H10B . . 120.4 ?
    C9B C10B H10B . . 120.4 ?
    C8B C9B C10B . . 121.4(3) ?
    C8B C9B H9B . . 119.3 ?
    C10B C9B H9B . . 119.3 ?
    O1B C2B N1B . . 119.7(3) ?
    O1B C2B C1B . . 122.1(3) ?
    N1B C2B C1B . . 118.2(3) ?
    C2B C1B H1B1 . . 109.5 ?
    C2B C1B H1B2 . . 109.5 ?
    H1B1 C1B H1B2 . . 109.5 ?
    C2B C1B H1B3 . . 109.5 ?
    H1B1 C1B H1B3 . . 109.5 ?
    H1B2 C1B H1B3 . . 109.5 ?
    C2A N1A N2A . . 118.7(2) ?
    C2A N1A C6A . . 124.3(3) ?
    N2A N1A C6A . . 116.3(2) ?
    C3A N2A N1A . . 110.0(2) ?
    C4A N3A C3A . . 125.3(3) ?
    C4A N3A H3A . . 109(2) ?
    C3A N3A H3A . . 125(2) ?
    C2B N1B N2B . . 118.8(3) ?
    C2B N1B C6B . . 123.3(3) ?
    N2B N1B C6B . . 116.6(2) ?
    C3B N2B N1B . . 109.9(2) ?
    C4B N3B C3B . . 124.4(3) ?
    C4B N3B H3B . . 122(3) ?
    C3B N3B H3B . . 114(3) ?
    C3A S1A C6A . . 89.90(14) ?
    C3B S1B C6B . . 89.66(14) ?
    O4A C14A O3A . . 110.2(13) ?
    O4A C14A C15A . . 126.8(15) ?
    O3A C14A C15A . . 109.7(10) ?
    C16A C15A C20A . . 120.0 ?
    C16A C15A C14A . . 119.7(7) ?
    C20A C15A C14A . . 118.4(8) ?
    C15A C16A C17A . . 120.0 ?
    C15A C16A H16A . . 120.0 ?
    C17A C16A H16A . . 120.0 ?
    C18A C17A C16A . . 120.0 ?
    C18A C17A H17A . . 120.0 ?
    C16A C17A H17A . . 120.0 ?
    C17A C18A C19A . . 120.0 ?
    C17A C18A H18A . . 120.0 ?
    C19A C18A H18A . . 120.0 ?
    C20A C19A C18A . . 120.0 ?
    C20A C19A H19A . . 120.0 ?
    C18A C19A H19A . . 120.0 ?
    C19A C20A C15A . . 120.0 ?
    C19A C20A H20A . . 120.0 ?
    C15A C20A H20A . . 120.0 ?
    C14A O3A C11A . . 117.1(8) ?
    O4C C14C O3C . . 111.6(14) ?
    O4C C14C C15C . . 111.8(14) ?
    O3C C14C C15C . . 107.0(12) ?
    C16C C15C C20C . . 120.0 ?
    C16C C15C C14C . . 109.1(8) ?
    C20C C15C C14C . . 125.1(7) ?
    C15C C16C C17C . . 120.0 ?
    C15C C16C H16C . . 120.0 ?
    C17C C16C H16C . . 120.0 ?
    C16C C17C C18C . . 120.0 ?
    C16C C17C H17C . . 120.0 ?
    C18C C17C H17C . . 120.0 ?
    C17C C18C C19C . . 120.0 ?
    C17C C18C H18C . . 120.0 ?
    C19C C18C H18C . . 120.0 ?
    C20C C19C C18C . . 120.0 ?
    C20C C19C H19C . . 120.0 ?
    C18C C19C H19C . . 120.0 ?
    C19C C20C C15C . . 120.0 ?
    C19C C20C H20C . . 120.0 ?
    C15C C20C H20C . . 120.0 ?
    C14C O3C C11A . . 127.5(9) ?
    O4B C14B O3B . . 121.2(8) ?
    O4B C14B C15B . . 125.6(8) ?
    O3B C14B C15B . . 113.1(7) ?
    C16B C15B C20B . . 120.0 ?
    C16B C15B C14B . . 121.5(8) ?
    C20B C15B C14B . . 118.5(8) ?
    C17B C16B C15B . . 120.0 ?
    C17B C16B H16B . . 120.0 ?
    C15B C16B H16B . . 120.0 ?
    C16B C17B C18B . . 120.0 ?
    C16B C17B H17B . . 120.0 ?
    C18B C17B H17B . . 120.0 ?
    C19B C18B C17B . . 120.0 ?
    C19B C18B H18B . . 120.0 ?
    C17B C18B H18B . . 120.0 ?
    C18B C19B C20B . . 120.0 ?
    C18B C19B H19B . . 120.0 ?
    C20B C19B H19B . . 120.0 ?
    C19B C20B C15B . . 120.0 ?
    C19B C20B H20B . . 120.0 ?
    C15B C20B H20B . . 120.0 ?
    C14B O3B C11B . . 112.7(7) ?
    O4D C14D O3D . . 124.1(14) ?
    O4D C14D C15D . . 121.6(14) ?
    O3D C14D C15D . . 114.3(13) ?
    C16D C15D C20D . . 120.0 ?
    C16D C15D C14D . . 121.3(16) ?
    C20D C15D C14D . . 118.7(16) ?
    C17D C16D C15D . . 120.0 ?
    C17D C16D H16D . . 120.0 ?
    C15D C16D H16D . . 120.0 ?
    C16D C17D C18D . . 120.0 ?
    C16D C17D H17D . . 120.0 ?
    C18D C17D H17D . . 120.0 ?
    C19D C18D C17D . . 120.0 ?
    C19D C18D H18D . . 120.0 ?
    C17D C18D H18D . . 120.0 ?
    C18D C19D C20D . . 120.0 ?
    C18D C19D H19D . . 120.0 ?
    C20D C19D H19D . . 120.0 ?
    C19D C20D C15D . . 120.0 ?
    C19D C20D H20D . . 120.0 ?
    C15D C20D H20D . . 120.0 ?
    C14D O3D C11B . . 104.3(10) ?
loop_
    _geom_torsion_atom_site_label_1
    _geom_torsion_atom_site_label_2
    _geom_torsion_atom_site_label_3
    _geom_torsion_atom_site_label_4
    _geom_torsion_site_symmetry_1
    _geom_torsion_site_symmetry_2
    _geom_torsion_site_symmetry_3
    _geom_torsion_site_symmetry_4
    _geom_torsion
    _geom_torsion_publ_flag
    N1A C6A C8A C9A . . . . -80.2(3) ?
    C7A C6A C8A C9A . . . . 152.7(3) ?
    S1A C6A C8A C9A . . . . 30.8(3) ?
    N1A C6A C8A C13A . . . . 94.1(4) ?
    C7A C6A C8A C13A . . . . -33.0(4) ?
    S1A C6A C8A C13A . . . . -155.0(3) ?
    C13A C8A C9A C10A . . . . 1.2(5) ?
    C6A C8A C9A C10A . . . . 175.7(3) ?
    C8A C9A C10A C11A . . . . -1.4(6) ?
    C9A C10A C11A C12A . . . . 1.2(6) ?
    C9A C10A C11A O3A . . . . 177.2(7) ?
    C9A C10A C11A O3C . . . . 178.7(5) ?
    C10A C11A C12A C13A . . . . -0.8(7) ?
    O3A C11A C12A C13A . . . . -177.9(6) ?
    O3C C11A C12A C13A . . . . -177.4(7) ?
    C11A C12A C13A C8A . . . . 0.7(7) ?
    C9A C8A C13A C12A . . . . -0.9(6) ?
    C6A C8A C13A C12A . . . . -175.4(4) ?
    N1B C6B C8B C13B . . . . 148.5(4) ?
    C7B C6B C8B C13B . . . . 20.6(5) ?
    S1B C6B C8B C13B . . . . -100.0(4) ?
    N1B C6B C8B C9B . . . . -33.4(4) ?
    C7B C6B C8B C9B . . . . -161.2(3) ?
    S1B C6B C8B C9B . . . . 78.1(4) ?
    C9B C8B C13B C12B . . . . -2.2(7) ?
    C6B C8B C13B C12B . . . . 175.9(5) ?
    C8B C13B C12B C11B . . . . 1.7(9) ?
    C13B C12B C11B C10B . . . . -0.7(10) ?
    C13B C12B C11B O3B . . . . -164.8(6) ?
    C13B C12B C11B O3D . . . . 154.3(7) ?
    C12B C11B C10B C9B . . . . 0.3(8) ?
    O3B C11B C10B C9B . . . . 164.5(5) ?
    O3D C11B C10B C9B . . . . -154.2(6) ?
    C13B C8B C9B C10B . . . . 1.8(6) ?
    C6B C8B C9B C10B . . . . -176.4(4) ?
    C11B C10B C9B C8B . . . . -0.8(7) ?
    O1A C2A N1A N2A . . . . -175.8(3) ?
    C1A C2A N1A N2A . . . . 5.0(4) ?
    O1A C2A N1A C6A . . . . -5.8(5) ?
    C1A C2A N1A C6A . . . . 175.1(3) ?
    C7A C6A N1A C2A . . . . 55.1(4) ?
    C8A C6A N1A C2A . . . . -73.2(4) ?
    S1A C6A N1A C2A . . . . 168.7(2) ?
    C7A C6A N1A N2A . . . . -134.7(3) ?
    C8A C6A N1A N2A . . . . 97.0(3) ?
    S1A C6A N1A N2A . . . . -21.0(3) ?
    N3A C3A N2A N1A . . . . 178.5(2) ?
    S1A C3A N2A N1A . . . . -1.5(3) ?
    C2A N1A N2A C3A . . . . -173.3(3) ?
    C6A N1A N2A C3A . . . . 15.9(3) ?
    O2A C4A N3A C3A . . . . 3.5(5) ?
    C5A C4A N3A C3A . . . . -175.3(3) ?
    N2A C3A N3A C4A . . . . -175.4(3) ?
    S1A C3A N3A C4A . . . . 4.6(4) ?
    O1B C2B N1B N2B . . . . -175.6(3) ?
    C1B C2B N1B N2B . . . . 3.8(5) ?
    O1B C2B N1B C6B . . . . -8.8(5) ?
    C1B C2B N1B C6B . . . . 170.5(3) ?
    C8B C6B N1B C2B . . . . -67.7(4) ?
    C7B C6B N1B C2B . . . . 61.6(4) ?
    S1B C6B N1B C2B . . . . 175.6(3) ?
    C8B C6B N1B N2B . . . . 99.4(3) ?
    C7B C6B N1B N2B . . . . -131.4(3) ?
    S1B C6B N1B N2B . . . . -17.4(3) ?
    N3B C3B N2B N1B . . . . -178.7(3) ?
    S1B C3B N2B N1B . . . . 0.3(3) ?
    C2B N1B N2B C3B . . . . 179.9(3) ?
    C6B N1B N2B C3B . . . . 12.3(4) ?
    O2B C4B N3B C3B . . . . 4.4(5) ?
    C5B C4B N3B C3B . . . . -174.5(3) ?
    N2B C3B N3B C4B . . . . -171.1(3) ?
    S1B C3B N3B C4B . . . . 10.0(4) ?
    N2A C3A S1A C6A . . . . -9.6(2) ?
    N3A C3A S1A C6A . . . . 170.4(3) ?
    N1A C6A S1A C3A . . . . 15.58(19) ?
    C7A C6A S1A C3A . . . . 133.8(2) ?
    C8A C6A S1A C3A . . . . -99.6(2) ?
    N2B C3B S1B C6B . . . . -9.2(3) ?
    N3B C3B S1B C6B . . . . 169.8(3) ?
    N1B C6B S1B C3B . . . . 13.5(2) ?
    C8B C6B S1B C3B . . . . -103.2(2) ?
    C7B C6B S1B C3B . . . . 131.5(2) ?
    O4A C14A C15A C16A . . . . -68(2) ?
    O3A C14A C15A C16A . . . . 155.3(9) ?
    O4A C14A C15A C20A . . . . 96(2) ?
    O3A C14A C15A C20A . . . . -40.2(14) ?
    C20A C15A C16A C17A . . . . 0.0 ?
    C14A C15A C16A C17A . . . . 164.3(10) ?
    C15A C16A C17A C18A . . . . 0.0 ?
    C16A C17A C18A C19A . . . . 0.0 ?
    C17A C18A C19A C20A . . . . 0.0 ?
    C18A C19A C20A C15A . . . . 0.0 ?
    C16A C15A C20A C19A . . . . 0.0 ?
    C14A C15A C20A C19A . . . . -164.5(9) ?
    O4A C14A O3A C11A . . . . 41(2) ?
    C15A C14A O3A C11A . . . . -174.9(9) ?
    C12A C11A O3A C14A . . . . -143.6(10) ?
    C10A C11A O3A C14A . . . . 40.0(14) ?
    O4C C14C C15C C16C . . . . -175.6(14) ?
    O3C C14C C15C C16C . . . . 61.9(14) ?
    O4C C14C C15C C20C . . . . -23(2) ?
    O3C C14C C15C C20C . . . . -145.4(9) ?
    C20C C15C C16C C17C . . . . 0.0 ?
    C14C C15C C16C C17C . . . . 154.3(10) ?
    C15C C16C C17C C18C . . . . 0.0 ?
    C16C C17C C18C C19C . . . . 0.0 ?
    C17C C18C C19C C20C . . . . 0.0 ?
    C18C C19C C20C C15C . . . . 0.0 ?
    C16C C15C C20C C19C . . . . 0.0 ?
    C14C C15C C20C C19C . . . . -149.9(12) ?
    O4C C14C O3C C11A . . . . 29(2) ?
    C15C C14C O3C C11A . . . . 151.5(11) ?
    C12A C11A O3C C14C . . . . -132.4(13) ?
    C10A C11A O3C C14C . . . . 50.7(15) ?
    O4B C14B C15B C16B . . . . -175.2(9) ?
    O3B C14B C15B C16B . . . . 8.9(10) ?
    O4B C14B C15B C20B . . . . 3.8(13) ?
    O3B C14B C15B C20B . . . . -172.2(6) ?
    C20B C15B C16B C17B . . . . 0.0 ?
    C14B C15B C16B C17B . . . . 178.9(8) ?
    C15B C16B C17B C18B . . . . 0.0 ?
    C16B C17B C18B C19B . . . . 0.0 ?
    C17B C18B C19B C20B . . . . 0.0 ?
    C18B C19B C20B C15B . . . . 0.0 ?
    C16B C15B C20B C19B . . . . 0.0 ?
    C14B C15B C20B C19B . . . . -178.9(7) ?
    O4B C14B O3B C11B . . . . 4.4(12) ?
    C15B C14B O3B C11B . . . . -179.4(6) ?
    C12B C11B O3B C14B . . . . -110.0(7) ?
    C10B C11B O3B C14B . . . . 85.6(8) ?
    O4D C14D C15D C16D . . . . -5(2) ?
    O3D C14D C15D C16D . . . . 173.9(11) ?
    O4D C14D C15D C20D . . . . 175.6(14) ?
    O3D C14D C15D C20D . . . . -5.3(17) ?
    C20D C15D C16D C17D . . . . 0.0 ?
    C14D C15D C16D C17D . . . . -179.2(15) ?
    C15D C16D C17D C18D . . . . 0.0 ?
    C16D C17D C18D C19D . . . . 0.0 ?
    C17D C18D C19D C20D . . . . 0.0 ?
    C18D C19D C20D C15D . . . . 0.0 ?
    C16D C15D C20D C19D . . . . 0.0 ?
    C14D C15D C20D C19D . . . . 179.2(15) ?
    O4D C14D O3D C11B . . . . -4.6(19) ?
    C15D C14D O3D C11B . . . . 176.4(11) ?
    C12B C11B O3D C14D . . . . 110.4(10) ?
    C10B C11B O3D C14D . . . . -94.0(10) ?
loop_
    _geom_hbond_atom_site_label_D
    _geom_hbond_atom_site_label_H
    _geom_hbond_atom_site_label_A
    _geom_hbond_site_symmetry_A
    _geom_hbond_distance_DH
    _geom_hbond_distance_HA
    _geom_hbond_distance_DA
    _geom_hbond_angle_DHA
    _geom_hbond_publ_flag
    N3A H3A O1B 2_665 0.84(4) 1.96(3) 2.792(4) 175(3) yes
    N3B H3B O1A . 0.84(4) 1.99(5) 2.801(4) 163(4) yes
    C5A H5A2 O1B 2_665 0.96 2.59 3.226(5) 124 yes
    C7A H7A2 O2A 2_555 0.96 2.54 3.482(5) 168 yes
    C9B H9B O2B 1_655 0.93 2.58 3.303(5) 135 yes
    C5B H5B1 O4A 1_455 0.96 2.59 3.50(2) 158 yes
    C5B H5B1 O4C 1_455 0.96 2.45 3.395(17) 166 yes
    C12A H12A O4C 1_455 0.93 2.580 3.211(15) 125 yes
    C17B H17B Cg2 2_666 0.93 2.91 3.664(8) 139 yes
    C17C H17C Cg6 2_666 0.93 2.98 3.776(10) 145 yes
    C20C H20C Cg3 2_766 0.93 2.64 3.521(11) 159 yes
_shelx_space_group_comment
;
The symmetry employed for this shelxl refinement is uniquely defined
by the following loop, which should always be used as a source of
symmetry information in preference to the above space-group names.
They are only intended as comments.
;
_shelx_estimated_absorpt_T_min     0.945
_shelx_estimated_absorpt_T_max     0.963
_shelx_hkl_file
;
  -1   0   0   23.18    0.58
  -1   0   0   22.90    0.58
   1   0   0   22.68    0.55
   1   0   0   22.98    0.59
   1   0   0   22.81    0.61
   1   0   0   23.11    0.58
   1   0   0   23.08    0.58
  -2   0   0   13.44    0.41
  -2   0   0   13.45    0.36
   2   0   0   14.11    0.42
   2   0   0   14.05    0.40
   2   0   0   14.15    0.37
   2   0   0   14.27    0.37
   2   0   0   13.30    0.35
  -3   0   0   42.22    1.18
  -3   0   0   41.77    1.07
   3   0   0   44.46    1.08
   3   0   0   43.11    1.13
   3   0   0   44.87    1.12
   3   0   0   42.96    1.05
   3   0   0   44.19    1.18
  -4   0   0    5.79    0.17
  -4   0   0    5.74    0.20
  -4   0   0    5.66    0.26
   4   0   0    5.99    0.21
   4   0   0    5.56    0.26
   4   0   0    5.44    0.21
  -5   0   0    1.22    0.10
  -5   0   0    1.18    0.14
  -5   0   0    1.24    0.09
   5   0   0    0.96    0.13
   5   0   0    1.23    0.11
  -6   0   0    3.46    0.25
   6   0   0    3.28    0.24
   6   0   0    3.73    0.21
   7   0   0    0.15    0.11
   7   0   0    0.02    0.08
   8   0   0    0.25    0.12
   8  -1   0   -0.03    0.10
   8  -1   0    0.00    0.12
   7  -1   0    0.32    0.13
   7  -1   0    0.31    0.10
   6  -1   0    0.09    0.09
   6  -1   0    0.07    0.07
  -6   1   0    0.25    0.11
   5  -1   0    2.44    0.19
   5  -1   0    2.75    0.15
  -5   1   0    2.44    0.13
  -5   1   0    2.68    0.20
   4  -1   0   21.04    0.57
   4  -1   0   21.34    0.65
   4  -1   0   22.24    0.59
  -4   1   0   21.22    0.58
  -4   1   0   21.11    0.67
   3  -1   0    1.31    0.11
   3  -1   0    1.37    0.08
   3  -1   0    1.48    0.09
   3  -1   0    1.44    0.12
  -3   1   0    1.34    0.07
  -3   1   0    1.27    0.11
  -3   1   0    1.38    0.08
  -3   1   0    1.38    0.06
   2  -1   0   18.17    0.45
   2  -1   0   18.05    0.50
   2  -1   0   18.44    0.52
   2  -1   0   18.32    0.48
  -2   1   0   18.05    0.52
  -2   1   0   17.96    0.48
  -2   1   0   18.45    0.50
   1  -1   0    1.65    0.08
   1  -1   0    1.63    0.07
  -1   1   0    1.71    0.07
  -1   1   0    1.82    0.08
  -1   1   0    1.74    0.07
  -1   1   0    1.89    0.08
   0   1   0    0.27    0.02
   0   1   0    0.31    0.02
   0   1   0    0.35    0.02
   0   1   0    0.33    0.02
  -1  -1   0   50.55    1.29
  -1  -1   0   52.65    1.21
  -1  -1   0   52.77    1.26
  -1  -1   0   50.75    1.32
  -1  -1   0   51.45    1.41
   1   1   0   51.30    1.40
   1   1   0   52.54    1.31
   1   1   0   53.04    1.29
   1   1   0   51.08    1.21
   1   1   0   51.58    1.26
   1   1   0   51.68    1.32
  -2  -1   0   37.96    1.04
  -2  -1   0   39.04    1.07
  -2  -1   0   38.11    0.96
   2   1   0   38.72    1.00
   2   1   0   40.40    0.97
   2   1   0   39.38    1.07
   2   1   0   39.04    1.00
   2   1   0   40.94    1.05
   2   1   0   39.60    0.95
  -3  -1   0    7.02    0.28
  -3  -1   0    7.37    0.21
   3   1   0    7.27    0.23
   3   1   0    7.62    0.22
   3   1   0    7.18    0.24
   3   1   0    7.41    0.27
  -4  -1   0    3.81    0.14
  -4  -1   0    3.61    0.15
  -4  -1   0    3.82    0.21
   4   1   0    3.58    0.17
   4   1   0    3.94    0.15
   4   1   0    3.58    0.20
   4   1   0    3.72    0.16
  -5  -1   0    0.57    0.08
  -5  -1   0    0.43    0.05
  -5  -1   0    0.38    0.11
   5   1   0    0.52    0.10
   5   1   0    0.42    0.08
   5   1   0    0.39    0.06
  -6  -1   0    0.12    0.10
  -6  -1   0    0.08    0.08
   6   1   0    0.12    0.09
   6   1   0    0.07    0.08
  -7  -1   0    0.13    0.10
   7   1   0    0.09    0.08
   8   1   0   -0.17    0.10
   8  -2   0    0.37    0.11
   8  -2   0    0.36    0.15
   7  -2   0    0.04    0.09
   7  -2   0    0.01    0.07
   6  -2   0    0.40    0.12
   6  -2   0    0.51    0.09
  -6   2   0    0.70    0.14
   5  -2   0    0.33    0.07
   5  -2   0    0.18    0.07
  -5   2   0    0.22    0.06
  -5   2   0    0.38    0.10
   4  -2   0    0.13    0.05
   4  -2   0    0.11    0.04
   4  -2   0    0.23    0.07
  -4   2   0    0.09    0.04
  -4   2   0    0.04    0.07
  -4   2   0    0.10    0.03
  -4   2   0    0.08    0.05
   3  -2   0   23.36    0.59
   3  -2   0   23.78    0.67
   3  -2   0   23.54    0.64
   3  -2   0   24.19    0.70
  -3   2   0   22.72    0.70
  -3   2   0   25.10    0.67
  -3   2   0   23.69    0.64
   2  -2   0    0.45    0.05
   2  -2   0    0.32    0.04
   2  -2   0    0.37    0.05
   2  -2   0    0.44    0.06
  -2   2   0    0.31    0.05
  -2   2   0    0.35    0.05
  -2   2   0    0.50    0.05
   1  -2   0   13.26    0.35
   1  -2   0   13.85    0.36
   1  -2   0   11.09    0.38
  -1   2   0   13.50    0.38
  -1   2   0   13.68    0.35
  -1   2   0   13.80    0.36
  -1   2   0   13.57    0.36
  -1   2   0   13.68    0.39
   0  -2   0  148.91    3.95
   0   2   0  149.70    3.51
   0   2   0  150.15    3.65
   0   2   0  152.21    3.77
   0   2   0  156.53    3.95
  -1  -2   0   39.68    0.95
  -1  -2   0   39.70    1.07
  -1  -2   0   39.92    0.98
   1   2   0   39.52    0.95
   1   2   0   39.63    0.94
   1   2   0   40.11    0.98
   1   2   0   40.30    1.07
   1   2   0   40.41    1.03
  -2  -2   0   15.34    0.47
  -2  -2   0   16.35    0.41
  -2  -2   0   15.94    0.41
  -2  -2   0   16.33    0.45
   2   2   0   15.70    0.47
   2   2   0   15.80    0.44
   2   2   0   15.90    0.45
   2   2   0   15.72    0.43
   2   2   0   15.78    0.41
   2   2   0   16.55    0.39
   2   2   0   16.13    0.45
  -3  -2   0    0.66    0.05
  -3  -2   0    0.56    0.05
  -3  -2   0    0.62    0.08
  -3  -2   0    0.55    0.06
   3   2   0    0.56    0.04
   3   2   0    0.45    0.07
   3   2   0    0.62    0.06
   3   2   0    0.55    0.07
   3   2   0    0.56    0.05
  -4  -2   0    3.74    0.21
  -4  -2   0    4.18    0.17
  -4  -2   0    4.07    0.14
   4   2   0    3.91    0.18
   4   2   0    3.80    0.17
   4   2   0    4.01    0.21
   4   2   0    3.93    0.15
  -5  -2   0    0.46    0.11
  -5  -2   0    0.35    0.08
   5   2   0    0.42    0.10
   5   2   0    0.15    0.07
   5   2   0    0.45    0.07
  -6  -2   0   -0.03    0.09
  -6  -2   0    0.00    0.08
   6   2   0    0.07    0.08
  -7  -2   0    0.09    0.10
   7   2   0    0.09    0.10
  -8  -2   0   -0.04    0.11
   8   2   0    0.03    0.10
   8  -3   0    0.04    0.12
   8  -3   0   -0.05    0.09
   7  -3   0   -0.04    0.07
   7  -3   0   -0.09    0.08
   6  -3   0    1.86    0.15
   6  -3   0    1.84    0.19
  -6   3   0    1.60    0.18
   5  -3   0    0.83    0.13
   5  -3   0    0.99    0.09
  -5   3   0    0.98    0.08
  -5   3   0    0.92    0.13
  -5   3   0    0.94    0.10
   4  -3   0    1.10    0.08
   4  -3   0    0.96    0.11
  -4   3   0    1.18    0.10
  -4   3   0    1.08    0.09
  -4   3   0    1.06    0.12
   3  -3   0    8.59    0.24
   3  -3   0    8.66    0.31
   3  -3   0    9.25    0.30
  -3   3   0    9.04    0.33
  -3   3   0    9.22    0.30
  -3   3   0    8.96    0.30
   2  -3   0    0.97    0.08
   2  -3   0    0.84    0.08
   2  -3   0    0.95    0.08
  -2   3   0    0.95    0.08
  -2   3   0    1.06    0.08
  -2   3   0    1.05    0.09
  -2   3   0    1.00    0.07
   1  -3   0   25.06    0.72
   1  -3   0   25.26    0.65
   1  -3   0   26.83    0.68
   1  -3   0   25.14    0.61
  -1   3   0   26.02    0.65
  -1   3   0   25.93    0.67
  -1   3   0   26.08    0.73
  -1   3   0   25.88    0.68
   0  -3   0    0.86    0.05
   0  -3   0    0.80    0.07
   0   3   0    0.81    0.06
   0   3   0    0.90    0.08
   0   3   0    0.96    0.07
   0   3   0    0.91    0.04
   0   3   0    0.84    0.05
  -1  -3   0    5.75    0.21
  -1  -3   0    6.03    0.18
   1   3   0    6.05    0.19
   1   3   0    5.99    0.17
   1   3   0    6.28    0.18
   1   3   0    6.24    0.21
   1   3   0    5.94    0.21
  -2  -3   0    8.84    0.29
  -2  -3   0    9.13    0.25
  -2  -3   0    9.36    0.26
   2   3   0    8.68    0.27
   2   3   0    9.34    0.29
   2   3   0    9.06    0.31
   2   3   0    9.15    0.25
   2   3   0    8.82    0.28
   2   3   0    9.16    0.25
  -3  -3   0    0.01    0.05
  -3  -3   0    0.02    0.03
  -3  -3   0    0.05    0.04
   3   3   0   -0.06    0.04
   3   3   0    0.05    0.04
   3   3   0    0.04    0.03
   3   3   0    0.06    0.03
  -4  -3   0    5.66    0.22
  -4  -3   0    5.84    0.19
  -4  -3   0    5.92    0.18
   4   3   0    5.66    0.22
   4   3   0    5.85    0.19
   4   3   0    5.83    0.24
  -5  -3   0    0.21    0.09
   5   3   0    0.29    0.06
   5   3   0    0.35    0.09
  -6  -3   0    1.57    0.14
   6   3   0    1.30    0.15
  -7  -3   0    0.13    0.11
   7   3   0    0.31    0.11
  -8  -3   0    0.22    0.12
   8   3   0   -0.16    0.11
   8  -4   0    0.11    0.10
   8  -4   0    0.05    0.12
   7  -4   0   -0.05    0.08
   7  -4   0    0.22    0.12
   6  -4   0    0.24    0.08
   6  -4   0    0.17    0.11
  -6   4   0    0.16    0.11
   5  -4   0    1.93    0.18
   5  -4   0    1.96    0.12
  -5   4   0    2.14    0.15
  -5   4   0    2.08    0.18
  -5   4   0    2.11    0.13
   4  -4   0    6.07    0.20
   4  -4   0    6.44    0.28
  -4   4   0    6.03    0.29
  -4   4   0    6.17    0.25
  -4   4   0    6.46    0.25
  -4   4   0    6.81    0.23
   3  -4   0    0.47    0.07
   3  -4   0    0.38    0.07
  -3   4   0    0.39    0.06
  -3   4   0    0.50    0.07
  -3   4   0    0.39    0.07
  -3   4   0    0.52    0.08
   2  -4   0    0.10    0.05
   2  -4   0    0.04    0.05
   2  -4   0    0.08    0.04
  -2   4   0   -0.05    0.05
  -2   4   0    0.09    0.04
  -2   4   0    0.04    0.04
  -2   4   0    0.03    0.04
   1  -4   0   59.07    1.47
   1  -4   0   59.50    1.41
   1  -4   0   58.96    1.63
   1  -4   0   62.82    1.51
  -1   4   0   60.79    1.55
  -1   4   0   61.28    1.51
  -1   4   0   61.00    1.63
   0  -4   0   34.22    0.99
   0   4   0   35.21    0.94
   0   4   0   35.93    0.84
   0   4   0   35.85    0.99
   0   4   0   35.56    0.91
   0   4   0   36.07    0.85
  -1  -4   0   37.17    0.90
  -1  -4   0   36.64    1.03
   1   4   0   37.92    0.90
   1   4   0   38.10    1.03
   1   4   0   36.67    0.91
   1   4   0   37.45    1.00
  -2  -4   0   16.95    0.50
  -2  -4   0   16.25    0.45
   2   4   0   16.55    0.50
   2   4   0   16.64    0.50
   2   4   0   16.58    0.43
   2   4   0   17.18    0.44
   2   4   0   16.46    0.46
  -3  -4   0    8.96    0.29
  -3  -4   0    9.09    0.31
  -3  -4   0    9.38    0.27
   3   4   0    9.03    0.29
   3   4   0    9.38    0.25
   3   4   0    9.18    0.26
   3   4   0    9.06    0.31
   3   4   0    9.03    0.31
  -4  -4   0    7.92    0.28
  -4  -4   0    8.02    0.26
  -4  -4   0    8.05    0.24
   4   4   0    7.48    0.28
   4   4   0    7.74    0.25
   4   4   0    7.75    0.23
   4   4   0    7.74    0.30
  -5  -4   0    1.05    0.13
   5   4   0    0.93    0.10
   5   4   0    1.18    0.13
  -6  -4   0    0.20    0.10
   6   4   0    0.13    0.08
  -7  -4   0    0.72    0.14
   7   4   0    0.92    0.16
   8  -5   0    0.06    0.14
   8  -5   0    0.12    0.11
   7  -5   0    0.00    0.09
   7  -5   0    0.03    0.12
   6  -5   0    1.72    0.20
   6  -5   0    1.81    0.13
  -6   5   0    1.93    0.20
  -6   5   0    2.08    0.18
   5  -5   0    0.79    0.08
   5  -5   0    0.84    0.13
  -5   5   0    0.87    0.14
  -5   5   0    0.73    0.11
   4  -5   0    0.08    0.07
   4  -5   0    0.04    0.03
  -4   5   0    0.10    0.06
  -4   5   0    0.04    0.06
  -4   5   0    0.04    0.07
  -4   5   0    0.05    0.06
   3  -5   0   18.31    0.55
  -3   5   0   19.18    0.59
  -3   5   0   17.55    0.58
  -3   5   0   18.32    0.53
  -3   5   0   18.41    0.55
   2  -5   0   27.12    0.75
   2  -5   0   28.18    0.83
   2  -5   0   29.60    0.79
   2  -5   0   28.68    0.68
  -2   5   0   28.13    0.78
  -2   5   0   28.81    0.84
  -2   5   0   28.49    0.78
   1  -5   0   30.74    0.92
   1  -5   0   33.24    0.77
   1  -5   0   33.55    0.86
   1  -5   0   30.80    0.81
  -1   5   0   32.05    0.86
  -1   5   0   31.52    0.87
  -1   5   0   33.39    0.93
   0  -5   0    7.59    0.29
   0   5   0    7.80    0.26
   0   5   0    7.82    0.23
   0   5   0    7.85    0.30
   0   5   0    8.12    0.28
   0   5   0    7.72    0.21
  -1  -5   0    3.97    0.18
  -1  -5   0    3.60    0.13
   1   5   0    3.86    0.18
   1   5   0    3.79    0.15
   1   5   0    3.68    0.13
   1   5   0    3.90    0.18
   1   5   0    3.73    0.15
   1   5   0    2.91    0.13
  -2  -5   0   16.53    0.53
  -2  -5   0   16.62    0.46
   2   5   0   16.56    0.48
   2   5   0   17.12    0.52
   2   5   0   17.69    0.46
   2   5   0   17.30    0.53
   2   5   0   17.14    0.45
  -3  -5   0   45.73    1.27
  -3  -5   0   45.88    1.15
   3   5   0   46.15    1.11
   3   5   0   44.38    1.23
   3   5   0   47.45    1.14
   3   5   0   46.68    1.26
   3   5   0   45.23    1.16
  -4  -5   0    2.39    0.14
  -4  -5   0    2.36    0.16
   4   5   0    2.23    0.15
   4   5   0    2.64    0.17
   4   5   0    2.25    0.12
  -5  -5   0    1.13    0.14
   5   5   0    1.21    0.14
   5   5   0    1.49    0.13
  -6  -5   0    0.74    0.13
   6   5   0    1.29    0.16
  -7  -5   0    0.16    0.12
   7   5   0    0.16    0.11
   8  -6   0    0.09    0.13
   8  -6   0    0.18    0.11
   7  -6   0    3.39    0.28
   7  -6   0    3.09    0.20
   6  -6   0   -0.03    0.05
   6  -6   0   -0.05    0.10
  -6   6   0    0.04    0.09
  -6   6   0   -0.10    0.08
   5  -6   0    1.20    0.15
   5  -6   0    1.00    0.09
  -5   6   0    1.19    0.16
  -5   6   0    1.43    0.14
   4  -6   0    5.96    0.27
   4  -6   0    5.90    0.27
   4  -6   0    6.06    0.19
  -4   6   0    6.01    0.24
  -4   6   0    6.55    0.29
  -4   6   0    6.01    0.29
  -4   6   0    5.70    0.27
   3  -6   0    1.10    0.11
   3  -6   0    1.06    0.12
   3  -6   0    1.14    0.06
  -3   6   0    1.01    0.11
  -3   6   0    1.10    0.11
  -3   6   0    1.05    0.11
  -3   6   0    0.96    0.11
   2  -6   0    6.43    0.28
   2  -6   0    6.56    0.24
   2  -6   0    6.65    0.19
  -2   6   0    6.71    0.26
  -2   6   0    6.45    0.26
  -2   6   0    6.53    0.28
   1  -6   0  114.74    2.60
   1  -6   0  112.12    2.70
   1  -6   0  109.13    2.99
  -1   6   0  112.08    2.76
  -1   6   0  112.72    2.85
  -1   6   0  112.05    2.99
   0  -6   0   14.83    0.50
   0   6   0   15.26    0.38
   0   6   0   15.35    0.46
   0   6   0   15.14    0.40
   0   6   0   15.80    0.51
   0   6   0   15.10    0.48
  -1  -6   0   31.00    0.76
  -1  -6   0   30.55    0.90
   1   6   0   30.65    0.78
   1   6   0   32.02    0.90
   1   6   0   32.24    0.81
   1   6   0   30.18    0.76
   1   6   0   29.92    0.81
   1   6   0   29.24    0.86
  -2  -6   0    0.43    0.07
  -2  -6   0    0.56    0.09
   2   6   0    0.46    0.07
   2   6   0    0.68    0.06
   2   6   0    0.54    0.09
   2   6   0    0.61    0.06
   2   6   0    0.61    0.09
  -3  -6   0    0.05    0.07
  -3  -6   0    0.12    0.07
   3   6   0    0.15    0.04
   3   6   0    0.15    0.06
   3   6   0    0.12    0.07
   3   6   0    0.10    0.04
   3   6   0    0.11    0.07
  -4  -6   0    8.94    0.33
  -4  -6   0    9.87    0.35
   4   6   0    9.23    0.26
   4   6   0    9.39    0.36
   4   6   0    9.21    0.35
   4   6   0    9.63    0.33
  -5  -6   0    3.25    0.21
   5   6   0    3.28    0.22
   5   6   0    3.34    0.20
  -6  -6   0   -0.14    0.10
   6   6   0   -0.10    0.08
  -7  -6   0    0.64    0.14
   7   6   0    0.48    0.14
   8  -7   0    0.15    0.11
   7  -7   0    0.25    0.15
   7  -7   0    0.14    0.09
   6  -7   0    0.30    0.12
   6  -7   0    0.25    0.07
  -6   7   0    0.31    0.13
  -6   7   0    0.24    0.10
   5  -7   0    4.16    0.25
   5  -7   0    3.95    0.17
  -5   7   0    4.56    0.25
  -5   7   0    4.28    0.27
   4  -7   0    0.49    0.05
   4  -7   0    0.32    0.09
  -4   7   0    0.41    0.09
  -4   7   0    0.40    0.10
  -4   7   0    0.45    0.10
  -4   7   0    0.28    0.10
   3  -7   0    2.97    0.11
   3  -7   0    3.04    0.17
   3  -7   0    2.61    0.19
  -3   7   0    2.70    0.18
  -3   7   0    2.44    0.17
  -3   7   0    2.60    0.17
  -3   7   0    2.73    0.20
   2  -7   0   11.99    0.45
   2  -7   0   12.73    0.33
   2  -7   0   12.49    0.39
  -2   7   0   12.08    0.41
  -2   7   0   13.00    0.46
  -2   7   0   12.27    0.42
   1  -7   0   51.61    1.29
   1  -7   0   52.77    1.24
   1  -7   0   50.28    1.46
  -1   7   0   52.80    1.46
  -1   7   0   50.82    1.35
  -1   7   0   50.56    1.38
   0  -7   0    7.44    0.32
   0   7   0    8.40    0.33
   0   7   0    8.03    0.24
   0   7   0    8.04    0.22
   0   7   0    7.84    0.31
   0   7   0    7.87    0.29
  -1  -7   0    1.22    0.12
  -1  -7   0    1.21    0.09
   1   7   0    1.27    0.09
   1   7   0    1.23    0.09
   1   7   0    1.23    0.08
   1   7   0    1.02    0.12
   1   7   0    1.29    0.13
   1   7   0    1.28    0.11
  -2  -7   0    9.46    0.37
  -2  -7   0    9.69    0.30
   2   7   0    9.58    0.29
   2   7   0   10.08    0.38
   2   7   0    9.65    0.37
   2   7   0    9.42    0.32
   2   7   0    9.59    0.32
   2   7   0   10.07    0.31
  -3  -7   0    0.22    0.08
  -3  -7   0    0.33    0.09
   3   7   0    0.31    0.08
   3   7   0    0.25    0.05
   3   7   0    0.26    0.07
   3   7   0    0.28    0.08
   3   7   0    0.45    0.07
  -4  -7   0    0.42    0.10
  -4  -7   0    0.29    0.09
   4   7   0    0.41    0.09
   4   7   0    0.54    0.06
   4   7   0    0.38    0.09
  -5  -7   0    0.64    0.13
   5   7   0    0.51    0.11
   5   7   0    0.45    0.10
  -6  -7   0    1.07    0.15
   6   7   0    1.01    0.16
  -7  -7   0    0.27    0.13
   7   7   0    0.17    0.12
   7  -8   0    0.22    0.15
   7  -8   0    0.34    0.09
   6  -8   0    0.32    0.07
   6  -8   0    0.29    0.12
  -6   8   0    0.24    0.11
  -6   8   0    0.50    0.14
   5  -8   0    0.28    0.10
  -5   8   0    0.42    0.12
  -5   8   0    0.29    0.11
   4  -8   0    0.47    0.05
   4  -8   0    0.36    0.11
   4  -8   0    0.39    0.10
  -4   8   0    0.54    0.11
  -4   8   0    0.34    0.10
  -4   8   0    0.33    0.10
   3  -8   0    3.97    0.14
   3  -8   0    3.91    0.20
   3  -8   0    3.80    0.23
  -3   8   0    3.85    0.21
  -3   8   0    4.39    0.25
  -3   8   0    3.80    0.22
  -3   8   0    3.69    0.22
   2  -8   0    3.58    0.14
   2  -8   0    3.22    0.16
   2  -8   0    3.20    0.22
  -2   8   0    3.31    0.20
  -2   8   0    3.06    0.22
  -2   8   0    3.39    0.20
   1  -8   0    1.27    0.10
   1  -8   0    0.91    0.13
   1  -8   0    1.46    0.10
  -1   8   0    1.32    0.13
  -1   8   0    1.01    0.14
  -1   8   0    1.26    0.12
   0  -8   0   10.70    0.42
   0   8   0   10.76    0.29
   0   8   0    9.85    0.39
   0   8   0   10.71    0.37
   0   8   0   10.75    0.42
  -1  -8   0    0.08    0.07
  -1  -8   0    0.03    0.03
   1   8   0    0.10    0.04
   1   8   0    0.15    0.08
   1   8   0    0.04    0.04
   1   8   0    0.15    0.08
   1   8   0    0.08    0.05
  -2  -8   0    0.23    0.07
  -2  -8   0    0.14    0.08
   2   8   0    0.28    0.09
   2   8   0    0.35    0.07
   2   8   0    0.28    0.07
   2   8   0    0.24    0.05
   2   8   0    0.20    0.08
  -3  -8   0    5.09    0.26
  -3  -8   0    4.78    0.22
   3   8   0    5.00    0.26
   3   8   0    4.75    0.21
   3   8   0    5.04    0.20
   3   8   0    4.94    0.20
   3   8   0    5.11    0.24
   3   8   0    4.44    0.25
  -4  -8   0    0.09    0.09
  -4  -8   0    0.17    0.10
   4   8   0    0.20    0.09
   4   8   0    0.28    0.06
   4   8   0    0.12    0.08
  -5  -8   0    0.32    0.12
   5   8   0    0.50    0.11
   5   8   0    0.37    0.11
  -6  -8   0    1.31    0.17
   6   8   0    1.68    0.19
  -7  -8   0   -0.07    0.11
   7   8   0    0.03    0.12
   7  -9   0    0.03    0.13
   7  -9   0   -0.02    0.07
   6  -9   0    0.22    0.07
   6  -9   0    0.19    0.12
  -6   9   0    0.18    0.11
  -6   9   0    0.34    0.13
   5  -9   0    0.11    0.09
  -5   9   0    0.00    0.08
  -5   9   0   -0.08    0.08
   4  -9   0    0.01    0.04
   4  -9   0   -0.03    0.06
   4  -9   0    0.14    0.09
  -4   9   0    0.04    0.08
  -4   9   0    0.06    0.07
  -4   9   0   -0.06    0.08
   3  -9   0    0.66    0.10
   3  -9   0    0.70    0.13
   3  -9   0    0.63    0.06
  -3   9   0    0.73    0.12
  -3   9   0    0.50    0.10
   2  -9   0    6.17    0.25
   2  -9   0    6.28    0.21
   2  -9   0    5.92    0.31
  -2   9   0    6.39    0.29
  -2   9   0    5.65    0.28
   1  -9   0    4.04    0.17
   1  -9   0    4.07    0.17
   1  -9   0    4.17    0.25
  -1   9   0    3.68    0.23
  -1   9   0    3.95    0.22
  -1   9   0    3.95    0.12
   0  -9   0    4.81    0.27
   0   9   0    4.78    0.16
   0   9   0    4.61    0.25
   0   9   0    4.72    0.23
  -1  -9   0   -0.01    0.07
  -1  -9   0    0.02    0.05
   1   9   0    0.03    0.04
   1   9   0   -0.04    0.05
   1   9   0    0.12    0.09
   1   9   0    0.01    0.05
  -2  -9   0    0.97    0.10
  -2  -9   0    1.04    0.14
   2   9   0    0.78    0.13
   2   9   0    0.94    0.10
   2   9   0    0.78    0.10
   2   9   0    1.00    0.09
  -3  -9   0    5.07    0.23
  -3  -9   0    4.96    0.28
   3   9   0    5.27    0.28
   3   9   0    4.98    0.24
   3   9   0    4.70    0.22
   3   9   0    5.00    0.20
  -4  -9   0    2.63    0.20
  -4  -9   0    2.55    0.18
   4   9   0    2.23    0.13
   4   9   0    2.33    0.19
   4   9   0    2.08    0.18
  -5  -9   0    0.09    0.10
   5   9   0    0.02    0.08
   5   9   0   -0.01    0.09
  -6  -9   0    0.72    0.15
   6   9   0    0.83    0.16
   7 -10   0    0.16    0.14
   7 -10   0    0.06    0.08
   6 -10   0    0.05    0.06
   6 -10   0    0.00    0.11
  -6  10   0   -0.06    0.09
   5 -10   0    2.75    0.22
  -5  10   0    2.43    0.21
  -5  10   0    2.34    0.22
   4 -10   0    5.29    0.32
   4 -10   0    5.61    0.29
  -4  10   0    5.78    0.30
  -4  10   0    6.18    0.32
  -4  10   0    5.52    0.31
   3 -10   0    3.81    0.16
   3 -10   0    4.10    0.27
   3 -10   0    3.85    0.21
  -3  10   0    3.44    0.23
  -3  10   0    3.93    0.25
   2 -10   0    4.77    0.22
   2 -10   0    4.78    0.29
   2 -10   0    4.94    0.19
  -2  10   0    4.55    0.26
  -2  10   0    4.79    0.26
   1 -10   0   10.47    0.34
   1 -10   0   10.06    0.44
   1 -10   0   10.57    0.33
  -1  10   0   10.66    0.28
  -1  10   0   10.12    0.41
  -1  10   0    9.83    0.40
   0 -10   0   23.44    0.78
   0  10   0   21.93    0.73
   0  10   0   22.58    0.70
   0  10   0   23.20    0.59
  -1 -10   0    7.76    0.36
   1  10   0    6.87    0.30
   1  10   0    7.36    0.25
   1  10   0    6.98    0.34
   1  10   0    7.65    0.27
  -2 -10   0    5.64    0.31
  -2 -10   0    5.62    0.22
   2  10   0    5.30    0.24
   2  10   0    5.65    0.30
   2  10   0    5.97    0.26
   2  10   0    5.79    0.22
  -3 -10   0    1.39    0.17
  -3 -10   0    1.43    0.14
   3  10   0    1.49    0.13
   3  10   0    1.39    0.12
   3  10   0    1.32    0.17
   3  10   0    1.29    0.13
  -4 -10   0    0.45    0.12
   4  10   0    0.83    0.14
   4  10   0    0.50    0.08
   4  10   0    0.69    0.12
  -5 -10   0   -0.01    0.10
   5  10   0    0.07    0.09
  -6 -10   0    0.16    0.13
   7 -11   0    0.39    0.16
   7 -11   0    0.41    0.09
   6 -11   0    0.21    0.13
   6 -11   0    0.24    0.07
  -6  11   0    0.12    0.12
   5 -11   0    0.86    0.16
   5 -11   0    0.82    0.15
  -5  11   0    0.90    0.17
  -5  11   0    0.87    0.16
   4 -11   0    7.97    0.36
   4 -11   0    7.61    0.41
  -4  11   0    7.67    0.38
  -4  11   0    7.84    0.37
  -4  11   0    8.41    0.40
   3 -11   0    1.96    0.21
   3 -11   0    1.75    0.15
  -3  11   0    1.65    0.17
  -3  11   0    1.77    0.18
   2 -11   0    6.35    0.27
   2 -11   0    6.11    0.35
  -2  11   0    6.34    0.33
  -2  11   0    6.67    0.32
   1 -11   0    5.26    0.22
   1 -11   0    5.80    0.33
  -1  11   0    4.80    0.27
  -1  11   0    5.41    0.18
  -1  11   0    5.63    0.31
   0 -11   0    1.42    0.18
   0  11   0    1.59    0.10
   0  11   0    1.24    0.14
   0  11   0    1.67    0.18
  -1 -11   0   -0.08    0.07
   1  11   0    0.09    0.07
   1  11   0    0.00    0.10
   1  11   0    0.18    0.06
  -2 -11   0    4.94    0.31
  -2 -11   0    4.42    0.19
   2  11   0    4.77    0.29
   2  11   0    4.68    0.24
   2  11   0    4.48    0.20
  -3 -11   0   -0.05    0.09
  -3 -11   0    0.04    0.11
   3  11   0    0.03    0.07
   3  11   0   -0.06    0.06
   3  11   0    0.01    0.09
  -4 -11   0    0.33    0.12
   4  11   0    0.49    0.09
   4  11   0    0.44    0.13
  -5 -11   0    0.13    0.11
   5  11   0   -0.02    0.10
  -6 -11   0    0.18    0.13
   7 -12   0    0.06    0.08
   7 -12   0    0.02    0.13
   6 -12   0    0.25    0.14
  -6  12   0    0.18    0.13
   5 -12   0    0.29    0.12
   5 -12   0    0.10    0.12
  -5  12   0    0.29    0.12
  -5  12   0    0.13    0.11
   4 -12   0    0.12    0.09
   4 -12   0    0.28    0.13
  -4  12   0    0.20    0.11
  -4  12   0    0.14    0.12
  -4  12   0    0.37    0.12
   3 -12   0   11.16    0.52
   3 -12   0   10.90    0.41
  -3  12   0   10.23    0.46
  -3  12   0   11.02    0.47
   2 -12   0    7.47    0.40
   2 -12   0    8.09    0.31
  -2  12   0    7.53    0.38
  -2  12   0    7.39    0.37
   1 -12   0    1.45    0.20
   1 -12   0    1.94    0.14
  -1  12   0    1.61    0.10
  -1  12   0    1.88    0.20
  -1  12   0    1.48    0.17
   0 -12   0    3.56    0.28
   0  12   0    3.27    0.16
   0  12   0    3.27    0.25
   0  12   0    3.34    0.23
  -1 -12   0    0.09    0.11
   1  12   0    0.00    0.12
   1  12   0    0.02    0.07
   1  12   0    0.03    0.06
  -2 -12   0    3.38    0.16
  -2 -12   0    3.16    0.27
   2  12   0    3.21    0.17
   2  12   0    3.22    0.22
   2  12   0    3.58    0.27
  -3 -12   0   -0.03    0.11
  -3 -12   0    0.01    0.09
   3  12   0    0.01    0.07
   3  12   0   -0.09    0.10
  -4 -12   0    0.09    0.11
   4  12   0    0.15    0.12
   4  12   0    0.16    0.08
  -5 -12   0    0.09    0.12
   5  12   0   -0.07    0.10
  -6 -12   0    0.48    0.15
   6 -13   0   -0.05    0.11
   5 -13   0    0.17    0.10
   5 -13   0    0.21    0.13
  -5  13   0    0.09    0.11
   4 -13   0    1.75    0.22
   4 -13   0    1.58    0.18
  -4  13   0    1.53    0.19
  -4  13   0    1.61    0.21
  -4  13   0    1.42    0.19
   3 -13   0    0.58    0.11
   3 -13   0    0.57    0.17
  -3  13   0    0.60    0.15
  -3  13   0    0.75    0.15
   2 -13   0    4.55    0.33
   2 -13   0    4.75    0.24
  -2  13   0    3.99    0.30
  -2  13   0    4.52    0.29
   1 -13   0    7.58    0.42
   1 -13   0    7.41    0.30
  -1  13   0    7.17    0.38
  -1  13   0    7.85    0.25
  -1  13   0    8.16    0.38
   0 -13   0    0.14    0.13
   0  13   0    0.21    0.13
   0  13   0   -0.01    0.08
   0  13   0    0.01    0.06
  -1 -13   0    1.22    0.19
   1  13   0    1.52    0.16
   1  13   0    1.06    0.19
   1  13   0    1.31    0.12
  -2 -13   0    2.31    0.25
   2  13   0    2.40    0.24
   2  13   0    2.48    0.20
   2  13   0    2.54    0.16
  -3 -13   0    4.97    0.33
  -3 -13   0    4.61    0.22
   3  13   0    4.30    0.22
   3  13   0    4.58    0.32
  -4 -13   0    1.75    0.17
   4  13   0    1.21    0.13
   4  13   0    1.13    0.19
  -5 -13   0    1.01    0.16
   5  13   0    0.68    0.17
   6 -14   0    0.00    0.12
   5 -14   0    0.13    0.12
   4 -14   0    0.05    0.09
  -4  14   0    0.06    0.10
  -4  14   0   -0.03    0.09
  -4  14   0   -0.05    0.13
   3 -14   0    0.50    0.12
   3 -14   0    0.40    0.16
  -3  14   0    0.50    0.14
  -3  14   0    0.46    0.16
   2 -14   0    0.08    0.07
   2 -14   0    0.11    0.13
  -2  14   0   -0.01    0.11
  -2  14   0    0.03    0.10
   1 -14   0    2.04    0.24
   1 -14   0    1.99    0.16
  -1  14   0    1.99    0.20
  -1  14   0    2.19    0.13
  -1  14   0    2.09    0.23
   0 -14   0    0.31    0.13
   0  14   0    0.10    0.12
   0  14   0    0.43    0.13
   0  14   0    0.40    0.08
  -1 -14   0    2.02    0.23
   1  14   0    2.25    0.20
   1  14   0    1.82    0.22
   1  14   0    2.22    0.15
  -2 -14   0    0.26    0.14
   2  14   0    0.12    0.13
   2  14   0    0.25    0.08
   2  14   0    0.32    0.11
  -3 -14   0    3.95    0.31
   3  14   0    3.88    0.21
   3  14   0    3.85    0.31
  -4 -14   0    0.04    0.10
   4  14   0    0.13    0.14
   4  14   0   -0.05    0.08
  -5 -14   0    0.10    0.12
   5  14   0   -0.01    0.13
   6 -15   0    0.32    0.16
   5 -15   0   -0.12    0.10
   4 -15   0    0.13    0.10
  -4  15   0    0.04    0.11
  -4  15   0    0.06    0.15
   3 -15   0    0.45    0.12
  -3  15   0    0.26    0.15
  -3  15   0    0.47    0.14
   2 -15   0    0.52    0.11
  -2  15   0    0.72    0.16
  -2  15   0    0.83    0.18
   1 -15   0    1.88    0.15
  -1  15   0    1.55    0.12
  -1  15   0    1.43    0.19
  -1  15   0    1.75    0.23
   0  15   0    1.98    0.21
   0  15   0    1.76    0.13
   0  15   0    1.94    0.23
   1  15   0    0.82    0.18
   1  15   0    1.18    0.17
   1  15   0    0.82    0.11
   2  15   0   -0.05    0.12
   2  15   0    0.10    0.11
   2  15   0    0.08    0.07
   3  15   0   -0.11    0.12
   3  15   0    0.13    0.09
   4  15   0    0.17    0.14
   4  15   0    0.35    0.10
   5 -16   0    0.67    0.17
   4 -16   0    0.48    0.14
  -4  16   0    0.18    0.16
   3 -16   0    0.59    0.13
  -3  16   0    0.54    0.18
  -3  16   0    0.53    0.17
  -2  16   0   -0.02    0.11
  -2  16   0    0.08    0.13
  -1  16   0    2.08    0.25
  -1  16   0    2.37    0.24
  -1  16   0    2.30    0.15
   0  16   0    0.00    0.12
   0  16   0   -0.03    0.06
   0  16   0    0.10    0.11
   1  16   0    2.43    0.17
   1  16   0    2.50    0.23
   1  16   0    2.17    0.25
   2  16   0    1.17    0.13
   2  16   0    0.95    0.20
   3  16   0    0.00    0.08
   3  16   0    0.03    0.14
   4  16   0    0.09    0.15
   4  16   0    0.00    0.09
  -4  17   0   -0.17    0.15
  -3  17   0    0.60    0.20
  -2  17   0    1.34    0.23
  -1  17   0    0.01    0.08
  -1  17   0   -0.03    0.13
  -1  17   0    0.09    0.12
   0  17   0    0.54    0.16
   0  17   0    0.49    0.10
   0  17   0    0.38    0.17
   1  17   0    0.54    0.16
   1  17   0    0.46    0.18
   1  17   0    0.47    0.10
   2  17   0    0.02    0.15
   2  17   0   -0.05    0.07
   3  17   0   -0.01    0.09
   3  17   0   -0.07    0.14
  -4  18   0    0.05    0.18
  -3  18   0   -0.19    0.14
  -2  18   0   -0.24    0.14
  -1  18   0    0.28    0.09
  -1  18   0   -0.08    0.14
   0  18   0   -0.04    0.07
   0  18   0   -0.17    0.11
   1  18   0    0.15    0.13
   1  18   0    0.17    0.09
   1  18   0    0.18    0.16
   2  18   0   -0.14    0.14
   2  18   0   -0.17    0.07
  -3  19   0   -0.09    0.17
  -2  19   0    0.47    0.19
  -1  19   0    0.02    0.09
  -1  19   0   -0.24    0.13
   0  19   0    0.79    0.12
   0  19   0    0.63    0.20
   1  19   0    0.38    0.11
   1  19   0    0.22    0.19
   0  20  -1    0.20    0.18
  -1  20  -1    0.25    0.19
  -1  20  -1    0.29    0.10
   1  19  -1    0.63    0.12
   1  19  -1    0.72    0.22
   0  19  -1    0.93    0.22
   0  19  -1    0.81    0.12
  -1  19  -1    0.00    0.15
  -1  19  -1    0.11    0.09
  -2  19  -1   -0.05    0.15
  -3  19  -1    0.97    0.24
   2  18  -1    0.12    0.08
   2  18  -1   -0.17    0.13
   1  18  -1    0.90    0.18
   1  18  -1    0.55    0.11
   1  18  -1    0.77    0.20
   0  18  -1    0.20    0.08
   0  18  -1    0.10    0.14
  -1  18  -1    1.85    0.27
  -1  18  -1    1.94    0.15
  -2  18  -1    1.15    0.24
  -3  18  -1    0.07    0.15
  -4  18  -1    0.22    0.18
   3  17  -1    0.56    0.19
   3  17  -1    0.39    0.11
   2  17  -1    0.41    0.10
   2  17  -1    0.22    0.16
   1  17  -1    0.07    0.08
   1  17  -1    0.21    0.13
   1  17  -1   -0.07    0.13
   0  17  -1   -0.06    0.13
   0  17  -1    0.05    0.07
   0  17  -1    0.07    0.11
  -1  17  -1    0.89    0.20
  -1  17  -1    0.61    0.10
  -1  17  -1    0.55    0.15
  -2  17  -1    0.12    0.15
  -3  17  -1    1.08    0.21
  -4  17  -1    0.11    0.16
   4  16  -1   -0.26    0.12
   4  16  -1    0.03    0.09
   3  16  -1    0.54    0.18
   3  16  -1    0.46    0.11
   2  16  -1    0.57    0.10
   2  16  -1    0.63    0.18
   2  16  -1    0.70    0.16
   1  16  -1    0.22    0.08
   1  16  -1    0.18    0.12
   1  16  -1    0.08    0.14
   0  16  -1    0.04    0.12
   0  16  -1   -0.11    0.10
   0  16  -1    0.09    0.07
  -1  16  -1   -0.06    0.06
  -1  16  -1    0.00    0.12
  -1  16  -1    0.10    0.11
  -2  16  -1    1.15    0.20
  -2  16  -1    1.08    0.18
  -3  16  -1    0.01    0.10
  -3  16  -1   -0.06    0.13
  -4  16  -1    0.02    0.14
   4 -16   1    0.39    0.13
   5 -16   1   -0.13    0.10
   4  15  -1    0.29    0.17
   4  15  -1    0.51    0.11
   3  15  -1   -0.03    0.14
   3  15  -1    0.04    0.08
   2  15  -1    0.13    0.08
   2  15  -1   -0.07    0.12
   2  15  -1    0.12    0.10
   1  15  -1    0.86    0.18
   1  15  -1    0.87    0.11
   1  15  -1    0.92    0.16
  -1 -15   1    0.89    0.18
   0  15  -1    0.11    0.10
   0  15  -1    0.16    0.07
   0  15  -1    0.18    0.13
   0 -15   1    0.36    0.15
  -1  15  -1    1.08    0.10
  -1  15  -1    0.89    0.16
  -1  15  -1    0.82    0.18
  -2  15  -1    4.44    0.31
  -2  15  -1    4.91    0.33
   2 -15   1    5.36    0.26
  -3  15  -1    0.09    0.14
  -3  15  -1    0.19    0.12
   3 -15   1    0.10    0.08
  -4  15  -1    0.14    0.14
  -4  15  -1   -0.04    0.09
   4 -15   1    0.10    0.10
   5 -15   1   -0.02    0.10
   6 -15   1    0.23    0.15
   5  14  -1    0.16    0.14
  -5 -14   1   -0.09    0.12
   4  14  -1   -0.09    0.07
   4  14  -1   -0.19    0.10
  -4 -14   1    0.03    0.10
   3  14  -1    2.60    0.26
   3  14  -1    2.59    0.17
  -3 -14   1    2.32    0.25
   2  14  -1    0.46    0.09
   2  14  -1    0.46    0.12
   2  14  -1    0.54    0.16
  -2 -14   1    0.31    0.14
   1  14  -1   -0.10    0.12
   1  14  -1    0.12    0.09
   1  14  -1   -0.01    0.06
  -1 -14   1    0.06    0.12
   0  14  -1    2.75    0.23
   0  14  -1    2.84    0.16
   0  14  -1    2.89    0.26
   0 -14   1    2.81    0.26
  -1  14  -1    5.45    0.34
  -1  14  -1    5.46    0.20
  -1  14  -1    5.23    0.32
   1 -14   1    5.62    0.25
   1 -14   1    5.89    0.37
  -2  14  -1    1.14    0.17
  -2  14  -1    1.02    0.18
   2 -14   1    1.29    0.13
   2 -14   1    0.86    0.17
  -3  14  -1    2.79    0.25
  -3  14  -1    2.72    0.24
   3 -14   1    3.29    0.22
   3 -14   1    3.17    0.29
  -4  14  -1    1.15    0.18
  -4  14  -1    1.19    0.19
  -4  14  -1    1.58    0.21
   4 -14   1    1.48    0.17
  -5  14  -1    0.21    0.13
   5 -14   1    0.16    0.12
   6 -14   1    0.05    0.13
   5  13  -1    0.81    0.17
  -5 -13   1    0.67    0.15
   4  13  -1    2.11    0.23
   4  13  -1    2.61    0.17
  -4 -13   1    2.45    0.19
   3  13  -1    6.61    0.28
   3  13  -1    6.34    0.37
  -3 -13   1    6.80    0.26
  -3 -13   1    7.69    0.41
   2  13  -1    5.46    0.29
   2  13  -1    5.27    0.23
   2  13  -1    4.64    0.32
  -2 -13   1    5.98    0.35
   1  13  -1    9.76    0.47
   1  13  -1   11.10    0.44
   1  13  -1   10.29    0.35
  -1 -13   1   11.45    0.51
   0  13  -1    2.03    0.21
   0  13  -1    1.42    0.17
   0  13  -1    1.68    0.12
   0 -13   1    1.85    0.20
  -1  13  -1    2.41    0.13
  -1  13  -1    2.36    0.21
  -1  13  -1    2.33    0.24
   1 -13   1    2.21    0.24
   1 -13   1    2.38    0.16
  -2  13  -1    0.37    0.15
  -2  13  -1    0.60    0.14
   2 -13   1    0.52    0.10
   2 -13   1    0.48    0.15
  -3  13  -1    0.23    0.14
  -3  13  -1    0.46    0.13
   3 -13   1    0.51    0.15
   3 -13   1    0.53    0.11
  -4  13  -1    0.22    0.12
  -4  13  -1    0.06    0.12
  -4  13  -1    0.17    0.11
   4 -13   1    0.18    0.14
   4 -13   1    0.13    0.09
  -5  13  -1    1.16    0.19
   5 -13   1    1.48    0.19
  -6  13  -1    0.05    0.12
   6 -13   1    0.01    0.12
  -6 -12   1    0.69    0.16
   5  12  -1    0.75    0.16
  -5 -12   1    0.95    0.15
   4  12  -1    1.35    0.13
   4  12  -1    1.01    0.17
  -4 -12   1    1.53    0.15
   3  12  -1    0.90    0.11
   3  12  -1    0.70    0.15
   3  12  -1    0.78    0.12
  -3 -12   1    0.81    0.12
  -3 -12   1    0.88    0.16
   2  12  -1    9.56    0.39
   2  12  -1    8.88    0.43
   2  12  -1    9.61    0.33
  -2 -12   1    9.67    0.29
  -2 -12   1   10.07    0.46
   1  12  -1    0.15    0.06
   1  12  -1    0.12    0.08
   1  12  -1    0.17    0.12
  -1 -12   1    0.36    0.13
   0  12  -1    5.33    0.31
   0  12  -1    5.57    0.20
   0  12  -1    5.08    0.28
   0 -12   1    5.31    0.32
  -1  12  -1   12.91    0.50
  -1  12  -1   13.69    0.36
  -1  12  -1   12.72    0.53
   1 -12   1   13.41    0.56
   1 -12   1   13.95    0.43
  -2  12  -1    1.09    0.16
  -2  12  -1    1.20    0.15
   2 -12   1    1.23    0.18
   2 -12   1    1.23    0.12
  -3  12  -1    0.13    0.09
  -3  12  -1   -0.15    0.12
   3 -12   1    0.04    0.07
   3 -12   1   -0.06    0.11
  -4  12  -1    0.27    0.11
  -4  12  -1    0.22    0.12
  -4  12  -1    0.29    0.14
   4 -12   1    0.16    0.09
   4 -12   1    0.35    0.14
  -5  12  -1   -0.04    0.09
  -5  12  -1   -0.02    0.09
   5 -12   1    0.09    0.10
  -6  12  -1    0.55    0.16
   6 -12   1    0.62    0.16
   7 -12   1   -0.09    0.13
   7 -12   1    0.04    0.07
  -6 -11   1    0.04    0.12
   5  11  -1    0.11    0.11
  -5 -11   1    0.28    0.12
   4  11  -1    0.04    0.06
   4  11  -1   -0.01    0.11
  -4 -11   1    0.17    0.10
   3  11  -1   -0.01    0.11
   3  11  -1    0.09    0.06
   3  11  -1    0.10    0.08
  -3 -11   1   -0.08    0.09
  -3 -11   1   -0.02    0.10
   2  11  -1    0.17    0.08
   2  11  -1    0.06    0.06
   2  11  -1    0.13    0.12
  -2 -11   1    0.12    0.10
  -2 -11   1    0.08    0.05
   1  11  -1    2.16    0.17
   1  11  -1    2.43    0.21
   1  11  -1    2.45    0.13
  -1 -11   1    2.47    0.22
   0  11  -1    0.20    0.08
   0  11  -1    0.17    0.05
   0  11  -1    0.22    0.11
   0 -11   1    0.08    0.09
  -1  11  -1    3.54    0.24
  -1  11  -1    3.24    0.22
  -1  11  -1    3.51    0.12
   1 -11   1    3.31    0.25
   1 -11   1    3.46    0.17
  -2  11  -1    6.98    0.34
  -2  11  -1    7.07    0.33
   2 -11   1    6.63    0.36
   2 -11   1    6.94    0.28
  -3  11  -1    0.58    0.12
  -3  11  -1    0.37    0.13
   3 -11   1    0.40    0.13
   3 -11   1    0.64    0.10
  -4  11  -1    0.12    0.12
  -4  11  -1    0.31    0.11
  -4  11  -1    0.49    0.13
   4 -11   1    0.27    0.12
   4 -11   1    0.41    0.11
  -5  11  -1    0.07    0.10
  -5  11  -1    0.10    0.10
   5 -11   1    0.15    0.10
  -6  11  -1    0.26    0.12
   6 -11   1    0.36    0.14
   6 -11   1    0.26    0.07
   7 -11   1    0.09    0.07
   7 -11   1    0.24    0.15
  -6 -10   1   -0.06    0.11
   5  10  -1    0.02    0.09
  -5 -10   1    0.25    0.12
   4  10  -1    0.06    0.06
   4  10  -1   -0.05    0.07
   4  10  -1    0.05    0.09
  -4 -10   1    0.11    0.10
   3  10  -1    0.21    0.11
   3  10  -1    0.15    0.07
   3  10  -1    0.24    0.08
   3  10  -1    0.33    0.09
  -3 -10   1    0.24    0.10
  -3 -10   1    0.05    0.09
   2  10  -1    2.55    0.17
   2  10  -1    2.31    0.13
   2  10  -1    2.38    0.15
   2  10  -1    2.31    0.20
  -2 -10   1    2.48    0.20
  -2 -10   1    2.26    0.14
   1  10  -1    1.72    0.11
   1  10  -1    1.89    0.12
   1  10  -1    1.77    0.15
   1  10  -1    1.70    0.17
  -1 -10   1    1.88    0.18
   0  10  -1    2.32    0.17
   0  10  -1    1.93    0.18
   0  10  -1    2.22    0.11
   0 -10   1    2.30    0.20
  -1  10  -1    0.18    0.10
  -1  10  -1    0.15    0.07
   1 -10   1    0.17    0.05
   1 -10   1    0.01    0.08
   1 -10   1    0.07    0.05
  -2  10  -1    0.54    0.10
  -2  10  -1    0.68    0.13
   2 -10   1    0.65    0.13
   2 -10   1    0.71    0.09
   2 -10   1    0.68    0.07
  -3  10  -1    1.48    0.16
  -3  10  -1    1.08    0.14
   3 -10   1    1.72    0.14
   3 -10   1    1.33    0.09
   3 -10   1    1.36    0.16
  -4  10  -1    2.40    0.20
  -4  10  -1    2.41    0.21
  -4  10  -1    2.54    0.21
   4 -10   1    2.29    0.19
   4 -10   1    2.04    0.20
   4 -10   1    2.40    0.11
  -5  10  -1   -0.02    0.09
  -5  10  -1    0.19    0.11
   5 -10   1    0.02    0.09
  -6  10  -1    0.04    0.10
   6 -10   1    0.15    0.12
   6 -10   1    0.07    0.06
   7 -10   1   -0.03    0.12
   7 -10   1   -0.01    0.07
  -7  -9   1   -0.07    0.12
   6   9  -1    1.21    0.17
  -6  -9   1    1.09    0.16
   5   9  -1    0.37    0.12
   5   9  -1    0.41    0.11
  -5  -9   1    0.62    0.13
   4   9  -1    0.30    0.10
   4   9  -1    0.36    0.07
   4   9  -1    0.14    0.09
  -4  -9   1    0.25    0.10
  -4  -9   1    0.19    0.11
   3   9  -1    3.00    0.21
   3   9  -1    2.80    0.22
   3   9  -1    3.11    0.19
   3   9  -1    3.14    0.16
  -3  -9   1    3.06    0.21
  -3  -9   1    3.02    0.18
   2   9  -1    0.09    0.09
   2   9  -1    0.12    0.10
   2   9  -1    0.09    0.05
   2   9  -1    0.03    0.05
   2   9  -1   -0.02    0.05
  -2  -9   1    0.06    0.07
  -2  -9   1    0.07    0.08
   1   9  -1    6.01    0.30
   1   9  -1    5.67    0.22
   1   9  -1    5.23    0.19
   1   9  -1    5.84    0.28
   1   9  -1    5.26    0.24
  -1  -9   1    5.72    0.29
  -1  -9   1    5.49    0.16
   0   9  -1    0.01    0.06
   0   9  -1   -0.01    0.07
   0   9  -1   -0.04    0.03
   0  -9   1    0.08    0.08
  -1   9  -1    0.16    0.07
  -1   9  -1    0.18    0.09
   1  -9   1    0.31    0.10
   1  -9   1    0.17    0.05
   1  -9   1    0.29    0.05
  -2   9  -1    4.83    0.25
  -2   9  -1    4.74    0.25
   2  -9   1    5.12    0.17
   2  -9   1    4.78    0.21
   2  -9   1    4.99    0.28
  -3   9  -1    6.38    0.30
  -3   9  -1    5.96    0.29
   3  -9   1    6.02    0.19
   3  -9   1    6.40    0.32
   3  -9   1    6.31    0.27
  -4   9  -1    1.49    0.16
  -4   9  -1    1.42    0.15
  -4   9  -1    1.40    0.16
   4  -9   1    1.39    0.08
   4  -9   1    0.98    0.13
   4  -9   1    1.10    0.15
  -5   9  -1    0.70    0.15
  -5   9  -1    0.93    0.15
   5  -9   1    0.95    0.15
  -6   9  -1    0.18    0.10
  -6   9  -1    0.30    0.12
   6  -9   1    0.23    0.07
   6  -9   1    0.24    0.12
   7  -9   1    0.06    0.07
   7  -9   1    0.19    0.14
   7   8  -1    0.41    0.14
  -7  -8   1    0.50    0.14
   6   8  -1    3.21    0.24
  -6  -8   1    2.81    0.22
   5   8  -1    0.43    0.10
   5   8  -1    0.11    0.10
  -5  -8   1    0.26    0.11
   4   8  -1    4.04    0.23
   4   8  -1    4.01    0.17
   4   8  -1    4.02    0.23
  -4  -8   1    3.63    0.21
  -4  -8   1    3.96    0.22
   3   8  -1    4.22    0.18
   3   8  -1    4.65    0.23
   3   8  -1    4.72    0.25
   3   8  -1    4.12    0.24
  -3  -8   1    4.20    0.23
  -3  -8   1    3.98    0.20
   2   8  -1    4.45    0.24
   2   8  -1    4.25    0.17
   2   8  -1    4.52    0.24
   2   8  -1    4.37    0.20
  -2  -8   1    4.27    0.24
  -2  -8   1    4.45    0.18
   1   8  -1    2.58    0.12
   1   8  -1    2.61    0.13
   1   8  -1    2.56    0.15
   1   8  -1    2.61    0.19
   1   8  -1    2.53    0.18
  -1  -8   1    2.64    0.11
  -1  -8   1    2.27    0.18
   0   8  -1    0.17    0.06
   0   8  -1    0.21    0.04
   0   8  -1    0.25    0.08
   0   8  -1    0.34    0.09
   0  -8   1    0.29    0.09
  -1   8  -1   20.51    0.64
  -1   8  -1   19.62    0.62
  -1   8  -1   20.79    0.68
   1  -8   1   20.75    0.56
   1  -8   1   21.29    0.53
   1  -8   1   19.75    0.67
  -2   8  -1   14.54    0.52
  -2   8  -1   14.03    0.48
  -2   8  -1   13.75    0.47
   2  -8   1   13.92    0.43
   2  -8   1   13.77    0.51
   2  -8   1   14.36    0.37
  -3   8  -1    0.10    0.06
  -3   8  -1    0.14    0.08
  -3   8  -1    0.04    0.06
  -3   8  -1   -0.06    0.07
   3  -8   1    0.09    0.03
   3  -8   1    0.10    0.07
   3  -8   1    0.07    0.06
  -4   8  -1    3.44    0.20
  -4   8  -1    3.39    0.21
  -4   8  -1    3.29    0.22
   4  -8   1    3.18    0.12
   4  -8   1    3.12    0.21
  -5   8  -1    0.89    0.14
  -5   8  -1    1.16    0.16
   5  -8   1    0.92    0.14
  -6   8  -1    0.30    0.11
  -6   8  -1    0.28    0.12
   6  -8   1    0.19    0.06
   6  -8   1    0.34    0.13
   7  -8   1   -0.02    0.07
   7  -8   1   -0.16    0.11
   7   7  -1   -0.03    0.10
  -7  -7   1    0.02    0.12
   6   7  -1    1.18    0.16
  -6  -7   1    0.84    0.14
   5   7  -1    2.18    0.18
   5   7  -1    2.16    0.17
  -5  -7   1    2.30    0.18
   4   7  -1   -0.04    0.04
   4   7  -1    0.17    0.08
   4   7  -1    0.10    0.07
  -4  -7   1   -0.07    0.08
  -4  -7   1    0.00    0.07
   3   7  -1    1.26    0.12
   3   7  -1    1.18    0.12
   3   7  -1    1.31    0.13
   3   7  -1    1.11    0.09
   3   7  -1    1.38    0.10
  -3  -7   1    1.23    0.12
  -3  -7   1    1.19    0.11
   2   7  -1    5.37    0.25
   2   7  -1    5.02    0.24
   2   7  -1    5.14    0.21
   2   7  -1    5.02    0.19
  -2  -7   1    5.29    0.20
  -2  -7   1    5.52    0.25
   1   7  -1    1.53    0.10
   1   7  -1    1.42    0.13
   1   7  -1    1.43    0.08
   1   7  -1    1.54    0.10
   1   7  -1    1.47    0.13
  -1  -7   1    1.58    0.14
   0   7  -1   28.12    0.83
   0   7  -1   27.01    0.79
   0   7  -1   27.67    0.76
   0   7  -1   26.90    0.66
   0  -7   1   26.11    0.82
  -1   7  -1    5.17    0.24
  -1   7  -1    5.15    0.23
  -1   7  -1    5.73    0.27
   1  -7   1    5.28    0.25
   1  -7   1    5.55    0.19
   1  -7   1    5.79    0.18
  -2   7  -1    1.05    0.11
  -2   7  -1    1.14    0.11
  -2   7  -1    0.89    0.12
   2  -7   1    1.03    0.06
   2  -7   1    0.92    0.12
   2  -7   1    1.11    0.09
  -3   7  -1   10.28    0.37
  -3   7  -1   10.14    0.40
  -3   7  -1   11.22    0.42
  -3   7  -1   11.01    0.39
   3  -7   1   10.26    0.27
   3  -7   1   10.40    0.41
   3  -7   1   10.40    0.37
  -4   7  -1    0.05    0.06
  -4   7  -1    0.01    0.07
  -4   7  -1    0.02    0.08
  -4   7  -1    0.06    0.06
   4  -7   1    0.03    0.06
  -5   7  -1    0.30    0.10
  -5   7  -1    0.18    0.10
   5  -7   1    0.04    0.08
   5  -7   1    0.11    0.05
  -6   7  -1    0.06    0.08
  -6   7  -1    0.03    0.10
   6  -7   1    0.04    0.05
   6  -7   1   -0.04    0.10
   7  -7   1    0.25    0.13
   7  -7   1    0.14    0.08
   8  -7   1    0.00    0.09
   7   6  -1    0.04    0.10
  -7  -6   1    0.18    0.11
   6   6  -1    0.86    0.15
  -6  -6   1    0.62    0.12
   5   6  -1    0.14    0.08
   5   6  -1    0.16    0.07
  -5  -6   1    0.24    0.10
   4   6  -1    1.30    0.11
   4   6  -1    1.29    0.08
   4   6  -1    1.33    0.12
   4   6  -1    1.16    0.13
  -4  -6   1    1.18    0.11
  -4  -6   1    1.22    0.13
   3   6  -1    3.78    0.15
   3   6  -1    3.51    0.19
   3   6  -1    3.52    0.19
   3   6  -1    3.33    0.18
   3   6  -1    3.49    0.15
  -3  -6   1    3.69    0.17
  -3  -6   1    3.42    0.18
   2   6  -1    8.17    0.31
   2   6  -1    8.07    0.26
   2   6  -1    7.77    0.24
   2   6  -1    7.93    0.30
   2   6  -1    7.60    0.27
  -2  -6   1    7.67    0.25
  -2  -6   1    7.55    0.30
   1   6  -1    8.36    0.31
   1   6  -1    7.97    0.25
   1   6  -1    8.08    0.31
   1   6  -1    7.90    0.23
   1   6  -1    8.26    0.27
  -1  -6   1    8.01    0.31
  -1  -6   1    8.11    0.23
   0   6  -1   23.20    0.65
   0   6  -1   24.11    0.72
   0   6  -1   23.87    0.57
   0   6  -1   23.08    0.68
   0  -6   1   23.73    0.72
  -1   6  -1   13.74    0.46
  -1   6  -1   13.78    0.43
  -1   6  -1   13.79    0.43
   1  -6   1   13.78    0.35
   1  -6   1   13.09    0.46
   1  -6   1   13.41    0.38
  -2   6  -1    4.88    0.24
  -2   6  -1    5.02    0.21
  -2   6  -1    5.00    0.22
   2  -6   1    4.42    0.22
   2  -6   1    4.66    0.19
  -3   6  -1    1.28    0.12
  -3   6  -1    1.09    0.12
  -3   6  -1    1.06    0.11
  -3   6  -1    1.12    0.11
   3  -6   1    0.92    0.11
   3  -6   1    1.17    0.11
  -4   6  -1    0.11    0.06
  -4   6  -1    0.11    0.09
  -4   6  -1    0.16    0.07
  -4   6  -1    0.04    0.06
   4  -6   1    0.07    0.06
  -5   6  -1    0.70    0.13
  -5   6  -1    0.88    0.12
   5  -6   1    0.99    0.14
   5  -6   1    0.87    0.08
  -6   6  -1    0.44    0.13
  -6   6  -1    0.26    0.10
   6  -6   1    0.41    0.08
   6  -6   1    0.48    0.13
   7  -6   1    0.03    0.08
   7  -6   1    0.00    0.12
   8  -6   1    0.22    0.11
   8  -6   1    0.16    0.15
   7   5  -1   -0.02    0.10
  -7  -5   1   -0.04    0.10
   6   5  -1    0.17    0.10
  -6  -5   1    0.19    0.10
   5   5  -1    0.34    0.10
   5   5  -1    0.42    0.08
  -5  -5   1    0.49    0.11
   4   5  -1    1.93    0.11
   4   5  -1    2.22    0.16
   4   5  -1    2.46    0.15
   4   5  -1    1.83    0.11
  -4  -5   1    2.21    0.15
  -4  -5   1    2.31    0.11
  -4  -5   1    2.18    0.12
   3   5  -1    1.01    0.08
   3   5  -1    0.91    0.10
   3   5  -1    0.95    0.07
   3   5  -1    0.80    0.09
   3   5  -1    0.97    0.10
  -3  -5   1    0.88    0.07
  -3  -5   1    0.90    0.09
  -3  -5   1    0.68    0.08
   2   5  -1    0.26    0.07
   2   5  -1    0.12    0.04
   2   5  -1    0.21    0.06
   2   5  -1    0.09    0.05
   2   5  -1    0.24    0.04
  -2  -5   1    0.18    0.06
  -2  -5   1    0.18    0.04
  -2  -5   1    0.07    0.05
   1   5  -1    1.86    0.10
   1   5  -1    1.87    0.10
   1   5  -1    1.75    0.08
   1   5  -1    1.78    0.13
   1   5  -1    1.87    0.13
  -1  -5   1    1.80    0.09
  -1  -5   1    1.85    0.12
   0   5  -1   70.87    1.65
   0   5  -1   69.85    1.83
   0   5  -1   71.60    1.91
   0  -5   1   72.65    1.67
   0  -5   1   69.74    1.91
  -1   5  -1    8.20    0.30
  -1   5  -1    8.21    0.28
  -1   5  -1    7.90    0.27
   1  -5   1    8.00    0.24
   1  -5   1    7.83    0.29
   1  -5   1    7.94    0.21
  -2   5  -1    0.21    0.07
  -2   5  -1    0.05    0.05
  -2   5  -1    0.25    0.06
  -2   5  -1    0.26    0.06
   2  -5   1    0.27    0.06
   2  -5   1    0.13    0.04
   2  -5   1    0.22    0.06
  -3   5  -1   10.28    0.35
  -3   5  -1   10.34    0.38
  -3   5  -1   10.37    0.37
  -3   5  -1   10.24    0.34
   3  -5   1    9.94    0.35
  -4   5  -1    0.38    0.07
  -4   5  -1    0.37    0.08
  -4   5  -1    0.39    0.08
  -4   5  -1    0.34    0.09
   4  -5   1    0.31    0.04
   4  -5   1    0.28    0.08
  -5   5  -1    0.12    0.07
  -5   5  -1    0.03    0.07
  -5   5  -1    0.08    0.07
  -5   5  -1    0.08    0.06
   5  -5   1    0.08    0.08
   5  -5   1    0.12    0.05
  -6   5  -1    3.06    0.24
   6  -5   1    3.44    0.26
   6  -5   1    2.70    0.16
   7  -5   1    1.33    0.14
   7  -5   1    1.32    0.20
   8  -5   1    0.07    0.14
   8  -5   1   -0.06    0.10
   8   4  -1    0.20    0.13
  -8  -4   1    0.07    0.12
   7   4  -1    0.52    0.13
  -7  -4   1    0.55    0.13
   6   4  -1    0.06    0.08
  -6  -4   1    0.17    0.10
   5   4  -1    0.15    0.06
   5   4  -1    0.09    0.07
  -5  -4   1    0.19    0.09
   4   4  -1    1.03    0.06
   4   4  -1    1.04    0.08
   4   4  -1    1.14    0.10
   4   4  -1    1.17    0.11
  -4  -4   1    1.28    0.11
  -4  -4   1    1.16    0.08
   3   4  -1    0.19    0.04
   3   4  -1    0.25    0.04
   3   4  -1    0.25    0.06
   3   4  -1    0.20    0.06
   3   4  -1    0.26    0.05
  -3  -4   1    0.22    0.05
  -3  -4   1    0.23    0.04
  -3  -4   1    0.27    0.06
   2   4  -1   23.40    0.67
   2   4  -1   24.12    0.63
   2   4  -1   24.76    0.63
   2   4  -1   25.40    0.70
   2   4  -1   23.37    0.60
   2   4  -1   24.81    0.69
  -2  -4   1   24.01    0.63
  -2  -4   1   24.24    0.69
  -2  -4   1   23.60    0.62
   1   4  -1    2.79    0.14
   1   4  -1    2.63    0.11
   1   4  -1    2.61    0.10
   1   4  -1    2.98    0.15
   1   4  -1    2.48    0.11
  -1  -4   1    2.51    0.13
  -1  -4   1    2.75    0.11
   0   4  -1  135.66    3.39
   0   4  -1  137.45    3.55
   0  -4   1  134.05    3.12
   0  -4   1  134.45    3.55
  -1   4  -1    0.20    0.06
  -1   4  -1    0.19    0.03
  -1   4  -1    0.20    0.05
  -1   4  -1    0.08    0.06
   1  -4   1    0.18    0.06
   1  -4   1    0.19    0.03
  -2   4  -1    0.33    0.06
  -2   4  -1    0.28    0.05
  -2   4  -1    0.24    0.05
  -2   4  -1    0.34    0.06
   2  -4   1    0.31    0.05
   2  -4   1    0.22    0.05
   2  -4   1    0.28    0.05
  -3   4  -1    0.40    0.07
  -3   4  -1    0.48    0.07
  -3   4  -1    0.50    0.08
   3  -4   1    0.40    0.07
   3  -4   1    0.23    0.07
  -4   4  -1    0.84    0.10
  -4   4  -1    1.28    0.11
  -4   4  -1    0.76    0.11
   4  -4   1    0.96    0.12
   4  -4   1    0.97    0.07
  -5   4  -1    5.23    0.28
  -5   4  -1    5.67    0.22
  -5   4  -1    5.42    0.24
   5  -4   1    5.31    0.28
   5  -4   1    5.50    0.20
  -6   4  -1    0.00    0.08
   6  -4   1    0.06    0.07
   6  -4   1   -0.12    0.08
   7  -4   1    0.36    0.13
   7  -4   1    0.15    0.09
   8  -4   1    0.13    0.11
   8  -4   1    0.04    0.13
   8   3  -1    0.16    0.12
  -8  -3   1   -0.01    0.11
   7   3  -1    0.23    0.11
  -7  -3   1    0.31    0.12
   6   3  -1    0.08    0.08
  -6  -3   1   -0.07    0.09
   5   3  -1    1.23    0.10
   5   3  -1    1.30    0.15
   5   3  -1    1.33    0.13
  -5  -3   1    1.28    0.13
  -5  -3   1    1.31    0.15
   4   3  -1   10.66    0.35
   4   3  -1   10.87    0.37
   4   3  -1   11.06    0.39
   4   3  -1   11.53    0.33
  -4  -3   1   11.27    0.32
  -4  -3   1   11.18    0.34
  -4  -3   1   11.02    0.41
   3   3  -1   20.33    0.57
   3   3  -1   21.12    0.58
   3   3  -1   20.47    0.59
   3   3  -1   21.21    0.54
   3   3  -1   20.56    0.57
  -3  -3   1   20.75    0.54
  -3  -3   1   20.13    0.57
  -3  -3   1   20.83    0.55
   2   3  -1   21.10    0.57
   2   3  -1   21.25    0.53
   2   3  -1   21.27    0.56
   2   3  -1   21.55    0.59
   2   3  -1   21.93    0.62
   2   3  -1   21.96    0.55
   2   3  -1   21.33    0.60
  -2  -3   1   21.02    0.55
  -2  -3   1   21.57    0.55
  -2  -3   1   21.15    0.60
   1   3  -1    0.19    0.06
   1   3  -1    0.14    0.05
   1   3  -1    0.22    0.03
   1   3  -1    0.15    0.03
  -1  -3   1    0.20    0.03
  -1  -3   1    0.16    0.03
  -1  -3   1    0.25    0.05
  -1  -3   1    0.24    0.05
   0   3  -1    0.28    0.05
   0   3  -1    0.32    0.04
   0  -3   1    0.28    0.04
   0  -3   1    0.31    0.03
  -1   3  -1   42.38    1.09
  -1   3  -1   43.40    1.04
  -1   3  -1   43.13    1.06
  -1   3  -1   41.02    1.14
   1  -3   1   42.28    1.04
   1  -3   1   41.13    1.14
  -2   3  -1    1.83    0.10
  -2   3  -1    1.75    0.11
  -2   3  -1    1.95    0.11
   2  -3   1    2.17    0.12
   2  -3   1    2.02    0.10
   2  -3   1    1.81    0.11
  -3   3  -1    0.03    0.04
  -3   3  -1    0.16    0.05
  -3   3  -1    0.09    0.05
   3  -3   1    0.20    0.06
   3  -3   1    0.12    0.03
   3  -3   1    0.17    0.06
   3  -3   1    0.04    0.03
  -4   3  -1    5.71    0.21
  -4   3  -1    5.53    0.26
  -4   3  -1    5.47    0.22
  -4   3  -1    5.76    0.22
   4  -3   1    5.51    0.19
   4  -3   1    5.60    0.26
   4  -3   1    5.74    0.23
  -5   3  -1    0.29    0.05
  -5   3  -1    0.38    0.07
  -5   3  -1    0.40    0.10
   5  -3   1    0.51    0.07
   5  -3   1    0.24    0.09
  -6   3  -1    0.46    0.12
   6  -3   1    0.31    0.08
   6  -3   1    0.40    0.12
   7  -3   1   -0.12    0.09
   7  -3   1    0.04    0.08
   8  -3   1   -0.02    0.10
   8  -3   1    0.03    0.09
   8   2  -1   -0.13    0.09
  -8  -2   1    0.01    0.11
   7   2  -1    0.72    0.14
  -7  -2   1    0.79    0.13
   6   2  -1    0.38    0.10
   6   2  -1    0.32    0.11
  -6  -2   1    0.26    0.10
  -6  -2   1    0.18    0.10
   5   2  -1    0.03    0.06
   5   2  -1    0.17    0.08
  -5  -2   1    0.07    0.07
  -5  -2   1    0.03    0.08
  -5  -2   1    0.05    0.04
   4   2  -1    0.92    0.07
   4   2  -1    0.85    0.11
   4   2  -1    0.68    0.09
   4   2  -1    0.75    0.07
  -4  -2   1    0.82    0.11
  -4  -2   1    0.78    0.07
  -4  -2   1    0.67    0.08
   3   2  -1   22.83    0.61
   3   2  -1   23.50    0.62
   3   2  -1   23.74    0.65
   3   2  -1   23.37    0.60
  -3  -2   1   21.45    0.68
  -3  -2   1   23.81    0.59
  -3  -2   1   23.06    0.60
   2   2  -1   27.52    0.73
   2   2  -1   28.33    0.70
   2   2  -1   27.54    0.73
   2   2  -1   26.87    0.70
   2   2  -1   28.98    0.77
   2   2  -1   28.40    0.67
   2   2  -1   28.37    0.76
  -2  -2   1   28.30    0.69
  -2  -2   1   27.86    0.70
  -2  -2   1   27.74    0.77
  -2  -2   1   27.21    0.76
   1   2  -1   62.09    1.52
   1   2  -1   63.34    1.60
   1   2  -1   62.75    1.66
   1   2  -1   63.95    1.47
   1   2  -1   64.22    1.59
   1   2  -1   62.65    1.47
  -1  -2   1   61.01    1.53
  -1  -2   1   62.18    1.66
  -1  -2   1   63.36    1.47
   0   2  -1    0.79    0.05
   0   2  -1    0.77    0.04
   0   2  -1    0.77    0.05
   0  -2   1    0.71    0.04
   0  -2   1    0.69    0.05
   0  -2   1    0.75    0.03
   0  -2   1    0.84    0.03
  -1   2  -1   26.16    0.66
  -1   2  -1   25.27    0.71
  -1   2  -1   26.80    0.65
  -1   2  -1   26.16    0.69
   1  -2   1   26.66    0.66
   1  -2   1   25.00    0.65
  -2   2  -1    0.14    0.04
  -2   2  -1    0.06    0.04
  -2   2  -1    0.08    0.04
   2  -2   1    0.09    0.04
   2  -2   1    0.09    0.03
   2  -2   1    0.07    0.04
  -3   2  -1    0.05    0.04
  -3   2  -1    0.09    0.03
  -3   2  -1    0.12    0.05
  -3   2  -1    0.08    0.04
   3  -2   1    0.07    0.05
   3  -2   1    0.10    0.05
   3  -2   1    0.07    0.04
   3  -2   1    0.10    0.03
  -4   2  -1    0.05    0.03
  -4   2  -1   -0.04    0.04
  -4   2  -1    0.05    0.04
  -4   2  -1   -0.07    0.05
   4  -2   1    0.06    0.06
   4  -2   1   -0.08    0.04
   4  -2   1    0.07    0.04
  -5   2  -1    1.11    0.09
  -5   2  -1    1.01    0.13
   5  -2   1    1.16    0.10
   5  -2   1    1.09    0.13
  -6   2  -1    0.12    0.09
   6  -2   1    0.27    0.08
   6  -2   1    0.23    0.10
   7  -2   1    0.15    0.10
   7  -2   1    0.09    0.08
   8  -2   1   -0.05    0.09
   8  -2   1   -0.06    0.11
   8   1  -1    0.16    0.12
  -8  -1   1    0.15    0.12
   7   1  -1    0.04    0.08
   7   1  -1    0.00    0.09
  -7  -1   1    0.08    0.10
   6   1  -1    0.14    0.10
   6   1  -1    0.10    0.09
  -6  -1   1   -0.10    0.08
  -6  -1   1    0.23    0.11
   5   1  -1    0.32    0.08
   5   1  -1    0.46    0.10
  -5  -1   1    0.55    0.11
  -5  -1   1    0.59    0.09
  -5  -1   1    0.46    0.06
   4   1  -1    3.22    0.16
   4   1  -1    3.50    0.15
   4   1  -1    3.89    0.20
   4   1  -1    3.33    0.14
  -4  -1   1    3.10    0.19
  -4  -1   1    3.38    0.14
  -4  -1   1    3.67    0.15
   3   1  -1    3.26    0.13
   3   1  -1    3.31    0.12
   3   1  -1    2.97    0.14
   3   1  -1    3.25    0.16
  -3  -1   1    3.27    0.12
  -3  -1   1    3.28    0.17
  -3  -1   1    3.23    0.12
   2   1  -1    3.03    0.12
   2   1  -1    2.97    0.10
   2   1  -1    2.80    0.13
   2   1  -1    3.11    0.11
   2   1  -1    3.10    0.14
  -2  -1   1    3.00    0.11
  -2  -1   1    3.20    0.14
  -2  -1   1    2.98    0.11
   1   1  -1   79.59    1.83
   1   1  -1   78.50    1.99
   1   1  -1   78.51    2.19
   1   1  -1   76.98    1.89
   1   1  -1   77.10    1.83
   1   1  -1   81.07    1.99
  -1  -1   1   78.17    1.99
  -1  -1   1   80.26    1.83
  -1  -1   1   79.87    1.89
  -1  -1   1   76.67    1.91
   0   1  -1    5.10    0.14
   0  -1   1    5.53    0.15
   0  -1   1    5.63    0.14
  -1   1  -1    9.81    0.26
  -1   1  -1    9.71    0.28
  -1   1  -1    9.98    0.28
  -1   1  -1    9.98    0.27
   1  -1   1    9.70    0.27
   1  -1   1    9.88    0.28
   1  -1   1    9.60    0.26
  -2   1  -1   26.33    0.73
  -2   1  -1   27.48    0.73
  -2   1  -1   26.49    0.67
   2  -1   1   26.85    0.67
   2  -1   1   26.56    0.73
   2  -1   1   26.39    0.64
   2  -1   1   27.05    0.71
  -3   1  -1    0.57    0.08
  -3   1  -1    0.51    0.05
  -3   1  -1    0.59    0.05
  -3   1  -1    0.59    0.05
   3  -1   1    0.52    0.08
   3  -1   1    0.61    0.08
   3  -1   1    0.57    0.05
   3  -1   1    0.52    0.05
  -4   1  -1    0.56    0.05
  -4   1  -1    0.58    0.05
  -4   1  -1    0.51    0.09
  -4   1  -1    0.70    0.06
   4  -1   1    0.53    0.09
   4  -1   1    0.56    0.07
   4  -1   1    0.58    0.06
  -5   1  -1    0.06    0.05
  -5   1  -1    0.15    0.08
   5  -1   1    0.11    0.06
   5  -1   1    0.04    0.06
  -6   1  -1    0.65    0.14
   6  -1   1    0.69    0.10
   6  -1   1    0.71    0.14
   7  -1   1    0.99    0.14
   7  -1   1    0.95    0.17
   8  -1   1    0.07    0.11
   8   0  -1   -0.06    0.10
   8   0  -1    0.29    0.13
   7   0  -1   -0.03    0.09
   7   0  -1   -0.06    0.07
   6   0  -1    0.37    0.10
   6   0  -1    0.41    0.12
  -6   0   1    0.37    0.09
  -6   0   1    0.43    0.12
   5   0  -1    0.21    0.07
   5   0  -1    0.32    0.09
  -5   0   1    0.20    0.07
  -5   0   1    0.29    0.09
  -5   0   1    0.23    0.05
   4   0  -1    0.34    0.08
   4   0  -1    0.45    0.07
   4   0  -1    0.33    0.06
  -4   0   1    0.28    0.05
  -4   0   1    0.29    0.08
  -4   0   1    0.36    0.05
   3   0  -1    0.12    0.05
   3   0  -1    0.10    0.04
   3   0  -1    0.10    0.05
   3   0  -1    0.08    0.04
  -3   0   1    0.06    0.04
  -3   0   1    0.09    0.05
   2   0  -1   12.19    0.37
   2   0  -1   12.40    0.32
   2   0  -1   11.91    0.35
   2   0  -1   12.37    0.33
   2   0  -1   11.94    0.32
  -2   0   1   11.92    0.37
  -2   0   1   11.75    0.33
   1   0  -1   23.51    0.67
   1   0  -1   23.79    0.56
   1   0  -1   23.43    0.59
   1   0  -1   23.72    0.62
   1   0  -1   23.03    0.59
  -1   0   1   22.62    0.62
  -1   0   1   24.18    0.59
  -1   0   1   23.25    0.67
  -1   0   1   23.47    0.59
   0   0   1   14.64    0.37
   0   0   1   13.84    0.39
  -1   0  -1    0.06    0.01
  -1   0  -1    0.07    0.02
  -1   0  -1    0.11    0.02
  -1   0  -1    0.07    0.02
   1   0   1    0.06    0.02
   1   0   1    0.09    0.02
   1   0   1    0.06    0.02
   1   0   1    0.04    0.02
   1   0   1    0.05    0.02
  -2   0  -1    5.78    0.18
  -2   0  -1    5.89    0.16
  -2   0  -1    5.92    0.21
   2   0   1    5.81    0.21
   2   0   1    5.75    0.17
   2   0   1    5.88    0.21
   2   0   1    5.90    0.18
   2   0   1    5.97    0.19
   2   0   1    5.87    0.17
  -3   0  -1    2.06    0.13
  -3   0  -1    1.93    0.08
  -3   0  -1    1.80    0.08
   3   0   1    1.59    0.09
   3   0   1    1.76    0.12
   3   0   1    2.04    0.10
   3   0   1    1.83    0.08
   3   0   1    1.88    0.13
  -4   0  -1   16.59    0.41
  -4   0  -1   16.00    0.43
  -4   0  -1   15.73    0.54
   4   0   1   15.70    0.46
   4   0   1   15.63    0.52
   4   0   1   16.70    0.44
  -5   0  -1    0.85    0.07
  -5   0  -1    0.97    0.13
   5   0   1    1.11    0.14
   5   0   1    0.90    0.10
  -6   0  -1    0.78    0.14
   6   0   1    1.03    0.12
   6   0   1    1.11    0.16
   7   0   1    0.78    0.13
   8   0   1    0.02    0.10
   8  -1  -1    0.24    0.14
   8  -1  -1    0.39    0.12
   7  -1  -1    0.75    0.15
   7  -1  -1    0.70    0.12
   6  -1  -1    0.38    0.09
   6  -1  -1    0.41    0.11
  -6   1   1    0.42    0.12
   5  -1  -1    1.62    0.16
   5  -1  -1    1.94    0.13
  -5   1   1    2.09    0.13
  -5   1   1    1.53    0.16
   4  -1  -1   10.23    0.32
   4  -1  -1   10.18    0.38
   4  -1  -1   10.93    0.34
  -4   1   1   10.57    0.40
  -4   1   1   10.60    0.33
   3  -1  -1    6.26    0.25
   3  -1  -1    6.41    0.24
   3  -1  -1    6.25    0.21
   3  -1  -1    5.96    0.19
  -3   1   1    5.93    0.25
  -3   1   1    6.04    0.19
  -3   1   1    5.70    0.21
   2  -1  -1    0.13    0.03
   2  -1  -1    0.12    0.03
   2  -1  -1    0.15    0.04
   2  -1  -1    0.07    0.04
   2  -1  -1    0.12    0.03
  -2   1   1    0.15    0.04
  -2   1   1    0.07    0.04
  -2   1   1    0.22    0.04
   1  -1  -1   82.15    1.89
   1  -1  -1   72.09    2.14
   1  -1  -1   84.72    1.98
   1  -1  -1   81.77    2.06
   1  -1  -1   80.87    1.96
  -1   1   1   81.69    1.98
  -1   1   1   82.92    2.07
  -1   1   1   81.45    2.15
  -1   1   1   85.13    2.09
  -1   1   1   83.81    1.96
   0  -1  -1    5.56    0.14
   0  -1  -1    5.33    0.15
   0  -1  -1    5.37    0.17
   0   1   1    5.37    0.14
   0   1   1    5.54    0.15
   0   1   1    5.47    0.14
   0   1   1    5.56    0.16
   0   1   1    5.37    0.17
  -1  -1  -1  115.86    3.06
  -1  -1  -1  119.17    2.71
   1   1   1  120.53    2.72
   1   1   1  116.85    2.91
   1   1   1  113.74    3.05
   1   1   1  116.42    2.70
   1   1   1  115.11    2.93
  -2  -1  -1    1.62    0.10
  -2  -1  -1    1.65    0.06
  -2  -1  -1    1.58    0.05
  -2  -1  -1    1.54    0.07
   2   1   1    1.58    0.07
   2   1   1    1.55    0.10
   2   1   1    1.55    0.08
   2   1   1    1.56    0.06
   2   1   1    1.58    0.10
   2   1   1    1.56    0.08
  -3  -1  -1    0.02    0.02
  -3  -1  -1    0.07    0.03
  -3  -1  -1    0.00    0.03
  -3  -1  -1    0.03    0.05
   3   1   1   -0.01    0.02
   3   1   1    0.02    0.03
   3   1   1    0.01    0.03
   3   1   1    0.01    0.02
   3   1   1    0.09    0.05
  -4  -1  -1    8.07    0.23
  -4  -1  -1    7.86    0.33
   4   1   1    8.07    0.32
   4   1   1    8.61    0.28
   4   1   1    8.14    0.28
   4   1   1    8.08    0.24
  -5  -1  -1    1.30    0.15
  -5  -1  -1    1.20    0.10
   5   1   1    1.22    0.10
   5   1   1    0.99    0.13
   5   1   1    1.17    0.12
  -6  -1  -1    0.57    0.14
  -6  -1  -1    0.83    0.11
   6   1   1    0.68    0.11
  -7  -1  -1    0.11    0.10
   7   1   1    0.15    0.09
   8   1   1    0.40    0.13
   8  -2  -1    0.11    0.10
   8  -2  -1    0.17    0.14
   7  -2  -1    0.20    0.10
   7  -2  -1    0.29    0.12
   6  -2  -1    0.27    0.08
   6  -2  -1    0.08    0.09
  -6   2   1    0.21    0.11
   5  -2  -1    0.46    0.10
   5  -2  -1    0.25    0.06
  -5   2   1    0.44    0.11
  -5   2   1    0.39    0.08
   4  -2  -1    2.01    0.15
   4  -2  -1    1.95    0.11
  -4   2   1    2.11    0.10
  -4   2   1    1.81    0.15
  -4   2   1    1.97    0.13
   3  -2  -1    2.40    0.12
   3  -2  -1    1.97    0.13
   3  -2  -1    2.14    0.09
   3  -2  -1    2.14    0.10
  -3   2   1    2.14    0.14
  -3   2   1    2.16    0.09
  -3   2   1    2.05    0.11
  -3   2   1    2.08    0.12
   2  -2  -1    7.96    0.26
   2  -2  -1    8.19    0.28
   2  -2  -1    8.10    0.26
   2  -2  -1    8.20    0.26
  -2   2   1    8.36    0.23
  -2   2   1    8.11    0.26
  -2   2   1    7.93    0.26
  -2   2   1    8.11    0.28
   1  -2  -1  448.55   10.52
   1  -2  -1  424.67   10.41
   1  -2  -1  431.01   11.37
   1  -2  -1  430.03   10.09
  -1   2   1  441.74   10.89
  -1   2   1  448.03   11.32
  -1   2   1  432.47   10.54
  -1   2   1  443.50   10.34
   0  -2  -1   37.92    0.95
   0  -2  -1   36.95    1.03
   0  -2  -1   39.13    0.91
   0   2   1   38.55    0.91
   0   2   1   37.80    0.95
   0   2   1   40.28    0.99
   0   2   1   38.41    1.03
   0   2   1   38.44    0.90
  -1  -2  -1    5.11    0.18
  -1  -2  -1    5.27    0.16
   1   2   1    5.38    0.16
   1   2   1    5.21    0.18
   1   2   1    5.13    0.15
   1   2   1    5.13    0.15
   1   2   1    5.33    0.18
  -2  -2  -1    8.33    0.27
   2   2   1    8.91    0.29
   2   2   1    8.48    0.26
   2   2   1    8.68    0.27
   2   2   1    8.48    0.22
   2   2   1    8.37    0.26
  -3  -2  -1    0.52    0.08
  -3  -2  -1    0.65    0.04
  -3  -2  -1    0.57    0.06
  -3  -2  -1    0.61    0.06
   3   2   1    0.58    0.04
   3   2   1    0.58    0.05
   3   2   1    0.64    0.07
   3   2   1    0.62    0.06
  -4  -2  -1    2.20    0.13
  -4  -2  -1    2.23    0.10
  -4  -2  -1    2.16    0.16
   4   2   1    2.25    0.13
   4   2   1    2.30    0.09
   4   2   1    2.21    0.14
  -5  -2  -1    1.07    0.14
  -5  -2  -1    0.85    0.10
   5   2   1    0.93    0.10
   5   2   1    0.98    0.11
  -6  -2  -1   -0.04    0.08
   6   2   1    0.00    0.06
  -7  -2  -1   -0.07    0.09
   7   2   1    0.13    0.11
  -8  -2  -1   -0.12    0.11
   8   2   1    0.01    0.10
   8  -3  -1    0.13    0.10
   8  -3  -1    0.00    0.11
   7  -3  -1    0.10    0.11
   7  -3  -1    0.17    0.09
   6  -3  -1    1.88    0.15
   6  -3  -1    1.64    0.18
  -6   3   1    2.16    0.21
  -6   3   1    1.89    0.15
   5  -3  -1    0.07    0.07
   5  -3  -1    0.12    0.06
  -5   3   1   -0.01    0.06
  -5   3   1    0.00    0.04
  -5   3   1    0.11    0.08
   4  -3  -1    1.16    0.08
   4  -3  -1    1.05    0.12
  -4   3   1    1.28    0.13
  -4   3   1    1.02    0.09
  -4   3   1    1.27    0.11
  -4   3   1    1.16    0.08
   3  -3  -1    1.69    0.12
   3  -3  -1    1.61    0.08
   3  -3  -1    1.68    0.11
   3  -3  -1    1.59    0.12
  -3   3   1    1.63    0.13
  -3   3   1    1.79    0.09
  -3   3   1    1.71    0.11
  -3   3   1    1.83    0.11
   2  -3  -1   19.06    0.52
   2  -3  -1   19.57    0.53
   2  -3  -1   18.55    0.46
  -2   3   1   18.31    0.56
  -2   3   1   19.33    0.52
  -2   3   1   19.27    0.56
  -2   3   1   18.59    0.53
   1  -3  -1   61.88    1.67
   1  -3  -1   60.35    1.51
   1  -3  -1   64.26    1.54
   1  -3  -1   62.47    1.45
  -1   3   1   61.80    1.58
  -1   3   1   63.77    1.54
  -1   3   1   60.82    1.66
   0  -3  -1    0.96    0.09
   0  -3  -1    0.93    0.07
   0   3   1    0.92    0.09
   0   3   1    1.02    0.06
   0   3   1    1.08    0.08
   0   3   1    0.96    0.05
   0   3   1    0.77    0.06
  -1  -3  -1   33.94    0.81
  -1  -3  -1   32.44    0.92
   1   3   1   33.28    0.92
   1   3   1   33.97    0.82
   1   3   1   33.79    0.89
   1   3   1   34.13    0.81
   1   3   1   32.78    0.84
  -2  -3  -1    9.14    0.30
  -2  -3  -1    9.48    0.27
   2   3   1    9.25    0.25
   2   3   1    9.12    0.28
   2   3   1    9.27    0.31
   2   3   1    9.22    0.25
   2   3   1    9.30    0.29
   2   3   1    9.00    0.30
  -3  -3  -1    4.08    0.17
  -3  -3  -1    4.07    0.17
   3   3   1    4.11    0.18
   3   3   1    4.15    0.18
   3   3   1    4.13    0.12
   3   3   1    4.12    0.16
  -4  -3  -1    0.68    0.09
  -4  -3  -1    0.66    0.07
   4   3   1    0.54    0.09
   4   3   1    0.65    0.08
   4   3   1    0.73    0.06
  -5  -3  -1    0.13    0.08
   5   3   1    0.18    0.07
   5   3   1    0.09    0.06
  -6  -3  -1    0.03    0.09
   6   3   1    0.02    0.08
  -7  -3  -1    0.05    0.10
   7   3   1   -0.12    0.09
   8   3   1    0.06    0.11
   8  -4  -1   -0.05    0.11
   8  -4  -1    0.10    0.09
   7  -4  -1    0.22    0.10
   7  -4  -1    0.42    0.14
   6  -4  -1    0.51    0.09
   6  -4  -1    0.53    0.14
  -6   4   1    0.44    0.10
  -6   4   1    0.50    0.13
   5  -4  -1    0.09    0.05
   5  -4  -1    0.26    0.09
  -5   4   1    0.01    0.07
  -5   4   1    0.07    0.06
   4  -4  -1    2.65    0.15
   4  -4  -1    2.95    0.13
   4  -4  -1    2.88    0.18
   4  -4  -1    2.96    0.13
  -4   4   1    2.96    0.17
  -4   4   1    2.76    0.13
  -4   4   1    2.86    0.19
  -4   4   1    2.50    0.16
   3  -4  -1    3.69    0.18
   3  -4  -1    3.44    0.12
   3  -4  -1    3.25    0.17
  -3   4   1    3.81    0.18
  -3   4   1    3.25    0.17
  -3   4   1    3.86    0.15
  -3   4   1    3.26    0.18
   2  -4  -1   17.07    0.43
   2  -4  -1   16.98    0.49
   2  -4  -1   17.48    0.51
   2  -4  -1   16.40    0.53
  -2   4   1   17.36    0.53
  -2   4   1   16.82    0.50
  -2   4   1   18.26    0.54
  -2   4   1   17.18    0.49
   1  -4  -1    4.07    0.17
   1  -4  -1    4.16    0.19
   1  -4  -1    4.04    0.15
   1  -4  -1    4.19    0.13
  -1   4   1    4.24    0.20
  -1   4   1    3.95    0.17
  -1   4   1    3.75    0.17
   0  -4  -1    2.77    0.15
   0  -4  -1    2.79    0.09
   0  -4  -1    2.60    0.12
   0   4   1    2.66    0.12
   0   4   1    2.65    0.09
   0   4   1    2.96    0.11
   0   4   1    2.71    0.15
   0   4   1    2.73    0.14
  -1  -4  -1   23.94    0.59
  -1  -4  -1   22.84    0.68
   1   4   1   23.03    0.61
   1   4   1   23.46    0.60
   1   4   1   23.09    0.66
   1   4   1   23.66    0.58
   1   4   1   23.83    0.68
  -2  -4  -1   39.03    1.10
  -2  -4  -1   40.39    0.98
   2   4   1   39.65    0.96
   2   4   1   39.78    1.07
   2   4   1   38.15    0.99
   2   4   1   39.03    0.99
   2   4   1   40.77    0.98
   2   4   1   39.87    1.09
  -3  -4  -1    0.00    0.05
  -3  -4  -1    0.10    0.06
   3   4   1    0.04    0.03
   3   4   1    0.09    0.05
   3   4   1    0.04    0.02
   3   4   1    0.06    0.05
   3   4   1    0.09    0.05
  -4  -4  -1    0.63    0.10
  -4  -4  -1    0.69    0.08
   4   4   1    0.49    0.09
   4   4   1    0.71    0.09
   4   4   1    0.70    0.07
  -5  -4  -1    0.35    0.10
   5   4   1    0.25    0.08
   5   4   1    0.22    0.07
  -6  -4  -1    0.09    0.10
   6   4   1   -0.03    0.08
  -7  -4  -1    0.44    0.13
   7   4   1    0.16    0.11
   8  -5  -1    0.08    0.10
   8  -5  -1    0.17    0.14
   7  -5  -1    1.52    0.15
   7  -5  -1    1.30    0.20
   6  -5  -1    0.97    0.11
   6  -5  -1    1.10    0.17
  -6   5   1    0.92    0.13
  -6   5   1    1.40    0.18
   5  -5  -1    0.90    0.09
   5  -5  -1    1.02    0.14
  -5   5   1    0.95    0.14
  -5   5   1    0.72    0.11
   4  -5  -1    1.99    0.15
   4  -5  -1    1.65    0.15
   4  -5  -1    1.91    0.10
   4  -5  -1    1.71    0.10
  -4   5   1    2.18    0.16
  -4   5   1    2.01    0.13
  -4   5   1    2.08    0.16
  -4   5   1    1.94    0.15
   3  -5  -1   13.51    0.35
   3  -5  -1   13.12    0.43
  -3   5   1   13.22    0.41
  -3   5   1   13.44    0.45
  -3   5   1   13.36    0.44
  -3   5   1   12.72    0.45
   2  -5  -1    0.15    0.07
   2  -5  -1    0.14    0.03
   2  -5  -1    0.18    0.05
  -2   5   1    0.06    0.06
  -2   5   1    0.11    0.06
  -2   5   1    0.16    0.06
   1  -5  -1    1.60    0.08
   1  -5  -1    1.40    0.11
   1  -5  -1    1.47    0.12
  -1   5   1    1.49    0.11
  -1   5   1    1.46    0.12
  -1   5   1    1.39    0.12
   0  -5  -1   60.67    1.46
   0  -5  -1   56.99    1.59
   0  -5  -1   58.33    1.36
   0   5   1   58.08    1.52
   0   5   1   56.79    1.36
   0   5   1   59.60    1.59
   0   5   1   56.46    1.46
   0   5   1   57.13    1.38
  -1  -5  -1   15.75    0.41
  -1  -5  -1   15.30    0.50
   1   5   1   16.24    0.50
   1   5   1   14.91    0.44
   1   5   1   15.35    0.48
   1   5   1   15.39    0.41
   1   5   1   15.68    0.43
  -2  -5  -1    1.22    0.10
  -2  -5  -1    1.34    0.12
   2   5   1    1.16    0.10
   2   5   1    1.21    0.08
   2   5   1    1.22    0.11
   2   5   1    1.31    0.08
   2   5   1    1.17    0.08
   2   5   1    1.12    0.09
  -3  -5  -1   23.32    0.65
  -3  -5  -1   24.14    0.73
   3   5   1   25.05    0.71
   3   5   1   24.08    0.63
   3   5   1   25.32    0.63
   3   5   1   23.75    0.71
   3   5   1   24.62    0.68
  -4  -5  -1    5.41    0.23
  -4  -5  -1    5.45    0.23
   4   5   1    4.96    0.23
   4   5   1    5.04    0.24
   4   5   1    5.24    0.21
  -5  -5  -1    0.01    0.09
   5   5   1    0.02    0.07
   5   5   1   -0.03    0.06
  -6  -5  -1    2.19    0.18
   6   5   1    2.37    0.20
  -7  -5  -1    0.71    0.14
   7   5   1    0.83    0.16
   8  -6  -1   -0.09    0.10
   8  -6  -1   -0.05    0.14
   7  -6  -1    2.11    0.24
   7  -6  -1    2.07    0.17
   6  -6  -1    1.10    0.11
   6  -6  -1    0.76    0.15
  -6   6   1    1.05    0.17
  -6   6   1    0.98    0.14
   5  -6  -1   -0.01    0.08
   5  -6  -1    0.01    0.05
  -5   6   1    0.02    0.08
  -5   6   1    0.04    0.08
   4  -6  -1    0.74    0.11
   4  -6  -1    0.71    0.11
   4  -6  -1    0.81    0.07
  -4   6   1    0.80    0.10
  -4   6   1    0.94    0.13
  -4   6   1    0.80    0.11
  -4   6   1    0.61    0.10
   3  -6  -1   22.08    0.54
   3  -6  -1   20.95    0.63
   3  -6  -1   21.21    0.68
  -3   6   1   21.12    0.68
  -3   6   1   21.17    0.65
  -3   6   1   21.64    0.62
  -3   6   1   21.18    0.68
   2  -6  -1    1.46    0.11
   2  -6  -1    1.39    0.13
   2  -6  -1    1.36    0.08
  -2   6   1    1.50    0.12
  -2   6   1    1.23    0.11
  -2   6   1    1.20    0.12
   1  -6  -1   20.90    0.66
   1  -6  -1   22.14    0.54
  -1   6   1   21.14    0.66
  -1   6   1   20.11    0.60
  -1   6   1   20.15    0.61
   0  -6  -1   14.84    0.51
   0  -6  -1   16.59    0.47
   0   6   1   15.49    0.40
   0   6   1   15.98    0.52
   0   6   1   15.12    0.49
   0   6   1   15.52    0.42
   0   6   1   15.30    0.47
  -1  -6  -1    7.76    0.23
  -1  -6  -1    7.24    0.30
   1   6   1    7.50    0.31
   1   6   1    7.53    0.23
   1   6   1    7.38    0.30
   1   6   1    7.81    0.27
   1   6   1    8.10    0.26
  -2  -6  -1    6.28    0.28
  -2  -6  -1    6.32    0.23
   2   6   1    6.71    0.28
   2   6   1    6.60    0.23
   2   6   1    7.05    0.28
   2   6   1    6.29    0.24
   2   6   1    6.77    0.22
   2   6   1    6.55    0.21
  -3  -6  -1    5.00    0.22
  -3  -6  -1    4.99    0.24
   3   6   1    5.24    0.18
   3   6   1    5.23    0.19
   3   6   1    5.43    0.18
   3   6   1    5.36    0.23
   3   6   1    4.57    0.23
   3   6   1    5.07    0.23
  -4  -6  -1    1.97    0.16
  -4  -6  -1    1.91    0.16
   4   6   1    2.03    0.16
   4   6   1    1.87    0.15
  -5  -6  -1    7.29    0.31
   5   6   1    7.22    0.33
   5   6   1    7.90    0.33
  -6  -6  -1    0.02    0.10
   6   6   1    0.02    0.09
  -7  -6  -1    1.33    0.17
   7   6   1    1.42    0.19
   8  -7  -1    0.24    0.11
   7  -7  -1    0.54    0.11
   7  -7  -1    0.33    0.16
   6  -7  -1    0.06    0.10
   6  -7  -1    0.05    0.06
  -6   7   1    0.11    0.10
  -6   7   1    0.12    0.10
   5  -7  -1    2.70    0.21
   5  -7  -1    2.66    0.14
  -5   7   1    2.89    0.22
  -5   7   1    2.86    0.21
   4  -7  -1    2.04    0.11
   4  -7  -1    2.26    0.17
  -4   7   1    1.90    0.17
  -4   7   1    1.99    0.17
  -4   7   1    2.36    0.17
  -4   7   1    1.79    0.16
   3  -7  -1   10.24    0.42
   3  -7  -1   10.52    0.30
   3  -7  -1   10.33    0.37
  -3   7   1   11.04    0.40
  -3   7   1   10.85    0.42
  -3   7   1   10.78    0.41
  -3   7   1   11.02    0.38
   2  -7  -1    0.55    0.10
   2  -7  -1    0.35    0.07
   2  -7  -1    0.39    0.05
  -2   7   1    0.44    0.10
  -2   7   1    0.47    0.09
  -2   7   1    0.43    0.09
   1  -7  -1    2.59    0.12
   1  -7  -1    2.47    0.18
  -1   7   1    2.54    0.09
  -1   7   1    2.54    0.16
  -1   7   1    2.49    0.18
  -1   7   1    2.51    0.18
   0  -7  -1    0.74    0.11
   0   7   1    0.60    0.08
   0   7   1    0.66    0.10
   0   7   1    0.77    0.06
   0   7   1    0.64    0.06
   0   7   1    0.61    0.10
  -1  -7  -1    8.25    0.35
  -1  -7  -1    8.70    0.26
   1   7   1    8.77    0.35
   1   7   1    8.84    0.28
   1   7   1    8.26    0.33
   1   7   1    7.72    0.29
   1   7   1    7.95    0.25
  -2  -7  -1    4.61    0.19
  -2  -7  -1    4.65    0.24
   2   7   1    4.57    0.23
   2   7   1    4.32    0.17
   2   7   1    4.51    0.20
   2   7   1    4.76    0.24
   2   7   1    4.97    0.20
   2   7   1    4.83    0.19
  -3  -7  -1    3.51    0.19
  -3  -7  -1    3.80    0.22
   3   7   1    3.52    0.19
   3   7   1    3.67    0.15
   3   7   1    3.73    0.21
   3   7   1    3.55    0.15
   3   7   1    3.54    0.21
   3   7   1    3.45    0.16
  -4  -7  -1    1.43    0.14
  -4  -7  -1    1.43    0.14
   4   7   1    1.30    0.09
   4   7   1    1.34    0.14
   4   7   1    1.19    0.13
  -5  -7  -1   -0.01    0.09
   5   7   1   -0.02    0.08
   5   7   1   -0.05    0.08
  -6  -7  -1    0.03    0.10
   6   7   1   -0.01    0.09
  -7  -7  -1    0.13    0.11
   7   7   1   -0.05    0.12
   7  -8  -1    0.78    0.12
   7  -8  -1    1.05    0.20
   6  -8  -1    0.33    0.08
   6  -8  -1    0.20    0.12
  -6   8   1    0.22    0.11
  -6   8   1    0.33    0.13
   5  -8  -1    0.27    0.11
   5  -8  -1    0.08    0.09
  -5   8   1    0.22    0.11
  -5   8   1    0.05    0.08
   4  -8  -1    0.51    0.11
   4  -8  -1    0.58    0.07
   4  -8  -1    0.54    0.12
  -4   8   1    0.50    0.11
  -4   8   1    0.51    0.12
  -4   8   1    0.61    0.12
   3  -8  -1    0.09    0.06
   3  -8  -1    0.04    0.04
   3  -8  -1   -0.09    0.07
  -3   8   1    0.00    0.06
  -3   8   1    0.06    0.06
  -3   8   1   -0.05    0.07
   2  -8  -1    6.08    0.24
   2  -8  -1    5.87    0.20
   2  -8  -1    5.39    0.29
  -2   8   1    5.32    0.26
  -2   8   1    5.48    0.26
   1  -8  -1    9.98    0.42
   1  -8  -1   11.67    0.33
  -1   8   1   10.80    0.43
  -1   8   1   10.68    0.28
  -1   8   1   10.30    0.38
  -1   8   1   10.20    0.39
   0  -8  -1   12.70    0.49
   0   8   1   13.38    0.39
   0   8   1   13.53    0.47
   0   8   1   13.67    0.36
   0   8   1   14.31    0.50
   0   8   1   13.01    0.44
  -1  -8  -1    1.38    0.10
  -1  -8  -1    1.30    0.14
   1   8   1    1.45    0.14
   1   8   1    1.42    0.12
   1   8   1    1.17    0.14
   1   8   1    1.47    0.09
   1   8   1    1.44    0.11
  -2  -8  -1    2.41    0.14
  -2  -8  -1    2.10    0.18
   2   8   1    2.58    0.18
   2   8   1    2.45    0.20
   2   8   1    2.49    0.15
   2   8   1    2.38    0.13
   2   8   1    2.27    0.15
  -3  -8  -1   -0.09    0.08
  -3  -8  -1    0.10    0.09
   3   8   1    0.01    0.06
   3   8   1    0.10    0.09
   3   8   1    0.00    0.05
   3   8   1    0.02    0.07
   3   8   1    0.12    0.06
  -4  -8  -1    0.42    0.12
  -4  -8  -1    0.52    0.12
   4   8   1    0.58    0.11
   4   8   1    0.23    0.06
   4   8   1    0.51    0.11
  -5  -8  -1    0.27    0.11
   5   8   1    0.35    0.11
   5   8   1    0.22    0.10
  -6  -8  -1    0.10    0.11
   6   8   1    0.01    0.10
  -7  -8  -1    0.04    0.12
   7   8   1    0.13    0.12
   7  -9  -1    0.28    0.15
   7  -9  -1    0.18    0.08
   6  -9  -1    0.27    0.07
   6  -9  -1    0.36    0.13
  -6   9   1    0.15    0.11
   5  -9  -1    0.34    0.11
   5  -9  -1    0.15    0.07
  -5   9   1    0.01    0.09
  -5   9   1    0.35    0.12
   4  -9  -1    0.65    0.14
   4  -9  -1    0.64    0.12
  -4   9   1    0.64    0.13
  -4   9   1    0.68    0.13
  -4   9   1    0.71    0.13
   3  -9  -1    0.19    0.05
   3  -9  -1   -0.03    0.09
   3  -9  -1    0.18    0.07
  -3   9   1    0.10    0.10
  -3   9   1    0.16    0.08
   2  -9  -1   11.17    0.46
   2  -9  -1   11.87    0.34
   2  -9  -1   10.37    0.37
  -2   9   1   10.80    0.41
  -2   9   1   10.82    0.42
   1  -9  -1    1.05    0.09
   1  -9  -1    1.04    0.15
  -1   9   1    0.82    0.12
  -1   9   1    1.23    0.13
  -1   9   1    1.03    0.07
   0  -9  -1    0.21    0.10
   0   9   1    0.56    0.07
   0   9   1    0.47    0.09
   0   9   1    0.46    0.06
   0   9   1    0.38    0.10
  -1  -9  -1   24.28    0.81
  -1  -9  -1   23.74    0.61
   1   9   1   23.85    0.71
   1   9   1   24.55    0.64
   1   9   1   24.40    0.77
   1   9   1   24.74    0.67
  -2  -9  -1    0.53    0.12
  -2  -9  -1    0.56    0.09
   2   9   1    0.49    0.07
   2   9   1    0.62    0.09
   2   9   1    0.44    0.11
   2   9   1    0.61    0.09
  -3  -9  -1   -0.08    0.09
  -3  -9  -1   -0.06    0.09
   3   9   1   -0.03    0.06
   3   9   1    0.01    0.06
   3   9   1   -0.09    0.08
   3   9   1    0.11    0.06
  -4  -9  -1    1.62    0.16
   4   9   1    1.83    0.17
   4   9   1    1.80    0.12
   4   9   1    1.87    0.18
  -5  -9  -1    0.05    0.11
   5   9   1   -0.05    0.08
   5   9   1   -0.01    0.08
  -6  -9  -1   -0.07    0.10
   6   9   1    0.02    0.09
   7 -10  -1    0.05    0.13
   7 -10  -1    0.04    0.08
   6 -10  -1    0.11    0.11
   6 -10  -1    0.09    0.06
  -6  10   1    0.17    0.11
   5 -10  -1    3.99    0.27
   5 -10  -1    4.21    0.29
  -5  10   1    3.69    0.27
  -5  10   1    4.03    0.28
   4 -10  -1    0.38    0.11
   4 -10  -1    0.36    0.13
  -4  10   1    0.63    0.13
  -4  10   1    0.30    0.13
  -4  10   1    0.34    0.11
   3 -10  -1    2.08    0.16
   3 -10  -1    1.78    0.20
  -3  10   1    1.97    0.18
  -3  10   1    1.72    0.18
   2 -10  -1   -0.02    0.05
   2 -10  -1    0.05    0.10
  -2  10   1    0.05    0.08
  -2  10   1    0.11    0.10
   1 -10  -1    0.27    0.11
  -1  10   1    0.34    0.10
  -1  10   1    0.45    0.06
  -1  10   1    0.27    0.11
   0 -10  -1   12.33    0.52
   0  10   1   12.64    0.46
   0  10   1   12.81    0.49
   0  10   1   12.86    0.36
  -1 -10  -1    6.49    0.20
  -1 -10  -1    5.89    0.33
   1  10   1    5.55    0.27
   1  10   1    6.06    0.22
   1  10   1    6.47    0.32
   1  10   1    6.20    0.25
  -2 -10  -1   -0.03    0.09
  -2 -10  -1    0.06    0.08
   2  10   1    0.06    0.07
   2  10   1   -0.03    0.05
   2  10   1   -0.01    0.09
   2  10   1   -0.01    0.05
  -3 -10  -1    4.25    0.22
  -3 -10  -1    4.97    0.30
   3  10   1    4.16    0.19
   3  10   1    4.46    0.22
   3  10   1    4.35    0.24
   3  10   1    4.11    0.27
  -4 -10  -1    0.10    0.10
   4  10   1    0.16    0.09
   4  10   1    0.18    0.07
   4  10   1    0.13    0.10
  -5 -10  -1    0.04    0.11
   5  10   1    0.19    0.11
  -6 -10  -1    0.27    0.14
   7 -11  -1    0.13    0.08
   7 -11  -1    0.15    0.14
   6 -11  -1    0.69    0.16
   6 -11  -1    0.89    0.10
  -6  11   1    0.63    0.16
   5 -11  -1    0.04    0.11
   5 -11  -1   -0.06    0.09
  -5  11   1    0.07    0.10
  -5  11   1    0.09    0.10
   4 -11  -1    7.26    0.40
   4 -11  -1    7.28    0.35
  -4  11   1    6.65    0.36
  -4  11   1    7.32    0.37
  -4  11   1    7.39    0.38
   3 -11  -1    0.49    0.15
   3 -11  -1    0.76    0.11
  -3  11   1    0.60    0.13
  -3  11   1    0.46    0.14
   2 -11  -1    1.58    0.13
   2 -11  -1    1.58    0.20
  -2  11   1    1.54    0.18
  -2  11   1    1.31    0.16
   1 -11  -1    3.20    0.26
  -1  11   1    3.07    0.14
  -1  11   1    3.72    0.25
  -1  11   1    3.24    0.22
   0 -11  -1    3.22    0.25
   0  11   1    3.33    0.15
   0  11   1    3.03    0.24
   0  11   1    3.59    0.22
  -1 -11  -1    1.69    0.20
   1  11   1    1.44    0.15
   1  11   1    1.65    0.12
   1  11   1    1.66    0.19
  -2 -11  -1    7.41    0.39
  -2 -11  -1    7.17    0.26
   2  11   1    7.59    0.32
   2  11   1    6.95    0.27
   2  11   1    7.34    0.37
  -3 -11  -1    3.27    0.26
  -3 -11  -1    3.32    0.20
   3  11   1    3.13    0.17
   3  11   1    2.86    0.24
  -4 -11  -1    1.17    0.15
   4  11   1    1.44    0.12
   4  11   1    1.37    0.18
  -5 -11  -1    1.02    0.16
   5  11   1    1.05    0.17
  -6 -11  -1    0.83    0.16
   7 -12  -1    0.06    0.08
   7 -12  -1    0.18    0.15
   6 -12  -1    0.58    0.16
  -6  12   1    0.19    0.13
   5 -12  -1    0.36    0.13
   5 -12  -1    0.42    0.14
  -5  12   1    0.29    0.13
   4 -12  -1    0.45    0.15
   4 -12  -1    0.53    0.12
  -4  12   1    0.57    0.15
  -4  12   1    0.55    0.14
  -4  12   1    0.56    0.14
   3 -12  -1    5.54    0.36
   3 -12  -1    5.51    0.28
  -3  12   1    5.26    0.31
  -3  12   1    5.82    0.33
   2 -12  -1    0.31    0.14
   2 -12  -1    0.24    0.08
  -2  12   1    0.21    0.11
  -2  12   1   -0.01    0.11
   1 -12  -1    7.89    0.42
  -1  12   1    7.57    0.36
  -1  12   1    7.71    0.25
  -1  12   1    7.92    0.38
   0 -12  -1    5.88    0.35
   0  12   1    5.67    0.22
   0  12   1    5.53    0.32
   0  12   1    5.70    0.30
  -1 -12  -1    1.00    0.17
   1  12   1    1.27    0.11
   1  12   1    1.53    0.19
   1  12   1    1.41    0.15
  -2 -12  -1    6.55    0.24
  -2 -12  -1    6.69    0.39
   2  12   1    6.86    0.32
   2  12   1    6.69    0.26
   2  12   1    6.29    0.36
  -3 -12  -1    0.98    0.18
  -3 -12  -1    0.96    0.13
   3  12   1    1.32    0.19
   3  12   1    0.86    0.11
  -4 -12  -1    1.94    0.18
   4  12   1    2.31    0.16
   4  12   1    2.04    0.22
  -5 -12  -1   -0.12    0.11
   5  12   1   -0.16    0.10
   6 -13  -1    0.12    0.13
   5 -13  -1    0.26    0.13
   5 -13  -1   -0.17    0.08
  -5  13   1   -0.04    0.11
   4 -13  -1    0.96    0.19
   4 -13  -1    0.69    0.14
  -4  13   1    1.12    0.18
  -4  13   1    0.85    0.16
  -4  13   1    0.73    0.16
   3 -13  -1    3.79    0.24
   3 -13  -1    3.82    0.31
  -3  13   1    3.60    0.27
  -3  13   1    3.89    0.28
   2 -13  -1    0.18    0.13
   2 -13  -1    0.09    0.07
  -2  13   1    0.15    0.13
  -2  13   1    0.06    0.11
   1 -13  -1    1.62    0.14
   1 -13  -1    1.77    0.23
  -1  13   1    1.45    0.17
  -1  13   1    1.44    0.11
  -1  13   1    1.47    0.20
   0 -13  -1    0.19    0.12
   0  13   1    0.09    0.12
   0  13   1    0.01    0.06
   0  13   1    0.16    0.10
  -1 -13  -1   -0.02    0.12
   1  13   1    0.04    0.09
   1  13   1    0.05    0.07
   1  13   1    0.17    0.12
  -2 -13  -1    0.90    0.19
   2  13   1    1.01    0.12
   2  13   1    1.22    0.15
   2  13   1    1.31    0.20
  -3 -13  -1    5.24    0.35
  -3 -13  -1    5.08    0.24
   3  13   1    4.57    0.31
   3  13   1    4.94    0.24
  -4 -13  -1   -0.07    0.10
   4  13   1   -0.10    0.10
   4  13   1    0.02    0.08
  -5 -13  -1   -0.20    0.11
   5  13   1   -0.07    0.11
   6 -14  -1    0.07    0.13
   5 -14  -1    0.03    0.11
   4 -14  -1    0.14    0.10
  -4  14   1    0.07    0.12
  -4  14   1    0.26    0.13
   3 -14  -1    0.96    0.14
  -3  14   1    1.21    0.18
  -3  14   1    1.33    0.20
   2 -14  -1    0.09    0.13
   2 -14  -1    0.27    0.09
  -2  14   1    0.14    0.13
  -2  14   1    0.10    0.11
   1 -14  -1    0.14    0.13
   1 -14  -1    0.09    0.07
  -1  14   1    0.07    0.12
  -1  14   1    0.12    0.09
  -1  14   1    0.16    0.07
   0 -14  -1   -0.05    0.11
   0  14   1    0.04    0.09
   0  14   1   -0.01    0.11
   0  14   1   -0.03    0.06
  -1 -14  -1    0.24    0.14
   1  14   1    0.39    0.08
   1  14   1   -0.05    0.12
   1  14   1    0.42    0.12
  -2 -14  -1    0.26    0.14
   2  14   1    0.02    0.12
   2  14   1    0.24    0.08
   2  14   1    0.33    0.11
  -3 -14  -1    1.11    0.20
   3  14   1    1.29    0.20
   3  14   1    1.21    0.13
  -4 -14  -1    0.04    0.11
   4  14   1    0.04    0.12
   4  14   1    0.06    0.08
  -5 -14  -1    0.13    0.13
   5  14   1    0.04    0.14
   5 -15  -1    0.20    0.13
   4 -15  -1    0.38    0.13
  -4  15   1    0.10    0.15
   3 -15  -1   -0.07    0.08
  -3  15   1   -0.09    0.13
  -3  15   1   -0.05    0.09
   2 -15  -1    0.46    0.11
  -2  15   1    0.20    0.14
  -2  15   1    0.51    0.15
   1 -15  -1    0.02    0.07
  -1  15   1   -0.04    0.11
  -1  15   1    0.01    0.09
  -1  15   1    0.05    0.06
   0  15   1    1.55    0.19
   0  15   1    1.40    0.12
   0  15   1    1.48    0.21
   1  15   1   -0.01    0.09
   1  15   1    0.08    0.07
   1  15   1   -0.05    0.12
   2  15   1    0.34    0.09
   2  15   1    0.12    0.14
   3  15   1   -0.04    0.12
   3  15   1    0.02    0.08
   4  15   1    0.02    0.12
   4  15   1   -0.09    0.08
   5 -16  -1    0.09    0.12
   4 -16  -1    0.36    0.13
  -4  16   1    0.30    0.17
   3 -16  -1    0.71    0.14
  -3  16   1    0.53    0.17
   2 -16  -1    0.25    0.10
  -2  16   1    0.27    0.14
  -2  16   1    0.25    0.15
  -1  16   1    4.31    0.21
  -1  16   1    4.19    0.31
  -1  16   1    4.23    0.34
   0  16   1    0.51    0.16
   0  16   1    0.65    0.16
   0  16   1    0.57    0.10
   1  16   1    1.92    0.21
   1  16   1    1.74    0.15
   1  16   1    1.58    0.23
   2  16   1    0.62    0.18
   2  16   1    0.66    0.11
   3  16   1    0.28    0.10
   3  16   1    0.38    0.17
  -4  17   1   -0.28    0.14
  -3  17   1    1.99    0.26
  -2  17   1    1.25    0.23
  -1  17   1    1.28    0.13
  -1  17   1    1.41    0.23
  -1  17   1    0.76    0.18
   0  17   1    0.65    0.19
   0  17   1    0.92    0.18
   0  17   1    0.78    0.11
   1  17   1    1.73    0.15
   1  17   1    1.41    0.20
   1  17   1    1.38    0.24
   2  17   1    0.04    0.08
   2  17   1   -0.07    0.14
   3  17   1    0.20    0.10
   3  17   1    0.08    0.15
  -4  18   1    0.07    0.18
  -3  18   1   -0.29    0.15
  -2  18   1    0.62    0.20
  -1  18   1    0.77    0.20
  -1  18   1    0.67    0.12
   0  18   1   -0.03    0.12
   0  18   1    0.03    0.08
   1  18   1    0.13    0.17
   1  18   1    0.35    0.11
   2  18   1    0.15    0.15
   2  18   1    0.11    0.09
  -2  19   1    0.01    0.17
  -1  19   1   -0.08    0.14
  -1  19   1    0.10    0.09
   0  19   1   -0.11    0.13
   0  19   1    0.09    0.09
   0  20  -2    0.75    0.13
   0  20  -2    0.65    0.21
  -1  20  -2    0.19    0.10
  -1  20  -2   -0.08    0.15
  -2  20  -2    0.00    0.17
   2  19  -2   -0.01    0.09
   2  19  -2   -0.26    0.15
   1  19  -2    0.12    0.09
   1  19  -2   -0.03    0.15
   0  19  -2    0.31    0.09
   0  19  -2    0.15    0.17
  -1  19  -2    0.48    0.19
  -1  19  -2    0.71    0.12
  -2  19  -2    0.09    0.16
  -3  19  -2    0.20    0.18
   3  18  -2    0.79    0.23
   3  18  -2    0.71    0.13
   2  18  -2   -0.19    0.13
   2  18  -2    0.02    0.08
   1  18  -2    0.35    0.17
   1  18  -2    0.22    0.08
   1  18  -2    0.32    0.15
   0  18  -2    0.20    0.08
   0  18  -2    0.05    0.14
   0  18  -2    0.15    0.13
  -1  18  -2    0.12    0.16
  -1  18  -2    0.01    0.07
  -2  18  -2    3.07    0.31
  -3  18  -2    0.32    0.18
  -4  18  -2   -0.26    0.14
   3  17  -2   -0.13    0.15
   3  17  -2    0.20    0.10
   2  17  -2    0.93    0.12
   2  17  -2    0.69    0.20
   2  17  -2    1.06    0.18
   1  17  -2    0.70    0.11
   1  17  -2    0.57    0.15
   1  17  -2    0.35    0.17
   0  17  -2    0.19    0.15
   0  17  -2    0.16    0.07
   0  17  -2    0.19    0.13
  -1  17  -2    3.05    0.17
  -1  17  -2    2.96    0.29
  -1  17  -2    2.40    0.25
  -2  17  -2    1.04    0.19
  -2  17  -2    0.66    0.19
  -3  17  -2    2.34    0.26
  -4  17  -2    0.68    0.19
   4  16  -2   -0.11    0.14
   4  16  -2    0.09    0.09
   3  16  -2    0.94    0.12
   3  16  -2    1.07    0.22
   2  16  -2    0.13    0.08
   2  16  -2    0.21    0.12
   2  16  -2   -0.07    0.13
   1  16  -2    1.56    0.20
   1  16  -2    1.92    0.24
   1  16  -2    1.64    0.13
   0  16  -2    0.03    0.13
   0  16  -2    0.05    0.11
   0  16  -2    0.08    0.06
  -1  16  -2    0.51    0.15
  -1  16  -2    0.20    0.15
  -1  16  -2    0.28    0.07
  -2  16  -2    0.19    0.13
  -2  16  -2    0.10    0.14
  -3  16  -2    0.15    0.11
  -3  16  -2    0.21    0.15
  -4  16  -2    0.57    0.18
   5 -16   2    0.15    0.13
   5  15  -2    0.04    0.14
   4  15  -2    0.28    0.16
   4  15  -2    0.35    0.10
   3  15  -2    0.26    0.09
   3  15  -2   -0.11    0.13
  -3 -15   2    0.06    0.13
   2  15  -2    0.40    0.15
   2  15  -2    0.24    0.11
   2  15  -2    0.18    0.08
  -2 -15   2    0.28    0.14
   1  15  -2   -0.05    0.06
   1  15  -2   -0.14    0.12
   1  15  -2    0.05    0.10
  -1 -15   2   -0.11    0.11
   0  15  -2    0.29    0.14
   0  15  -2    0.22    0.07
   0  15  -2    0.25    0.11
   0 -15   2    0.24    0.13
  -1  15  -2    0.10    0.11
  -1  15  -2   -0.05    0.13
   1 -15   2    0.08    0.11
  -2  15  -2    1.56    0.21
  -2  15  -2    1.92    0.21
   2 -15   2    1.74    0.15
  -3  15  -2    2.12    0.22
  -3  15  -2    2.23    0.24
   3 -15   2    2.16    0.18
  -4  15  -2    0.10    0.11
  -4  15  -2   -0.10    0.12
   4 -15   2   -0.07    0.09
   5 -15   2    0.06    0.11
   6 -15   2    0.06    0.13
   5  14  -2   -0.14    0.11
  -5 -14   2    0.02    0.12
   4  14  -2    0.11    0.08
   4  14  -2   -0.13    0.12
  -4 -14   2   -0.08    0.09
   3  14  -2    0.36    0.09
   3  14  -2    0.87    0.18
  -3 -14   2    0.54    0.16
   2  14  -2    2.76    0.22
   2  14  -2    2.86    0.17
   2  14  -2    2.95    0.26
  -2 -14   2    3.07    0.28
   1  14  -2    3.80    0.25
   1  14  -2    3.57    0.29
   1  14  -2    3.48    0.18
  -1 -14   2    3.40    0.28
   0  14  -2    1.94    0.13
   0  14  -2    1.86    0.22
   0  14  -2    1.78    0.19
   0 -14   2    1.64    0.21
  -1  14  -2    3.91    0.27
  -1  14  -2    3.91    0.30
   1 -14   2    4.05    0.20
   1 -14   2    4.32    0.32
  -2  14  -2    0.83    0.16
  -2  14  -2    0.77    0.17
   2 -14   2    0.77    0.17
   2 -14   2    0.72    0.10
  -3  14  -2    1.48    0.19
  -3  14  -2    1.27    0.19
   3 -14   2    1.08    0.19
   3 -14   2    1.27    0.15
  -4  14  -2    4.56    0.31
  -4  14  -2    4.12    0.30
  -4  14  -2    4.28    0.30
   4 -14   2    4.18    0.27
  -5  14  -2    0.00    0.10
   5 -14   2   -0.09    0.09
   6 -14   2    0.03    0.12
   5  13  -2    0.17    0.13
  -5 -13   2    0.06    0.12
   4  13  -2    0.80    0.11
   4  13  -2    0.48    0.15
  -4 -13   2    0.81    0.13
   3  13  -2    9.50    0.40
   3  13  -2    9.12    0.34
   3  13  -2    8.99    0.45
  -3 -13   2   10.33    0.47
   2  13  -2   -0.01    0.06
   2  13  -2    0.10    0.09
   2  13  -2   -0.02    0.12
  -2 -13   2   -0.12    0.10
   1  13  -2   23.39    0.76
   1  13  -2   22.81    0.80
   1  13  -2   23.19    0.64
  -1 -13   2   23.80    0.85
   0  13  -2    6.55    0.33
   0  13  -2    6.62    0.37
   0  13  -2    6.60    0.23
   0 -13   2    6.65    0.38
  -1  13  -2    9.45    0.43
  -1  13  -2    9.57    0.41
   1 -13   2    9.10    0.32
   1 -13   2    9.39    0.46
  -2  13  -2   -0.14    0.12
  -2  13  -2   -0.03    0.08
   2 -13   2    0.04    0.06
   2 -13   2    0.08    0.10
  -3  13  -2    2.91    0.25
  -3  13  -2    2.45    0.22
   3 -13   2    3.30    0.27
   3 -13   2    3.20    0.21
  -4  13  -2   -0.01    0.09
  -4  13  -2    0.07    0.12
  -4  13  -2   -0.03    0.08
   4 -13   2   -0.06    0.07
  -5  13  -2    1.88    0.22
  -5  13  -2    2.65    0.24
   5 -13   2    2.34    0.22
  -6  13  -2    0.28    0.14
   6 -13   2    0.31    0.14
  -6 -12   2    0.06    0.12
   5  12  -2    1.35    0.18
  -5 -12   2    1.24    0.16
   4  12  -2    0.01    0.07
   4  12  -2    0.04    0.11
  -4 -12   2    0.03    0.10
   3  12  -2    0.05    0.08
   3  12  -2   -0.03    0.06
   3  12  -2    0.03    0.12
  -3 -12   2   -0.05    0.08
  -3 -12   2   -0.06    0.09
   2  12  -2   10.78    0.35
   2  12  -2   10.48    0.47
   2  12  -2   10.47    0.42
  -2 -12   2   10.70    0.48
   1  12  -2    2.27    0.22
   1  12  -2    2.64    0.14
   1  12  -2    2.53    0.19
  -1 -12   2    2.16    0.21
   0  12  -2    6.40    0.32
   0  12  -2    6.93    0.35
   0  12  -2    6.79    0.23
   0 -12   2    6.71    0.36
  -1  12  -2   14.98    0.55
  -1  12  -2   14.35    0.56
   1 -12   2   15.71    0.46
   1 -12   2   15.04    0.60
  -2  12  -2   -0.07    0.11
  -2  12  -2   -0.01    0.07
   2 -12   2    0.01    0.05
   2 -12   2   -0.07    0.10
  -3  12  -2    0.66    0.15
  -3  12  -2    0.92    0.15
   3 -12   2    0.76    0.11
   3 -12   2    0.67    0.15
  -4  12  -2    0.58    0.15
  -4  12  -2    0.81    0.15
  -4  12  -2    1.07    0.16
   4 -12   2    1.03    0.14
  -5  12  -2    1.60    0.19
  -5  12  -2    1.50    0.20
   5 -12   2    1.70    0.19
  -6  12  -2    0.81    0.17
   6 -12   2    0.84    0.18
   7 -12   2    0.01    0.13
   7 -12   2   -0.05    0.06
  -6 -11   2    1.18    0.17
   5  11  -2    0.03    0.10
  -5 -11   2    0.02    0.11
   4  11  -2    1.06    0.11
   4  11  -2    0.90    0.16
  -4 -11   2    1.09    0.14
   3  11  -2    0.87    0.16
   3  11  -2    0.79    0.10
   3  11  -2    0.79    0.12
  -3 -11   2    0.80    0.12
  -3 -11   2    0.88    0.15
   2  11  -2    3.27    0.25
   2  11  -2    3.17    0.20
   2  11  -2    2.81    0.15
  -2 -11   2    3.09    0.23
  -2 -11   2    3.22    0.14
   1  11  -2    8.28    0.27
   1  11  -2    7.74    0.37
   1  11  -2    7.99    0.34
  -1 -11   2    8.07    0.39
   0  11  -2    1.33    0.09
   0  11  -2    1.09    0.13
   0  11  -2    0.96    0.15
   0 -11   2    1.01    0.15
  -1  11  -2    1.37    0.17
  -1  11  -2    1.36    0.15
   1 -11   2    1.53    0.17
   1 -11   2    1.43    0.11
  -2  11  -2    0.16    0.09
  -2  11  -2    0.17    0.12
   2 -11   2    0.18    0.06
   2 -11   2    0.14    0.05
   2 -11   2    0.20    0.11
  -3  11  -2    0.10    0.11
  -3  11  -2    0.09    0.09
   3 -11   2   -0.05    0.09
   3 -11   2    0.02    0.04
   3 -11   2    0.00    0.06
  -4  11  -2   -0.14    0.09
  -4  11  -2   -0.05    0.07
  -4  11  -2    0.07    0.09
   4 -11   2    0.03    0.08
  -5  11  -2    1.18    0.17
  -5  11  -2    1.26    0.17
  -5  11  -2    1.31    0.17
   5 -11   2    1.51    0.18
  -6  11  -2    0.48    0.14
   6 -11   2    0.61    0.16
   6 -11   2    0.33    0.06
   7 -11   2    0.09    0.13
   7 -11   2    0.03    0.07
  -6 -10   2   -0.10    0.11
   5  10  -2    1.79    0.18
  -5 -10   2    1.64    0.17
   4  10  -2    0.00    0.08
   4  10  -2   -0.04    0.06
   4  10  -2    0.08    0.10
  -4 -10   2   -0.01    0.09
   3  10  -2    2.01    0.16
   3  10  -2    2.00    0.14
   3  10  -2    2.38    0.21
  -3 -10   2    2.35    0.19
  -3 -10   2    1.96    0.16
   2  10  -2    1.77    0.18
   2  10  -2    1.76    0.13
   2  10  -2    1.81    0.11
  -2 -10   2    1.78    0.12
  -2 -10   2    1.74    0.17
   1  10  -2    0.09    0.05
   1  10  -2    0.27    0.11
   1  10  -2    0.31    0.08
   1  10  -2    0.27    0.05
  -1 -10   2    0.04    0.08
   0  10  -2    2.12    0.10
   0  10  -2    2.28    0.19
   0  10  -2    2.01    0.15
   0 -10   2    1.93    0.18
  -1  10  -2    8.75    0.37
  -1  10  -2    9.22    0.37
   1 -10   2    8.80    0.40
   1 -10   2    9.07    0.29
   1 -10   2    8.96    0.29
  -2  10  -2    0.70    0.12
  -2  10  -2    0.55    0.10
   2 -10   2    0.68    0.06
   2 -10   2    0.65    0.08
   2 -10   2    0.73    0.12
  -3  10  -2   -0.01    0.06
  -3  10  -2    0.00    0.09
   3 -10   2    0.03    0.03
   3 -10   2    0.04    0.05
   3 -10   2    0.11    0.09
  -4  10  -2    0.00    0.08
  -4  10  -2   -0.05    0.10
  -4  10  -2    0.05    0.08
   4 -10   2    0.02    0.07
   4 -10   2    0.04    0.03
  -5  10  -2    0.51    0.12
  -5  10  -2    0.66    0.13
  -5  10  -2    0.45    0.12
   5 -10   2    0.66    0.13
  -6  10  -2    0.03    0.10
  -6  10  -2    0.25    0.12
   6 -10   2    0.02    0.11
   6 -10   2   -0.04    0.05
   7 -10   2    0.03    0.07
   7 -10   2   -0.10    0.12
  -7  -9   2    0.14    0.13
   6   9  -2    0.01    0.10
  -6  -9   2   -0.16    0.10
   5   9  -2    1.39    0.15
   5   9  -2    1.26    0.16
  -5  -9   2    1.14    0.15
   4   9  -2   -0.16    0.06
   4   9  -2    0.05    0.09
   4   9  -2   -0.02    0.06
  -4  -9   2    0.03    0.08
  -4  -9   2   -0.06    0.10
   3   9  -2    0.05    0.09
   3   9  -2    0.06    0.09
   3   9  -2    0.05    0.06
   3   9  -2    0.15    0.08
  -3  -9   2    0.15    0.09
  -3  -9   2    0.19    0.09
   2   9  -2    1.43    0.15
   2   9  -2    1.31    0.12
   2   9  -2    1.43    0.10
   2   9  -2    1.56    0.15
  -2  -9   2    1.43    0.14
  -2  -9   2    1.35    0.10
   1   9  -2    3.31    0.22
   1   9  -2    3.30    0.14
   1   9  -2    4.16    0.24
   1   9  -2    3.40    0.16
  -1  -9   2    3.28    0.21
   0   9  -2   10.44    0.28
   0   9  -2   10.12    0.40
   0   9  -2   10.07    0.37
   0   9  -2   10.38    0.42
   0  -9   2   10.45    0.42
  -1   9  -2   39.63    1.14
  -1   9  -2   39.65    1.11
   1  -9   2   40.66    0.98
   1  -9   2   39.72    1.20
   1  -9   2   40.38    1.02
  -2   9  -2   -0.03    0.08
  -2   9  -2    0.14    0.07
   2  -9   2    0.12    0.05
   2  -9   2    0.11    0.08
   2  -9   2    0.14    0.03
  -3   9  -2    0.09    0.08
  -3   9  -2    0.07    0.07
  -3   9  -2    0.09    0.06
   3  -9   2    0.01    0.08
   3  -9   2    0.04    0.06
   3  -9   2    0.06    0.02
  -4   9  -2    5.41    0.28
  -4   9  -2    5.67    0.28
  -4   9  -2    5.92    0.30
   4  -9   2    5.46    0.16
   4  -9   2    5.11    0.27
  -5   9  -2    0.31    0.11
  -5   9  -2    0.43    0.12
  -5   9  -2    0.20    0.10
   5  -9   2    0.32    0.11
  -6   9  -2    0.38    0.12
  -6   9  -2    0.37    0.13
   6  -9   2    0.22    0.06
   6  -9   2    0.30    0.13
   7  -9   2    0.52    0.17
   7  -9   2    0.45    0.09
   7   8  -2    0.22    0.13
  -7  -8   2    0.14    0.12
   6   8  -2    0.43    0.12
  -6  -8   2    0.37    0.13
   5   8  -2   -0.05    0.07
   5   8  -2   -0.06    0.07
  -5  -8   2   -0.02    0.10
   4   8  -2    2.77    0.19
   4   8  -2    3.00    0.15
   4   8  -2    2.68    0.19
  -4  -8   2    2.97    0.19
  -4  -8   2    2.79    0.19
   3   8  -2    0.53    0.11
   3   8  -2    0.53    0.11
   3   8  -2    0.57    0.09
   3   8  -2    0.55    0.07
  -3  -8   2    0.56    0.10
  -3  -8   2    0.68    0.10
   2   8  -2   -0.09    0.07
   2   8  -2    0.00    0.04
   2   8  -2   -0.04    0.04
   2   8  -2   -0.06    0.07
  -2  -8   2   -0.06    0.06
  -2  -8   2    0.00    0.05
   1   8  -2    3.89    0.22
   1   8  -2    3.98    0.22
   1   8  -2    3.86    0.14
   1   8  -2    3.78    0.16
  -1  -8   2    3.20    0.20
  -1  -8   2    3.69    0.12
   0   8  -2   15.47    0.49
   0   8  -2   16.13    0.55
   0   8  -2   15.75    0.52
   0   8  -2   15.79    0.39
   0  -8   2   15.29    0.54
  -1   8  -2    0.23    0.08
  -1   8  -2    0.18    0.09
  -1   8  -2    0.18    0.07
   1  -8   2    0.14    0.08
   1  -8   2    0.27    0.05
   1  -8   2    0.29    0.04
  -2   8  -2   66.16    1.71
  -2   8  -2   66.92    1.85
  -2   8  -2   63.67    1.75
   2  -8   2   64.58    1.84
   2  -8   2   66.85    1.65
   2  -8   2   66.81    1.54
  -3   8  -2    3.50    0.21
  -3   8  -2    3.82    0.24
  -3   8  -2    3.64    0.21
  -3   8  -2    3.69    0.21
   3  -8   2    3.57    0.19
   3  -8   2    3.95    0.23
  -4   8  -2    0.23    0.09
  -4   8  -2    0.22    0.09
  -4   8  -2    0.13    0.08
   4  -8   2    0.09    0.08
  -5   8  -2    1.63    0.16
  -5   8  -2    1.52    0.15
  -5   8  -2    1.53    0.17
   5  -8   2    1.48    0.09
   5  -8   2    1.72    0.18
  -6   8  -2    0.70    0.13
  -6   8  -2    0.55    0.14
   6  -8   2    0.52    0.14
   6  -8   2    0.58    0.08
   7  -8   2   -0.02    0.07
   7  -8   2   -0.03    0.12
   7   7  -2    0.84    0.17
  -7  -7   2    0.44    0.14
   6   7  -2    0.01    0.09
  -6  -7   2   -0.07    0.10
   5   7  -2    1.84    0.15
   5   7  -2    2.24    0.18
  -5  -7   2    1.66    0.16
   4   7  -2    6.78    0.23
   4   7  -2    7.03    0.30
   4   7  -2    7.10    0.30
  -4  -7   2    7.80    0.26
  -4  -7   2    7.31    0.29
   3   7  -2    0.66    0.07
   3   7  -2    0.56    0.10
   3   7  -2    0.54    0.10
   3   7  -2    0.58    0.09
   3   7  -2    0.57    0.07
  -3  -7   2    0.71    0.10
  -3  -7   2    0.48    0.08
   2   7  -2   25.62    0.76
   2   7  -2   24.76    0.74
   2   7  -2   24.87    0.64
   2   7  -2   25.36    0.67
   2   7  -2   23.23    0.67
  -2  -7   2   24.20    0.64
  -2  -7   2   24.81    0.75
   1   7  -2    9.03    0.34
   1   7  -2    9.32    0.35
   1   7  -2    9.84    0.31
   1   7  -2    9.06    0.28
   1   7  -2    8.84    0.26
  -1  -7   2    9.04    0.25
  -1  -7   2    9.27    0.35
   0   7  -2   16.34    0.52
   0   7  -2   16.88    0.41
   0   7  -2   16.97    0.55
   0  -7   2   17.48    0.45
   0  -7   2   15.60    0.55
  -1   7  -2    9.85    0.35
  -1   7  -2    9.48    0.35
  -1   7  -2   10.71    0.39
   1  -7   2   10.22    0.27
   1  -7   2    9.54    0.37
   1  -7   2    9.46    0.29
  -2   7  -2    3.70    0.20
  -2   7  -2    3.69    0.20
  -2   7  -2    3.89    0.22
   2  -7   2    3.88    0.21
   2  -7   2    3.91    0.17
  -3   7  -2    3.72    0.20
  -3   7  -2    3.52    0.22
  -3   7  -2    3.79    0.20
  -3   7  -2    3.80    0.21
   3  -7   2    3.49    0.19
  -4   7  -2    6.66    0.30
  -4   7  -2    7.16    0.33
  -4   7  -2    6.82    0.32
  -4   7  -2    7.28    0.29
   4  -7   2    6.43    0.30
  -5   7  -2    0.12    0.09
  -5   7  -2    0.08    0.09
  -5   7  -2    0.17    0.08
   5  -7   2    0.19    0.05
   5  -7   2    0.12    0.09
  -6   7  -2    0.55    0.12
  -6   7  -2    0.42    0.13
   6  -7   2    0.55    0.08
   6  -7   2    0.50    0.13
   7  -7   2    0.38    0.15
   7  -7   2    0.51    0.10
   8  -7   2    0.11    0.10
   7   6  -2    0.45    0.14
  -7  -6   2    0.34    0.12
   6   6  -2    5.46    0.30
  -6  -6   2    4.65    0.25
   5   6  -2    0.80    0.12
   5   6  -2    0.99    0.11
  -5  -6   2    0.66    0.12
   4   6  -2    1.43    0.09
   4   6  -2    1.38    0.10
   4   6  -2    1.37    0.12
   4   6  -2    1.53    0.14
   4   6  -2    1.65    0.13
  -4  -6   2    1.55    0.13
  -4  -6   2    1.43    0.10
   3   6  -2    3.78    0.15
   3   6  -2    3.62    0.19
   3   6  -2    4.05    0.16
   3   6  -2    3.79    0.19
   3   6  -2    3.59    0.19
  -3  -6   2    3.86    0.19
  -3  -6   2    4.13    0.17
  -3  -6   2    3.63    0.17
   2   6  -2   15.14    0.44
   2   6  -2   14.86    0.41
   2   6  -2   15.33    0.49
   2   6  -2   15.56    0.49
  -2  -6   2   15.09    0.49
  -2  -6   2   15.42    0.44
  -2  -6   2   15.30    0.42
   1   6  -2   15.22    0.48
   1   6  -2   15.27    0.42
   1   6  -2   16.22    0.50
   1   6  -2   16.39    0.45
   1   6  -2   14.98    0.40
  -1  -6   2   15.22    0.50
  -1  -6   2   15.30    0.39
   0   6  -2   11.74    0.35
   0   6  -2   10.99    0.28
   0   6  -2   11.74    0.40
   0   6  -2   11.15    0.38
   0  -6   2   11.56    0.32
   0  -6   2   10.82    0.39
  -1   6  -2    1.36    0.11
  -1   6  -2    1.47    0.12
  -1   6  -2    1.53    0.12
   1  -6   2    1.48    0.06
   1  -6   2    1.61    0.08
   1  -6   2    1.41    0.12
  -2   6  -2   77.15    2.00
  -2   6  -2   77.94    1.95
  -2   6  -2   79.30    2.11
   2  -6   2   75.45    2.10
   2  -6   2   76.69    1.91
  -3   6  -2    5.17    0.25
  -3   6  -2    5.14    0.23
  -3   6  -2    4.96    0.24
  -3   6  -2    5.01    0.22
   3  -6   2    5.37    0.23
  -4   6  -2    0.28    0.08
  -4   6  -2    0.31    0.08
  -4   6  -2    0.18    0.08
  -4   6  -2    0.31    0.08
   4  -6   2    0.13    0.07
  -5   6  -2    0.11    0.08
  -5   6  -2    0.10    0.08
  -5   6  -2    0.10    0.07
  -5   6  -2    0.09    0.07
   5  -6   2    0.06    0.04
   5  -6   2    0.18    0.09
  -6   6  -2    0.03    0.09
   6  -6   2   -0.09    0.08
   6  -6   2    0.00    0.05
   7  -6   2    1.18    0.13
   7  -6   2    1.25    0.20
   8  -6   2    0.25    0.11
   8  -6   2    0.24    0.15
   7   5  -2    0.43    0.13
  -7  -5   2    0.60    0.14
   6   5  -2   -0.05    0.08
  -6  -5   2   -0.02    0.09
   5   5  -2    0.00    0.05
   5   5  -2   -0.12    0.06
  -5  -5   2    0.00    0.09
   4   5  -2    0.52    0.09
   4   5  -2    0.53    0.06
   4   5  -2    0.46    0.06
   4   5  -2    0.62    0.08
   4   5  -2    0.49    0.05
  -4  -5   2    0.47    0.06
  -4  -5   2    0.54    0.09
   3   5  -2    1.36    0.09
   3   5  -2    1.43    0.11
   3   5  -2    1.35    0.09
   3   5  -2    1.37    0.11
   3   5  -2    1.56    0.12
  -3  -5   2    1.39    0.09
  -3  -5   2    1.33    0.10
  -3  -5   2    1.25    0.09
   2   5  -2   40.70    1.10
   2   5  -2   39.58    0.97
   2   5  -2   38.90    0.99
   2   5  -2   39.36    1.07
  -2  -5   2   40.47    1.01
  -2  -5   2   39.27    1.10
  -2  -5   2   38.79    0.97
   1   5  -2    0.78    0.07
   1   5  -2    0.75    0.09
   1   5  -2    0.79    0.06
   1   5  -2    0.83    0.08
   1   5  -2    0.73    0.06
  -1  -5   2    0.72    0.07
  -1  -5   2    0.81    0.06
  -1  -5   2    0.77    0.08
   0   5  -2    2.48    0.15
   0   5  -2    2.77    0.13
   0  -5   2    2.54    0.15
   0  -5   2    2.78    0.11
  -1   5  -2    4.77    0.19
  -1   5  -2    4.30    0.20
  -1   5  -2    4.11    0.19
   1  -5   2    4.37    0.15
   1  -5   2    4.15    0.19
  -2   5  -2    3.54    0.17
  -2   5  -2    3.70    0.18
  -2   5  -2    3.55    0.16
  -2   5  -2    3.43    0.17
   2  -5   2    3.05    0.15
  -3   5  -2    0.82    0.10
  -3   5  -2    1.09    0.10
  -3   5  -2    0.84    0.10
   3  -5   2    1.04    0.10
  -4   5  -2    1.71    0.13
  -4   5  -2    1.86    0.15
  -4   5  -2    1.84    0.15
   4  -5   2    1.79    0.15
   4  -5   2    1.71    0.08
  -5   5  -2    0.46    0.08
  -5   5  -2    0.61    0.09
  -5   5  -2    0.70    0.13
   5  -5   2    0.69    0.12
   5  -5   2    0.52    0.06
  -6   5  -2    0.08    0.10
   6  -5   2    0.10    0.07
   6  -5   2    0.08    0.10
   7  -5   2    0.76    0.17
   7  -5   2    0.61    0.12
   8  -5   2    0.07    0.10
   8  -5   2    0.12    0.15
   8   4  -2    0.04    0.12
  -8  -4   2    0.10    0.13
   7   4  -2    0.00    0.09
  -7  -4   2   -0.07    0.10
   6   4  -2    0.22    0.10
  -6  -4   2    0.11    0.09
   5   4  -2    0.34    0.09
   5   4  -2    0.65    0.12
  -5  -4   2    0.37    0.10
  -5  -4   2    0.47    0.07
   4   4  -2    0.08    0.05
   4   4  -2   -0.08    0.04
   4   4  -2    0.02    0.04
   4   4  -2    0.06    0.05
  -4  -4   2   -0.03    0.03
  -4  -4   2   -0.02    0.07
   3   4  -2   10.37    0.33
   3   4  -2   10.27    0.34
   3   4  -2   10.56    0.31
   3   4  -2    9.81    0.33
   3   4  -2   10.19    0.28
   3   4  -2   10.32    0.32
  -3  -4   2   10.28    0.31
  -3  -4   2   10.16    0.31
   2   4  -2    0.11    0.05
   2   4  -2    0.11    0.04
   2   4  -2    0.19    0.05
   2   4  -2    0.15    0.03
   2   4  -2    0.06    0.04
   2   4  -2    0.11    0.03
  -2  -4   2    0.16    0.04
  -2  -4   2    0.20    0.05
  -2  -4   2    0.23    0.05
   1   4  -2   33.57    0.81
   1   4  -2   34.11    0.83
   1   4  -2   33.76    0.86
   1   4  -2   34.28    0.94
   1   4  -2   34.50    0.91
  -1  -4   2   32.92    0.94
  -1  -4   2   34.26    0.83
  -1  -4   2   33.61    0.81
  -1  -4   2   33.90    0.86
   0   4  -2  671.18   16.38
   0   4  -2  651.26   15.91
   0   4  -2  686.32   17.34
   0  -4   2  642.39   17.11
   0  -4   2  675.30   15.29
   0  -4   2  666.82   16.14
  -1   4  -2    1.09    0.10
  -1   4  -2    1.38    0.07
  -1   4  -2    1.30    0.10
   1  -4   2    1.41    0.07
  -2   4  -2    2.34    0.13
  -2   4  -2    2.62    0.13
  -2   4  -2    2.26    0.13
   2  -4   2    2.11    0.12
  -3   4  -2   52.75    1.36
  -3   4  -2   54.66    1.47
  -3   4  -2   52.88    1.44
   3  -4   2   53.25    1.38
  -4   4  -2    0.98    0.10
  -4   4  -2    0.99    0.09
  -4   4  -2    0.96    0.12
  -4   4  -2    1.05    0.10
   4  -4   2    0.96    0.06
   4  -4   2    0.90    0.11
  -5   4  -2    1.76    0.12
  -5   4  -2    1.90    0.13
  -5   4  -2    1.90    0.17
   5  -4   2    1.63    0.11
   5  -4   2    1.39    0.16
  -6   4  -2    1.22    0.17
   6  -4   2    1.29    0.17
   6  -4   2    1.21    0.11
   7  -4   2   -0.16    0.09
   7  -4   2   -0.08    0.08
   8  -4   2    0.14    0.14
   8  -4   2   -0.12    0.10
   8   3  -2   -0.07    0.10
  -8  -3   2    0.01    0.12
   7   3  -2    0.06    0.09
  -7  -3   2   -0.06    0.10
   6   3  -2    0.46    0.11
   6   3  -2    0.57    0.13
  -6  -3   2    0.37    0.12
  -6  -3   2    0.46    0.11
   5   3  -2    0.31    0.08
   5   3  -2    0.46    0.10
  -5  -3   2    0.45    0.06
  -5  -3   2    0.38    0.09
  -5  -3   2    0.49    0.11
   4   3  -2   10.32    0.31
   4   3  -2    9.73    0.31
   4   3  -2   10.24    0.37
   4   3  -2    9.80    0.34
  -4  -3   2    9.40    0.38
  -4  -3   2    9.80    0.31
  -4  -3   2   10.02    0.32
   3   3  -2   48.74    1.20
   3   3  -2   46.98    1.19
   3   3  -2   48.89    1.13
   3   3  -2   48.57    1.23
   3   3  -2   48.10    1.28
   3   3  -2   47.16    1.24
  -3  -3   2   48.36    1.20
  -3  -3   2   47.08    1.30
  -3  -3   2   48.02    1.17
   2   3  -2    0.31    0.05
   2   3  -2    0.46    0.04
   2   3  -2    0.36    0.06
   2   3  -2    0.38    0.06
   2   3  -2    0.26    0.05
   2   3  -2    0.27    0.05
   2   3  -2    0.44    0.04
  -2  -3   2    0.36    0.04
  -2  -3   2    0.27    0.05
   1   3  -2    3.02    0.13
   1   3  -2    2.53    0.09
   1   3  -2    2.77    0.10
   1   3  -2    2.67    0.12
   1   3  -2    2.90    0.11
   1   3  -2    2.87    0.11
  -1  -3   2    2.62    0.11
  -1  -3   2    2.77    0.11
  -1  -3   2    2.84    0.10
   0   3  -2   40.02    1.07
   0   3  -2   39.98    1.02
   0   3  -2   39.72    0.98
   0  -3   2   38.15    0.98
   0  -3   2   40.82    0.93
   0  -3   2   38.81    0.93
  -1   3  -2   13.97    0.36
  -1   3  -2   13.07    0.40
   1  -3   2   13.12    0.36
  -2   3  -2    0.43    0.06
  -2   3  -2    0.37    0.06
  -2   3  -2    0.45    0.05
   2  -3   2    0.49    0.06
   2  -3   2    0.42    0.06
  -3   3  -2   11.39    0.35
  -3   3  -2   10.74    0.34
  -3   3  -2   11.35    0.36
  -3   3  -2   10.61    0.38
   3  -3   2   11.43    0.39
   3  -3   2   10.88    0.37
   3  -3   2   11.00    0.28
  -4   3  -2    2.11    0.13
  -4   3  -2    1.78    0.12
  -4   3  -2    2.11    0.16
  -4   3  -2    1.90    0.11
   4  -3   2    2.11    0.16
   4  -3   2    1.81    0.10
  -5   3  -2    0.32    0.07
  -5   3  -2    0.38    0.10
   5  -3   2    0.24    0.09
   5  -3   2    0.16    0.06
  -6   3  -2    0.04    0.08
   6  -3   2    0.06    0.07
   6  -3   2    0.04    0.10
   7  -3   2    0.15    0.09
   7  -3   2   -0.01    0.10
   8  -3   2    0.29    0.15
   8  -3   2    0.32    0.11
   8   2  -2    0.02    0.10
  -8  -2   2    0.02    0.11
   7   2  -2    1.37    0.19
   7   2  -2    1.10    0.16
  -7  -2   2    1.12    0.15
   6   2  -2    0.58    0.13
   6   2  -2    0.47    0.11
  -6  -2   2    0.44    0.11
  -6  -2   2    0.26    0.12
   5   2  -2    4.61    0.22
   5   2  -2    4.56    0.25
  -5  -2   2    4.27    0.20
  -5  -2   2    4.69    0.19
  -5  -2   2    4.61    0.26
   4   2  -2    7.66    0.24
   4   2  -2    7.62    0.26
   4   2  -2    7.39    0.30
   4   2  -2    7.61    0.28
  -4  -2   2    7.00    0.31
  -4  -2   2    7.29    0.24
  -4  -2   2    7.51    0.25
   3   2  -2   16.06    0.43
   3   2  -2   15.04    0.43
   3   2  -2   15.43    0.46
   3   2  -2   15.52    0.42
  -3  -2   2   14.98    0.42
  -3  -2   2   15.75    0.42
  -3  -2   2   14.50    0.48
   2   2  -2   11.16    0.32
   2   2  -2   11.62    0.32
   2   2  -2   11.27    0.32
   2   2  -2   11.03    0.29
   2   2  -2   11.76    0.33
   2   2  -2   11.37    0.32
   2   2  -2   11.78    0.36
   2   2  -2    9.49    0.31
  -2  -2   2   11.63    0.36
  -2  -2   2   11.18    0.31
  -2  -2   2   11.60    0.31
   1   2  -2  260.80    5.92
   1   2  -2  258.14    6.09
   1   2  -2  256.86    5.86
   1   2  -2  265.61    6.33
   1   2  -2  265.52    6.35
   1   2  -2  255.49    6.08
  -1  -2   2  249.17    6.09
  -1  -2   2  222.92    6.05
  -1  -2   2  262.49    5.89
   0   2  -2   28.61    0.70
   0  -2   2   28.29    0.67
   0  -2   2   28.18    0.67
   0  -2   2   27.34    0.70
  -1   2  -2  185.79    4.79
  -1   2  -2  187.48    4.38
  -1   2  -2  182.22    4.41
  -1   2  -2  183.63    4.61
   1  -2   2  181.55    4.60
   1  -2   2  185.44    4.39
  -2   2  -2    6.38    0.23
  -2   2  -2    6.47    0.21
  -2   2  -2    6.72    0.22
   2  -2   2    6.73    0.23
   2  -2   2    6.60    0.23
  -3   2  -2    6.09    0.25
  -3   2  -2    6.52    0.22
  -3   2  -2    6.54    0.23
  -3   2  -2    6.42    0.21
   3  -2   2    6.66    0.26
   3  -2   2    6.02    0.19
   3  -2   2    6.75    0.26
  -4   2  -2    1.35    0.09
  -4   2  -2    1.36    0.10
  -4   2  -2    1.28    0.08
  -4   2  -2    1.52    0.14
   4  -2   2    1.24    0.09
   4  -2   2    1.31    0.13
  -5   2  -2    0.00    0.04
  -5   2  -2   -0.07    0.06
   5  -2   2   -0.01    0.06
   5  -2   2    0.04    0.05
  -6   2  -2    0.17    0.10
   6  -2   2   -0.21    0.06
   6  -2   2    0.16    0.08
   7  -2   2   -0.04    0.07
   7  -2   2    0.01    0.09
   8  -2   2    0.12    0.10
   8   1  -2    0.13    0.13
   8   1  -2   -0.03    0.10
  -8  -1   2    0.03    0.12
   7   1  -2    0.06    0.08
   7   1  -2    0.05    0.09
  -7  -1   2    0.03    0.10
   6   1  -2    4.61    0.28
   6   1  -2    4.24    0.24
  -6  -1   2    4.59    0.22
  -6  -1   2    4.35    0.28
   5   1  -2    1.30    0.14
   5   1  -2    0.99    0.11
  -5  -1   2    1.11    0.09
  -5  -1   2    0.98    0.10
  -5  -1   2    1.00    0.14
   4   1  -2   15.34    0.41
   4   1  -2   14.48    0.44
   4   1  -2   14.99    0.44
   4   1  -2   15.06    0.49
  -4  -1   2   14.38    0.51
  -4  -1   2   15.43    0.41
  -4  -1   2   14.82    0.43
   3   1  -2   16.23    0.46
   3   1  -2   17.16    0.46
   3   1  -2   17.15    0.44
   3   1  -2   16.37    0.49
  -3  -1   2   16.32    0.46
  -3  -1   2   16.82    0.43
  -3  -1   2   16.10    0.52
   2   1  -2    3.88    0.12
   2   1  -2    3.76    0.12
   2   1  -2    3.77    0.16
   2   1  -2    3.76    0.15
   2   1  -2    3.63    0.14
  -2  -1   2    3.89    0.13
  -2  -1   2    3.79    0.16
  -2  -1   2    3.64    0.13
   1   1  -2   39.00    0.93
   1   1  -2   40.23    0.97
   1   1  -2   40.67    1.01
   1   1  -2   39.58    1.05
   1   1  -2   38.45    1.01
   1   1  -2   40.90    0.93
   1   1  -2   39.13    0.96
  -1  -1   2   39.27    0.93
  -1  -1   2   36.94    0.96
  -1  -1   2   39.22    1.01
  -1  -1   2   40.02    0.93
  -1  -1   2   39.24    1.05
  -1  -1   2   38.82    0.97
   0   1  -2   22.96    0.63
   0   1  -2   23.27    0.58
   0   1  -2   23.95    0.56
   0  -1   2   23.18    0.63
   0  -1   2   23.43    0.56
   0  -1   2   23.85    0.56
   0  -1   2   23.09    0.58
  -1   1  -2    0.15    0.03
  -1   1  -2    0.12    0.03
  -1   1  -2    0.12    0.03
  -1   1  -2    0.12    0.02
   1  -1   2    0.08    0.02
   1  -1   2    0.15    0.03
   1  -1   2    0.18    0.03
   1  -1   2    0.16    0.02
  -2   1  -2    1.09    0.09
  -2   1  -2    1.42    0.06
  -2   1  -2    1.28    0.07
   2  -1   2    1.27    0.06
   2  -1   2    1.22    0.07
   2  -1   2    1.24    0.09
   2  -1   2    1.34    0.09
  -3   1  -2    6.93    0.22
  -3   1  -2    6.62    0.20
  -3   1  -2    7.12    0.27
   3  -1   2    6.94    0.27
   3  -1   2    6.79    0.26
   3  -1   2    7.13    0.21
  -4   1  -2    0.66    0.06
  -4   1  -2    0.75    0.07
  -4   1  -2    0.69    0.06
  -4   1  -2    0.42    0.09
   4  -1   2    0.71    0.07
   4  -1   2    0.71    0.10
  -5   1  -2    0.69    0.12
  -5   1  -2    0.75    0.07
   5  -1   2    0.86    0.13
   5  -1   2    0.78    0.09
  -6   1  -2    0.05    0.09
   6  -1   2    0.11    0.09
   6  -1   2   -0.02    0.06
   7  -1   2    1.18    0.15
   8  -1   2    0.11    0.10
   8   0  -2    0.24    0.14
   8   0  -2    0.02    0.11
   7   0  -2    0.03    0.09
   7   0  -2    0.24    0.10
  -7   0   2    0.08    0.09
   6   0  -2    0.93    0.12
   6   0  -2    1.11    0.16
  -6   0   2    0.89    0.11
  -6   0   2    1.03    0.16
   5   0  -2    1.51    0.12
   5   0  -2    1.96    0.17
  -5   0   2    1.73    0.12
  -5   0   2    2.03    0.12
  -5   0   2    1.51    0.16
   4   0  -2    0.15    0.06
   4   0  -2    0.18    0.07
   4   0  -2    0.18    0.06
  -4   0   2    0.16    0.07
  -4   0   2    0.15    0.05
  -4   0   2    0.14    0.05
   3   0  -2    0.02    0.03
   3   0  -2    0.03    0.04
   3   0  -2   -0.02    0.02
   3   0  -2    0.01    0.05
  -3   0   2    0.08    0.03
  -3   0   2    0.03    0.05
  -3   0   2   -0.02    0.03
   2   0  -2    1.20    0.06
   2   0  -2    1.04    0.08
   2   0  -2    1.13    0.08
   2   0  -2    1.14    0.07
   2   0  -2    0.94    0.08
  -2   0   2    1.13    0.08
  -2   0   2    1.05    0.06
  -2   0   2    1.24    0.07
  -2   0   2    1.30    0.05
   1   0  -2    2.60    0.10
   1   0  -2    2.67    0.10
   1   0  -2    2.68    0.09
   1   0  -2    2.47    0.09
   1   0  -2    2.58    0.09
  -1   0   2    2.72    0.09
  -1   0   2    2.48    0.10
  -1   0   2    2.58    0.09
  -1   0   2    2.60    0.10
  -1   0   2    2.36    0.08
   0   0  -2    5.76    0.14
   0   0  -2    5.68    0.17
   0   0  -2    5.81    0.16
   0   0   2    5.60    0.14
   0   0   2    5.62    0.16
   0   0   2    5.72    0.17
   0   0   2    5.57    0.17
   0   0   2    5.37    0.15
  -1   0  -2    4.00    0.14
  -1   0  -2    4.11    0.11
  -1   0  -2    3.93    0.14
   1   0   2    3.88    0.12
   1   0   2    4.00    0.14
   1   0   2    3.95    0.14
   1   0   2    3.97    0.11
   1   0   2    4.05    0.14
  -2   0  -2   30.44    0.85
  -2   0  -2   31.69    0.85
   2   0   2   31.49    0.85
   2   0   2   32.22    0.83
   2   0   2   30.60    0.76
   2   0   2   32.30    0.85
  -3   0  -2    2.98    0.16
  -3   0  -2    3.10    0.12
  -3   0  -2    2.96    0.10
   3   0   2    3.14    0.13
   3   0   2    3.28    0.14
   3   0   2    3.48    0.17
   3   0   2    2.94    0.16
   3   0   2    3.21    0.13
  -4   0  -2    5.31    0.18
  -4   0  -2    5.25    0.25
  -4   0  -2    4.87    0.16
  -4   0  -2    5.17    0.15
   4   0   2    4.92    0.24
   4   0   2    4.84    0.20
   4   0   2    5.31    0.21
  -5   0  -2    2.75    0.20
  -5   0  -2    2.76    0.13
   5   0   2    2.67    0.16
   5   0   2    2.90    0.21
  -6   0  -2    0.04    0.09
   6   0   2   -0.05    0.07
   7   0   2    1.01    0.14
   8   0   2    0.04    0.10
   8  -1  -2    0.19    0.13
   8  -1  -2   -0.04    0.09
   7  -1  -2   -0.02    0.09
   7  -1  -2    0.04    0.08
   6  -1  -2   -0.07    0.06
   6  -1  -2   -0.03    0.07
  -6   1   2   -0.02    0.09
   5  -1  -2    2.98    0.16
   5  -1  -2    2.24    0.19
  -5   1   2    3.04    0.13
  -5   1   2    2.56    0.19
  -5   1   2    2.89    0.16
   4  -1  -2    0.00    0.06
   4  -1  -2    0.17    0.05
  -4   1   2    0.08    0.05
  -4   1   2    0.15    0.04
  -4   1   2   -0.09    0.05
   3  -1  -2    0.54    0.08
   3  -1  -2    0.43    0.06
   3  -1  -2    0.62    0.08
   3  -1  -2    0.68    0.06
   3  -1  -2    0.64    0.06
  -3   1   2    0.45    0.07
  -3   1   2    0.61    0.05
  -3   1   2    0.67    0.07
   2  -1  -2    7.17    0.20
   2  -1  -2    7.45    0.23
   2  -1  -2    7.15    0.25
   2  -1  -2    6.86    0.20
   2  -1  -2    6.94    0.23
   2  -1  -2    6.76    0.23
  -2   1   2    7.12    0.25
  -2   1   2    6.97    0.23
  -2   1   2    7.01    0.22
   1  -1  -2    7.62    0.21
   1  -1  -2    7.59    0.22
   1  -1  -2    7.77    0.23
  -1   1   2    8.08    0.20
  -1   1   2    7.31    0.24
  -1   1   2    7.63    0.20
  -1   1   2    8.03    0.21
  -1   1   2    7.91    0.24
  -1   1   2    7.25    0.23
   0  -1  -2   80.67    1.83
   0  -1  -2   77.86    1.90
   0  -1  -2   76.56    2.06
   0   1   2   78.29    1.96
   0   1   2   75.79    1.82
   0   1   2   79.20    2.06
   0   1   2   82.24    1.83
   0   1   2   76.70    1.90
  -1  -1  -2   39.55    0.90
  -1  -1  -2   37.79    1.02
  -1  -1  -2   37.30    0.96
   1   1   2   38.09    1.02
   1   1   2   38.14    0.91
   1   1   2   37.47    0.97
   1   1   2   37.87    0.89
   1   1   2   38.09    0.98
  -2  -1  -2    0.09    0.03
  -2  -1  -2    0.07    0.04
  -2  -1  -2    0.13    0.03
   2   1   2    0.15    0.04
   2   1   2    0.24    0.05
   2   1   2    0.11    0.03
   2   1   2    0.14    0.04
  -3  -1  -2    0.56    0.06
  -3  -1  -2    0.52    0.05
  -3  -1  -2    0.53    0.08
   3   1   2    0.63    0.07
   3   1   2    0.53    0.06
   3   1   2    0.47    0.05
  -4  -1  -2    0.56    0.06
  -4  -1  -2    0.54    0.06
  -4  -1  -2    0.63    0.10
   4   1   2    0.39    0.07
   4   1   2    0.59    0.06
   4   1   2    0.53    0.07
  -5  -1  -2    0.84    0.13
   5   1   2    1.25    0.11
   5   1   2    1.01    0.11
  -6  -1  -2    0.40    0.12
  -6  -1  -2    0.48    0.10
   6   1   2    0.42    0.10
   7   1   2    0.10    0.09
   8   1   2    0.17    0.12
   8  -2  -2   -0.03    0.10
   8  -2  -2    0.05    0.09
   7  -2  -2    1.22    0.14
   7  -2  -2    1.16    0.18
   6  -2  -2    0.03    0.06
   6  -2  -2    0.06    0.08
  -6   2   2    0.05    0.09
  -6   2   2   -0.09    0.06
   5  -2  -2    0.68    0.11
   5  -2  -2    0.58    0.08
  -5   2   2    0.65    0.12
  -5   2   2    0.76    0.10
   4  -2  -2    1.63    0.10
   4  -2  -2    1.61    0.14
  -4   2   2    1.76    0.09
  -4   2   2    1.66    0.14
  -4   2   2    1.82    0.12
   3  -2  -2    0.15    0.04
   3  -2  -2    0.09    0.05
   3  -2  -2    0.12    0.04
   3  -2  -2    0.16    0.05
   3  -2  -2    0.19    0.05
  -3   2   2    0.08    0.05
  -3   2   2    0.04    0.05
  -3   2   2    0.12    0.04
   2  -2  -2   16.56    0.42
   2  -2  -2   15.98    0.48
   2  -2  -2   17.17    0.47
   2  -2  -2   16.99    0.49
   2  -2  -2   15.59    0.46
  -2   2   2   16.54    0.49
  -2   2   2   16.59    0.44
  -2   2   2   15.58    0.46
  -2   2   2   16.26    0.48
   1  -2  -2   73.38    1.69
   1  -2  -2   73.33    1.78
   1  -2  -2   70.19    1.76
   1  -2  -2   72.11    1.93
  -1   2   2   74.13    1.93
  -1   2   2   75.84    1.83
  -1   2   2   70.69    1.78
   0  -2  -2    5.94    0.21
   0  -2  -2    6.23    0.17
   0  -2  -2    5.94    0.19
   0   2   2    6.03    0.16
   0   2   2    5.95    0.19
   0   2   2    6.24    0.21
   0   2   2    6.23    0.20
   0   2   2    6.14    0.18
  -1  -2  -2    0.46    0.04
  -1  -2  -2    0.49    0.05
  -1  -2  -2    0.44    0.06
   1   2   2    0.47    0.04
   1   2   2    0.37    0.04
   1   2   2    0.48    0.05
   1   2   2    0.45    0.05
   1   2   2    0.42    0.04
  -2  -2  -2    0.29    0.05
  -2  -2  -2    0.38    0.05
   2   2   2    0.35    0.06
   2   2   2    0.26    0.05
   2   2   2    0.31    0.04
   2   2   2    0.21    0.04
  -3  -2  -2    0.25    0.05
  -3  -2  -2    0.28    0.05
   3   2   2    0.22    0.05
   3   2   2    0.25    0.04
   3   2   2    0.29    0.06
  -4  -2  -2   15.41    0.46
  -4  -2  -2   15.27    0.43
   4   2   2   16.08    0.45
   4   2   2   14.62    0.47
   4   2   2   14.41    0.46
  -5  -2  -2    3.14    0.17
   5   2   2    3.03    0.18
   5   2   2    2.98    0.17
  -6  -2  -2    0.45    0.10
   6   2   2    0.21    0.09
  -7  -2  -2    0.89    0.14
   7   2   2    0.95    0.15
  -8  -2  -2    0.15    0.12
   8   2   2    0.12    0.11
   8  -3  -2   -0.01    0.11
   8  -3  -2    0.04    0.09
   7  -3  -2    0.02    0.08
   7  -3  -2   -0.06    0.08
   6  -3  -2   -0.06    0.07
   6  -3  -2   -0.13    0.05
  -6   3   2    0.05    0.07
  -6   3   2    0.11    0.10
   5  -3  -2    2.22    0.18
   5  -3  -2    2.36    0.14
  -5   3   2    2.37    0.16
  -5   3   2    2.68    0.20
   4  -3  -2   16.71    0.44
   4  -3  -2   15.30    0.44
   4  -3  -2   15.50    0.52
   4  -3  -2   15.72    0.49
  -4   3   2   15.59    0.54
  -4   3   2   16.52    0.49
  -4   3   2   16.00    0.49
   3  -3  -2    0.10    0.05
   3  -3  -2    0.04    0.03
   3  -3  -2    0.05    0.03
   3  -3  -2    0.13    0.05
  -3   3   2    0.04    0.04
  -3   3   2    0.16    0.05
  -3   3   2    0.08    0.05
  -3   3   2    0.01    0.05
   2  -3  -2  114.51    2.66
   2  -3  -2  110.49    2.78
   2  -3  -2  120.17    2.81
  -2   3   2  112.94    2.93
  -2   3   2  119.54    2.88
  -2   3   2  115.73    3.02
  -2   3   2  111.65    2.80
   1  -3  -2  154.33    4.09
   1  -3  -2  155.56    3.60
   1  -3  -2  156.21    3.77
  -1   3   2  160.11    4.09
  -1   3   2  159.33    3.90
  -1   3   2  153.92    3.78
   0  -3  -2   -0.03    0.03
   0  -3  -2    0.01    0.03
   0  -3  -2    0.06    0.06
   0   3   2    0.00    0.03
   0   3   2    0.06    0.05
   0   3   2    0.01    0.02
   0   3   2    0.09    0.05
   0   3   2   -0.01    0.02
  -1  -3  -2   62.02    1.50
  -1  -3  -2   59.22    1.65
  -1  -3  -2   62.97    1.46
   1   3   2   61.18    1.46
   1   3   2   60.36    1.58
   1   3   2   60.09    1.50
   1   3   2   62.82    1.45
   1   3   2   63.13    1.65
  -2  -3  -2   15.12    0.41
  -2  -3  -2   14.93    0.47
   2   3   2   16.20    0.48
   2   3   2   15.17    0.43
   2   3   2   15.20    0.46
   2   3   2   15.43    0.46
   2   3   2   14.91    0.39
   2   3   2   15.58    0.39
  -3  -3  -2    1.90    0.12
  -3  -3  -2    1.74    0.11
   3   3   2    1.78    0.12
   3   3   2    1.64    0.11
   3   3   2    1.48    0.10
  -4  -3  -2    8.82    0.31
  -4  -3  -2    9.04    0.30
   4   3   2    8.86    0.32
   4   3   2    8.73    0.29
   4   3   2    8.65    0.32
  -5  -3  -2    0.50    0.10
   5   3   2    0.46    0.10
   5   3   2    0.30    0.08
  -6  -3  -2    0.53    0.11
   6   3   2    0.37    0.10
  -7  -3  -2    0.10    0.10
   7   3   2    0.17    0.10
   8  -4  -2   -0.01    0.09
   8  -4  -2    0.01    0.11
   7  -4  -2    1.16    0.13
   7  -4  -2    1.63    0.20
   6  -4  -2    4.85    0.23
   6  -4  -2    4.75    0.30
  -6   4   2    4.52    0.30
  -6   4   2    5.40    0.26
   5  -4  -2   -0.01    0.05
   5  -4  -2    0.05    0.07
  -5   4   2    0.07    0.07
  -5   4   2    0.05    0.07
   4  -4  -2    0.01    0.04
   4  -4  -2    0.10    0.06
   4  -4  -2    0.10    0.04
   4  -4  -2    0.08    0.06
  -4   4   2    0.11    0.05
  -4   4   2    0.10    0.07
  -4   4   2   -0.08    0.05
  -4   4   2    0.06    0.07
   3  -4  -2    1.37    0.08
   3  -4  -2    1.14    0.10
   3  -4  -2    1.11    0.10
  -3   4   2    1.09    0.10
  -3   4   2    1.02    0.08
  -3   4   2    1.12    0.10
  -3   4   2    1.13    0.11
   2  -4  -2    2.71    0.14
   2  -4  -2    2.82    0.16
   2  -4  -2    2.82    0.11
   2  -4  -2    2.83    0.15
  -2   4   2    2.67    0.15
  -2   4   2    2.96    0.14
  -2   4   2    2.55    0.15
  -2   4   2    2.87    0.16
   1  -4  -2    1.83    0.09
   1  -4  -2    1.76    0.12
   1  -4  -2    1.89    0.11
  -1   4   2    1.82    0.12
  -1   4   2    1.71    0.07
  -1   4   2    1.72    0.11
  -1   4   2    1.72    0.13
   0  -4  -2    9.11    0.29
   0  -4  -2    9.28    0.25
   0  -4  -2    9.15    0.33
   0   4   2    9.01    0.30
   0   4   2    9.08    0.29
   0   4   2    9.15    0.25
   0   4   2    9.20    0.26
   0   4   2    9.08    0.33
  -1  -4  -2    7.18    0.27
  -1  -4  -2    7.04    0.22
   1   4   2    6.84    0.22
   1   4   2    7.24    0.27
   1   4   2    7.01    0.23
   1   4   2    6.86    0.20
   1   4   2    6.89    0.26
  -2  -4  -2    0.06    0.05
  -2  -4  -2   -0.02    0.05
   2   4   2    0.08    0.03
   2   4   2    0.09    0.03
   2   4   2    0.10    0.03
   2   4   2    0.06    0.04
   2   4   2    0.10    0.05
   2   4   2    0.12    0.05
  -3  -4  -2    5.36    0.20
  -3  -4  -2    5.20    0.23
   3   4   2    4.99    0.22
   3   4   2    5.12    0.15
   3   4   2    5.14    0.22
   3   4   2    5.09    0.21
  -4  -4  -2    0.25    0.08
  -4  -4  -2    0.34    0.09
   4   4   2    0.29    0.06
   4   4   2    0.27    0.07
   4   4   2    0.30    0.08
  -5  -4  -2    0.00    0.08
   5   4   2    0.07    0.08
   5   4   2    0.08    0.07
  -6  -4  -2    0.76    0.13
   6   4   2    0.50    0.12
  -7  -4  -2    0.20    0.12
   7   4   2    0.02    0.09
   8  -5  -2    0.01    0.09
   8  -5  -2    0.02    0.11
   7  -5  -2    0.03    0.09
   7  -5  -2    0.02    0.11
   6  -5  -2    1.40    0.13
   6  -5  -2    1.64    0.19
  -6   5   2    1.26    0.15
  -6   5   2    1.21    0.18
   5  -5  -2    0.26    0.06
   5  -5  -2    0.20    0.09
  -5   5   2    0.15    0.08
  -5   5   2    0.13    0.08
   4  -5  -2    4.61    0.17
   4  -5  -2    4.42    0.23
   4  -5  -2    4.23    0.23
   4  -5  -2    4.33    0.17
  -4   5   2    4.47    0.25
  -4   5   2    4.32    0.18
  -4   5   2    4.24    0.22
  -4   5   2    4.48    0.23
   3  -5  -2    0.79    0.06
   3  -5  -2    1.03    0.11
   3  -5  -2    0.85    0.10
  -3   5   2    0.96    0.11
  -3   5   2    0.81    0.09
  -3   5   2    0.84    0.10
  -3   5   2    1.04    0.12
   2  -5  -2    3.33    0.20
   2  -5  -2    3.65    0.17
   2  -5  -2    3.85    0.14
  -2   5   2    3.50    0.17
  -2   5   2    3.81    0.21
  -2   5   2    3.55    0.19
   1  -5  -2   30.24    0.91
   1  -5  -2   32.28    0.84
   1  -5  -2   31.29    0.77
  -1   5   2   31.31    0.91
  -1   5   2   30.58    0.74
  -1   5   2   30.75    0.85
  -1   5   2   31.04    0.84
   0  -5  -2    0.23    0.05
   0  -5  -2    0.23    0.07
   0  -5  -2    0.09    0.03
   0   5   2    0.20    0.06
   0   5   2    0.22    0.04
   0   5   2    0.20    0.04
   0   5   2    0.21    0.06
   0   5   2    0.28    0.05
  -1  -5  -2    1.19    0.11
  -1  -5  -2    1.31    0.09
   1   5   2    1.33    0.08
   1   5   2    1.26    0.09
   1   5   2    1.12    0.10
   1   5   2    1.38    0.12
   1   5   2    1.47    0.09
  -2  -5  -2   -0.04    0.05
  -2  -5  -2    0.04    0.06
   2   5   2    0.06    0.03
   2   5   2    0.05    0.03
   2   5   2    0.06    0.06
   2   5   2    0.05    0.03
   2   5   2    0.10    0.05
   2   5   2    0.09    0.05
  -3  -5  -2    6.35    0.24
  -3  -5  -2    6.28    0.27
   3   5   2    6.51    0.26
   3   5   2    6.60    0.27
   3   5   2    6.26    0.26
   3   5   2    6.02    0.19
   3   5   2    6.57    0.19
   3   5   2    6.14    0.20
  -4  -5  -2   -0.12    0.08
  -4  -5  -2   -0.02    0.07
   4   5   2    0.01    0.06
   4   5   2    0.02    0.05
   4   5   2   -0.03    0.05
  -5  -5  -2    0.15    0.10
   5   5   2   -0.04    0.06
   5   5   2   -0.06    0.07
  -6  -5  -2    0.58    0.13
   6   5   2    0.58    0.13
  -7  -5  -2    0.59    0.14
   7   5   2    0.69    0.16
   8  -6  -2   -0.04    0.10
   8  -6  -2   -0.02    0.14
   7  -6  -2   -0.07    0.08
   7  -6  -2   -0.04    0.11
   6  -6  -2    0.13    0.07
   6  -6  -2    0.15    0.11
  -6   6   2    0.16    0.10
  -6   6   2    0.15    0.11
   5  -6  -2    1.45    0.16
   5  -6  -2    1.69    0.15
   5  -6  -2    1.31    0.11
  -5   6   2    1.55    0.18
  -5   6   2    1.48    0.15
   4  -6  -2    0.11    0.07
   4  -6  -2    0.24    0.09
   4  -6  -2    0.20    0.05
  -4   6   2    0.11    0.08
  -4   6   2    0.19    0.08
  -4   6   2    0.43    0.10
  -4   6   2    0.22    0.08
   3  -6  -2   15.22    0.53
   3  -6  -2   15.83    0.41
   3  -6  -2   14.87    0.48
  -3   6   2   14.81    0.50
  -3   6   2   15.27    0.47
  -3   6   2   14.57    0.52
  -3   6   2   15.08    0.52
   2  -6  -2    5.49    0.22
   2  -6  -2    5.41    0.26
   2  -6  -2    5.74    0.19
  -2   6   2    5.31    0.23
  -2   6   2    6.06    0.27
  -2   6   2    5.61    0.24
   1  -6  -2   27.16    0.67
   1  -6  -2   25.66    0.80
  -1   6   2   26.04    0.80
  -1   6   2   26.52    0.75
  -1   6   2   24.50    0.73
  -1   6   2   26.16    0.63
   0  -6  -2    2.60    0.15
   0  -6  -2    2.58    0.10
   0  -6  -2    2.61    0.17
   0   6   2    2.87    0.13
   0   6   2    2.59    0.11
   0   6   2    2.53    0.17
   0   6   2    2.54    0.16
   0   6   2    2.68    0.15
  -1  -6  -2    4.27    0.22
  -1  -6  -2    4.42    0.17
   1   6   2    4.13    0.18
   1   6   2    4.26    0.16
   1   6   2    4.37    0.23
   1   6   2    4.61    0.22
   1   6   2    4.36    0.18
  -2  -6  -2    6.89    0.25
  -2  -6  -2    7.07    0.30
   2   6   2    7.21    0.29
   2   6   2    6.53    0.23
   2   6   2    6.99    0.26
   2   6   2    6.66    0.22
   2   6   2    6.80    0.28
   2   6   2    7.23    0.23
  -3  -6  -2    3.99    0.22
  -3  -6  -2    3.78    0.19
   3   6   2    3.97    0.21
   3   6   2    4.19    0.16
   3   6   2    3.72    0.21
   3   6   2    3.85    0.15
   3   6   2    3.57    0.19
   3   6   2    4.21    0.15
  -4  -6  -2    0.99    0.13
  -4  -6  -2    0.74    0.12
   4   6   2    0.97    0.12
   4   6   2    0.94    0.12
  -5  -6  -2    3.27    0.21
   5   6   2    3.65    0.22
   5   6   2    3.01    0.22
  -6  -6  -2    0.06    0.10
   6   6   2    0.02    0.09
  -7  -6  -2    0.12    0.12
   7   6   2    0.09    0.12
   8  -7  -2    0.12    0.11
   7  -7  -2    1.29    0.21
   7  -7  -2    1.37    0.14
   6  -7  -2   -0.11    0.08
   6  -7  -2    0.08    0.06
  -6   7   2   -0.01    0.09
  -6   7   2   -0.08    0.09
   5  -7  -2    1.37    0.16
   5  -7  -2    1.26    0.15
   5  -7  -2    1.25    0.10
  -5   7   2    1.50    0.17
  -5   7   2    1.41    0.16
   4  -7  -2    4.39    0.24
   4  -7  -2    4.70    0.27
  -4   7   2    4.60    0.28
  -4   7   2    4.54    0.23
  -4   7   2    4.75    0.27
  -4   7   2    4.64    0.25
   3  -7  -2    0.11    0.06
   3  -7  -2    0.08    0.08
   3  -7  -2    0.16    0.04
  -3   7   2    0.16    0.07
  -3   7   2    0.21    0.08
  -3   7   2    0.16    0.09
  -3   7   2    0.04    0.06
   2  -7  -2    6.66    0.22
   2  -7  -2    6.12    0.30
   2  -7  -2    6.09    0.25
  -2   7   2    5.94    0.26
  -2   7   2    6.42    0.30
  -2   7   2    5.92    0.27
   1  -7  -2   99.50    2.83
  -1   7   2  109.08    2.83
  -1   7   2  103.30    2.61
  -1   7   2  105.84    2.69
  -1   7   2  105.18    2.44
   0  -7  -2    7.55    0.34
   0   7   2    8.03    0.24
   0   7   2    8.53    0.35
   0   7   2    7.80    0.32
   0   7   2    8.26    0.26
   0   7   2    8.17    0.30
  -1  -7  -2   29.33    0.75
  -1  -7  -2   29.73    0.91
   1   7   2   28.77    0.81
   1   7   2   29.17    0.87
   1   7   2   31.37    0.91
   1   7   2   29.20    0.75
   1   7   2   30.38    0.78
  -2  -7  -2   -0.04    0.07
  -2  -7  -2   -0.05    0.06
   2   7   2    0.06    0.06
   2   7   2    0.00    0.04
   2   7   2   -0.01    0.04
   2   7   2    0.02    0.04
   2   7   2    0.00    0.04
   2   7   2    0.09    0.07
  -3  -7  -2    0.17    0.09
  -3  -7  -2    0.13    0.09
   3   7   2    0.09    0.04
   3   7   2    0.09    0.06
   3   7   2    0.12    0.08
   3   7   2    0.19    0.05
   3   7   2    0.20    0.05
   3   7   2    0.12    0.08
  -4  -7  -2    0.26    0.11
  -4  -7  -2    0.20    0.10
   4   7   2    0.26    0.09
   4   7   2    0.31    0.09
  -5  -7  -2   -0.02    0.09
   5   7   2   -0.07    0.07
   5   7   2    0.05    0.08
  -6  -7  -2    0.56    0.14
   6   7   2    0.48    0.14
  -7  -7  -2    0.16    0.12
   7   7   2    0.18    0.12
   7  -8  -2   -0.01    0.12
   7  -8  -2    0.04    0.07
   6  -8  -2   -0.04    0.09
   6  -8  -2    0.12    0.07
  -6   8   2    0.07    0.10
  -6   8   2    0.16    0.11
   5  -8  -2    1.61    0.18
   5  -8  -2    1.79    0.18
  -5   8   2    1.66    0.17
  -5   8   2    1.52    0.18
   4  -8  -2    0.14    0.08
   4  -8  -2    0.01    0.09
  -4   8   2    0.03    0.08
  -4   8   2    0.04    0.07
  -4   8   2    0.02    0.09
   3  -8  -2   11.64    0.33
   3  -8  -2   10.59    0.39
   3  -8  -2   10.75    0.45
  -3   8   2   10.67    0.40
  -3   8   2   10.11    0.41
   2  -8  -2    7.00    0.34
   2  -8  -2    7.72    0.25
   2  -8  -2    7.41    0.28
  -2   8   2    7.02    0.31
  -2   8   2    7.36    0.31
   1  -8  -2    4.67    0.26
  -1   8   2    4.99    0.24
  -1   8   2    4.30    0.22
  -1   8   2    4.32    0.15
   0  -8  -2   38.74    1.16
   0   8   2   37.04    1.04
   0   8   2   39.25    0.97
   0   8   2   38.63    0.95
  -1  -8  -2    3.40    0.15
  -1  -8  -2    3.05    0.21
   1   8   2    3.25    0.20
   1   8   2    3.12    0.14
   1   8   2    2.98    0.17
   1   8   2    3.12    0.16
  -2  -8  -2    1.29    0.15
  -2  -8  -2    1.39    0.12
   2   8   2    1.73    0.16
   2   8   2    1.45    0.10
   2   8   2    1.45    0.12
   2   8   2    1.29    0.11
  -3  -8  -2    1.26    0.15
  -3  -8  -2    0.91    0.12
   3   8   2    1.03    0.09
   3   8   2    0.99    0.14
   3   8   2    1.12    0.12
   3   8   2    1.07    0.09
  -4  -8  -2    1.77    0.17
  -4  -8  -2    2.06    0.19
   4   8   2    1.95    0.17
   4   8   2    2.01    0.12
   4   8   2    2.11    0.18
  -5  -8  -2    0.02    0.10
   5   8   2   -0.09    0.07
   5   8   2   -0.02    0.07
  -6  -8  -2    0.26    0.12
   6   8   2    0.44    0.13
   7  -9  -2    0.24    0.14
   7  -9  -2    0.27    0.09
   6  -9  -2   -0.01    0.06
   6  -9  -2   -0.05    0.09
  -6   9   2   -0.10    0.09
   5  -9  -2    0.05    0.10
   5  -9  -2   -0.02    0.08
  -5   9   2    0.15    0.10
  -5   9   2   -0.07    0.09
   4  -9  -2    3.80    0.27
   4  -9  -2    3.96    0.23
  -4   9   2    3.27    0.24
  -4   9   2    3.64    0.25
  -4   9   2    3.70    0.24
   3  -9  -2    0.15    0.11
   3  -9  -2    0.11    0.07
  -3   9   2    0.26    0.09
  -3   9   2    0.19    0.10
   2  -9  -2    1.73    0.14
   2  -9  -2    1.53    0.17
   2  -9  -2    1.97    0.12
  -2   9   2    1.87    0.17
  -2   9   2    1.71    0.08
  -2   9   2    1.94    0.17
   1  -9  -2    2.30    0.20
  -1   9   2    2.17    0.17
  -1   9   2    2.48    0.11
  -1   9   2    2.11    0.18
   0  -9  -2    0.30    0.11
   0   9   2    0.24    0.10
   0   9   2    0.28    0.06
   0   9   2    0.28    0.08
   0   9   2    0.26    0.05
  -1  -9  -2    1.25    0.16
  -1  -9  -2    1.17    0.09
   1   9   2    1.43    0.11
   1   9   2    1.36    0.12
   1   9   2    1.30    0.15
   1   9   2    1.22    0.10
  -2  -9  -2    0.09    0.10
  -2  -9  -2    0.08    0.08
   2   9   2    0.04    0.08
   2   9   2   -0.04    0.05
   2   9   2   -0.02    0.05
   2   9   2    0.06    0.06
  -3  -9  -2    0.52    0.13
  -3  -9  -2    0.23    0.10
   3   9   2    0.30    0.08
   3   9   2    0.41    0.08
   3   9   2    0.40    0.12
   3   9   2    0.42    0.09
  -4  -9  -2    2.38    0.18
   4   9   2    2.22    0.20
   4   9   2    1.45    0.11
   4   9   2    2.31    0.18
  -5  -9  -2    0.00    0.10
   5   9   2   -0.01    0.08
   5   9   2   -0.02    0.08
  -6  -9  -2    0.40    0.13
   6   9   2    0.17    0.12
   7 -10  -2    0.17    0.14
   7 -10  -2    0.28    0.09
  -7  10   2    0.34    0.15
   6 -10  -2    0.08    0.11
   6 -10  -2    0.05    0.06
  -6  10   2   -0.02    0.10
   5 -10  -2    0.75    0.15
   5 -10  -2    0.73    0.14
  -5  10   2    0.61    0.14
  -5  10   2    0.46    0.13
   4 -10  -2   -0.03    0.07
   4 -10  -2    0.09    0.11
  -4  10   2   -0.02    0.08
  -4  10   2    0.01    0.08
  -4  10   2   -0.13    0.10
   3 -10  -2    1.17    0.13
   3 -10  -2    1.03    0.17
  -3  10   2    0.96    0.14
  -3  10   2    0.97    0.15
   2 -10  -2    2.17    0.15
   2 -10  -2    2.17    0.21
  -2  10   2    1.95    0.10
  -2  10   2    1.93    0.18
  -2  10   2    1.38    0.16
   1 -10  -2    0.82    0.14
  -1  10   2    1.02    0.08
  -1  10   2    0.89    0.14
  -1  10   2    0.78    0.12
   0 -10  -2    1.22    0.16
   0  10   2    1.24    0.16
   0  10   2    1.30    0.14
   0  10   2    1.32    0.10
  -1 -10  -2    0.08    0.06
  -1 -10  -2    0.07    0.10
   1  10   2    0.12    0.05
   1  10   2    0.12    0.10
   1  10   2    0.06    0.07
  -2 -10  -2    3.34    0.26
  -2 -10  -2    3.49    0.19
   2  10   2    3.49    0.24
   2  10   2    3.50    0.17
   2  10   2    3.16    0.19
   2  10   2    3.64    0.20
  -3 -10  -2    3.11    0.26
  -3 -10  -2    2.86    0.19
   3  10   2    3.14    0.17
   3  10   2    3.40    0.21
   3  10   2    2.89    0.23
  -4 -10  -2    0.15    0.11
   4  10   2    0.09    0.06
   4  10   2   -0.06    0.08
  -5 -10  -2    1.07    0.16
   5  10   2    0.83    0.15
  -6 -10  -2    0.18    0.14
   7 -11  -2   -0.08    0.12
   7 -11  -2   -0.03    0.08
   6 -11  -2    0.11    0.12
   6 -11  -2    0.02    0.07
  -6  11   2    0.00    0.11
   5 -11  -2    0.75    0.15
   5 -11  -2    0.86    0.17
  -5  11   2    0.56    0.14
  -5  11   2    0.97    0.17
   4 -11  -2    4.18    0.26
   4 -11  -2    4.53    0.32
  -4  11   2    4.33    0.29
  -4  11   2    4.52    0.28
  -4  11   2    4.62    0.30
   3 -11  -2    1.85    0.16
   3 -11  -2    1.69    0.22
  -3  11   2    2.05    0.20
  -3  11   2    1.59    0.19
   2 -11  -2    1.09    0.12
   2 -11  -2    1.20    0.18
  -2  11   2    1.26    0.09
  -2  11   2    0.91    0.15
  -2  11   2    1.04    0.14
   1 -11  -2   -0.09    0.10
  -1  11   2    0.14    0.06
  -1  11   2    0.12    0.09
  -1  11   2   -0.02    0.11
   0 -11  -2   11.71    0.51
   0  11   2   11.31    0.35
   0  11   2   11.38    0.44
   0  11   2   10.90    0.46
  -1 -11  -2    2.03    0.22
   1  11   2    2.00    0.20
   1  11   2    2.03    0.17
   1  11   2    2.24    0.13
  -2 -11  -2    4.37    0.30
  -2 -11  -2    4.09    0.20
   2  11   2    4.15    0.20
   2  11   2    4.14    0.28
   2  11   2    4.23    0.23
  -3 -11  -2    5.46    0.26
  -3 -11  -2    6.07    0.35
   3  11   2    5.86    0.24
   3  11   2    5.02    0.31
  -4 -11  -2    0.94    0.14
   4  11   2    0.63    0.15
   4  11   2    0.80    0.10
  -5 -11  -2    0.31    0.13
   5  11   2    0.23    0.13
  -6 -11  -2    0.56    0.16
   7 -12  -2    0.11    0.09
   7 -12  -2   -0.06    0.13
   6 -12  -2    0.01    0.11
   5 -12  -2    0.07    0.11
   5 -12  -2    0.18    0.13
  -5  12   2    0.03    0.11
   4 -12  -2    1.91    0.23
   4 -12  -2    1.99    0.19
  -4  12   2    1.61    0.19
  -4  12   2    2.03    0.21
  -4  12   2    1.81    0.20
   3 -12  -2    2.78    0.20
   3 -12  -2    2.84    0.27
  -3  12   2    2.85    0.23
  -3  12   2    3.59    0.27
   2 -12  -2    1.60    0.21
   2 -12  -2    1.60    0.15
  -2  12   2    1.57    0.19
  -2  12   2    1.55    0.19
  -2  12   2    1.53    0.11
   1 -12  -2    0.22    0.13
  -1  12   2    0.23    0.12
  -1  12   2    0.22    0.06
  -1  12   2    0.20    0.10
   0 -12  -2    1.38    0.20
   0  12   2    1.68    0.17
   0  12   2    1.69    0.12
   0  12   2    1.74    0.19
  -1 -12  -2    4.56    0.32
   1  12   2    4.08    0.25
   1  12   2    3.32    0.27
   1  12   2    4.20    0.19
  -2 -12  -2   12.40    0.55
   2  12   2   11.95    0.45
   2  12   2   12.19    0.52
   2  12   2   11.77    0.40
  -3 -12  -2    0.28    0.14
  -3 -12  -2    0.11    0.10
   3  12   2    0.22    0.12
   3  12   2    0.26    0.08
  -4 -12  -2    6.60    0.30
   4  12   2    6.04    0.36
   4  12   2    6.35    0.27
  -5 -12  -2    1.50    0.18
   5  12   2    1.13    0.19
   6 -13  -2    0.05    0.13
   5 -13  -2    0.01    0.10
  -5  13   2   -0.08    0.11
   4 -13  -2   -0.03    0.09
   4 -13  -2    0.31    0.14
  -4  13   2    0.16    0.13
  -4  13   2    0.03    0.10
  -4  13   2   -0.03    0.10
   3 -13  -2    3.33    0.29
   3 -13  -2    3.90    0.24
  -3  13   2    3.28    0.27
  -3  13   2    3.26    0.26
   2 -13  -2    1.27    0.14
   2 -13  -2    1.55    0.22
  -2  13   2    1.46    0.19
  -2  13   2    1.21    0.17
  -2  13   2    1.35    0.11
   1 -13  -2    0.89    0.18
  -1  13   2    0.94    0.10
  -1  13   2    0.70    0.16
  -1  13   2    0.90    0.15
   0 -13  -2    2.75    0.26
   0  13   2    2.34    0.15
   0  13   2    2.70    0.24
   0  13   2    2.43    0.21
  -1 -13  -2    0.67    0.17
   1  13   2    0.70    0.16
   1  13   2    0.96    0.14
   1  13   2    0.96    0.11
  -2 -13  -2    1.14    0.20
   2  13   2    0.73    0.16
   2  13   2    0.87    0.13
   2  13   2    0.86    0.11
  -3 -13  -2    2.92    0.19
  -3 -13  -2    2.85    0.27
   3  13   2    2.63    0.25
   3  13   2    2.95    0.18
  -4 -13  -2    0.05    0.11
   4  13   2   -0.06    0.11
   4  13   2    0.06    0.08
  -5 -13  -2    0.11    0.13
   5  13   2    0.07    0.13
   6 -14  -2    1.25    0.21
   5 -14  -2    0.06    0.11
   4 -14  -2    0.28    0.12
  -4  14   2    0.54    0.16
  -4  14   2    0.71    0.16
   3 -14  -2    1.21    0.15
  -3  14   2    1.26    0.19
  -3  14   2    1.09    0.18
   2 -14  -2    0.00    0.08
  -2  14   2    0.17    0.06
  -2  14   2    0.06    0.11
  -2  14   2    0.01    0.12
  -1  14   2    0.21    0.07
  -1  14   2    0.13    0.11
  -1  14   2    0.02    0.11
   0  14   2    0.47    0.15
   0  14   2    0.35    0.12
   0  14   2    0.66    0.09
   1  14   2    0.80    0.11
   1  14   2    0.75    0.14
   1  14   2    0.70    0.17
   2  14   2    0.41    0.15
   2  14   2    0.26    0.09
   3  14   2    0.18    0.13
   3  14   2    0.15    0.09
  -4 -14  -2    0.44    0.13
   4  14   2    0.52    0.17
   4  14   2    0.41    0.10
   5 -15  -2    0.70    0.17
   4 -15  -2   -0.17    0.09
  -4  15   2    0.01    0.13
   3 -15  -2    0.24    0.10
  -3  15   2   -0.02    0.13
  -3  15   2    0.29    0.14
   2 -15  -2    0.09    0.09
  -2  15   2   -0.02    0.10
  -2  15   2   -0.29    0.09
  -2  15   2   -0.19    0.06
   1 -15  -2    0.56    0.11
  -1  15   2    0.56    0.16
  -1  15   2    0.62    0.09
  -1  15   2    0.34    0.13
   0  15   2    0.13    0.08
   0  15   2    0.23    0.12
   0  15   2   -0.04    0.11
   1  15   2   -0.04    0.12
   1  15   2    0.01    0.07
   1  15   2   -0.08    0.09
   2  15   2   -0.01    0.12
   2  15   2    0.03    0.07
   3  15   2    0.07    0.13
   3  15   2   -0.05    0.08
   4  15   2    0.22    0.10
   4  15   2    0.20    0.15
   5 -16  -2   -0.02    0.13
   4 -16  -2   -0.06    0.11
  -4  16   2   -0.02    0.15
   3 -16  -2    1.08    0.17
  -3  16   2    0.86    0.20
   2 -16  -2    0.65    0.13
  -2  16   2    0.88    0.18
  -2  16   2    0.45    0.18
  -2  16   2    0.49    0.10
  -1  16   2    1.05    0.12
  -1  16   2    1.12    0.19
  -1  16   2    1.20    0.21
   0  16   2    1.69    0.20
   0  16   2    1.41    0.22
   0  16   2    1.82    0.14
   1  16   2    0.09    0.08
   1  16   2    0.00    0.13
   1  16   2   -0.08    0.11
   2  16   2    0.42    0.10
   2  16   2    0.10    0.15
   3  16   2    0.31    0.11
   3  16   2    0.11    0.15
  -4  17   2   -0.08    0.15
  -3  17   2    0.14    0.15
  -2  17   2    1.56    0.14
  -2  17   2    1.85    0.25
  -1  17   2    3.05    0.30
  -1  17   2    2.92    0.19
   0  17   2    0.13    0.14
   0  17   2    0.06    0.13
   0  17   2    0.15    0.08
   1  17   2    0.69    0.17
   1  17   2    0.59    0.11
   1  17   2    0.78    0.20
   2  17   2    0.04    0.14
   2  17   2    0.05    0.09
  -3  18   2    0.29    0.17
  -2  18   2    0.02    0.13
  -2  18   2    0.01    0.08
  -1  18   2    0.31    0.10
  -1  18   2    0.04    0.15
   0  18   2    0.45    0.17
   0  18   2    0.66    0.11
   1  18   2    0.72    0.13
   1  18   2    0.75    0.21
  -1  19   2    0.02    0.15
  -1  19   2    0.14    0.10
   0  19   2    0.03    0.14
   1  20  -3    0.18    0.19
   1  20  -3   -0.11    0.08
   0  20  -3    1.38    0.15
   0  20  -3    0.77    0.23
  -1  20  -3    0.13    0.17
  -2  20  -3    0.69    0.22
   2  19  -3    0.27    0.18
   2  19  -3    0.27    0.11
   1  19  -3    0.20    0.18
   1  19  -3    0.16    0.09
   0  19  -3    0.16    0.16
   0  19  -3    0.14    0.08
  -1  19  -3    0.38    0.19
  -2  19  -3    0.30    0.19
  -3  19  -3   -0.16    0.14
   3  18  -3   -0.03    0.15
   3  18  -3    0.03    0.09
   2  18  -3    0.31    0.15
   2  18  -3    0.29    0.10
   2  18  -3    0.00    0.15
   1  18  -3   -0.06    0.07
   1  18  -3   -0.10    0.13
   1  18  -3    0.18    0.13
   0  18  -3   -0.24    0.11
   0  18  -3   -0.04    0.07
   0  18  -3    0.00    0.12
  -1  18  -3    0.35    0.17
  -2  18  -3    0.23    0.17
  -3  18  -3    0.20    0.17
  -4  18  -3    0.45    0.19
   4  17  -3    0.25    0.18
   4  17  -3    0.39    0.12
   3  17  -3   -0.19    0.13
   3  17  -3    0.05    0.09
   2  17  -3    0.95    0.21
   2  17  -3    1.24    0.13
   2  17  -3    0.93    0.17
   1  17  -3    0.22    0.16
   1  17  -3    0.54    0.15
   1  17  -3    0.40    0.09
   0  17  -3    1.12    0.12
   0  17  -3    1.46    0.20
   0  17  -3    1.16    0.21
  -1  17  -3    2.33    0.25
  -1  17  -3    2.59    0.27
  -2  17  -3    0.38    0.16
  -2  17  -3    0.48    0.15
  -3  17  -3    1.17    0.21
  -4  17  -3    1.11    0.21
   4  16  -3    0.06    0.09
   4  16  -3   -0.05    0.14
   3  16  -3    0.03    0.15
   3  16  -3    0.09    0.09
   2  16  -3    0.31    0.12
   2  16  -3    0.18    0.15
   2  16  -3    0.14    0.08
   1  16  -3    0.59    0.18
   1  16  -3    0.43    0.14
   1  16  -3    0.63    0.10
   0  16  -3    0.08    0.06
   0  16  -3    0.09    0.13
   0  16  -3    0.17    0.11
  -1  16  -3    3.56    0.30
  -1  16  -3    3.35    0.27
  -2  16  -3    1.05    0.18
  -2  16  -3    0.40    0.16
  -3  16  -3    0.35    0.15
  -3  16  -3    0.57    0.15
  -4  16  -3    0.01    0.14
   5  15  -3   -0.01    0.14
   5  15  -3    0.11    0.09
   4  15  -3    0.53    0.18
   4  15  -3    0.50    0.11
   3  15  -3   -0.05    0.13
   3  15  -3    0.03    0.07
  -3 -15   3    0.03    0.11
   2  15  -3    1.81    0.20
   2  15  -3    1.87    0.23
   2  15  -3    1.97    0.15
  -2 -15   3    2.67    0.26
   1  15  -3    0.94    0.19
   1  15  -3    1.18    0.12
   1  15  -3    1.14    0.17
  -1 -15   3    1.24    0.20
   0  15  -3    0.39    0.08
   0  15  -3    0.25    0.12
   0  15  -3    0.60    0.17
   0 -15   3    0.36    0.14
  -1  15  -3    0.35    0.14
  -1  15  -3    0.23    0.12
   1 -15   3    0.12    0.12
  -2  15  -3    0.62    0.15
  -2  15  -3    0.30    0.15
   2 -15   3    0.58    0.17
  -3  15  -3   -0.09    0.09
  -3  15  -3    0.04    0.12
   3 -15   3    0.05    0.07
  -4  15  -3    0.10    0.11
  -4  15  -3    0.04    0.13
  -4  15  -3    0.22    0.12
   4 -15   3    0.01    0.09
   5 -15   3   -0.01    0.10
   6 -15   3   -0.19    0.11
   5  14  -3    1.44    0.14
   5  14  -3    1.45    0.21
  -5 -14   3    1.20    0.15
   4  14  -3    0.24    0.09
   4  14  -3    0.12    0.15
   3  14  -3    0.00    0.13
   3  14  -3    0.00    0.09
   3  14  -3    0.14    0.08
  -3 -14   3    0.17    0.12
   2  14  -3    1.67    0.14
   2  14  -3    1.67    0.22
   2  14  -3    1.67    0.18
  -2 -14   3    1.80    0.22
   1  14  -3    0.87    0.18
   1  14  -3    0.81    0.10
   1  14  -3    0.97    0.15
  -1 -14   3    0.70    0.16
   0  14  -3    0.88    0.09
   0  14  -3    0.88    0.15
   0  14  -3    0.76    0.17
   0 -14   3    0.95    0.17
  -1  14  -3    3.49    0.28
  -1  14  -3    3.78    0.27
   1 -14   3    4.04    0.31
   1 -14   3    4.11    0.19
  -2  14  -3    4.06    0.30
  -2  14  -3    4.45    0.29
   2 -14   3    4.25    0.22
   2 -14   3    3.54    0.29
  -3  14  -3    0.01    0.12
  -3  14  -3    0.04    0.09
   3 -14   3    0.16    0.13
   3 -14   3   -0.01    0.07
  -4  14  -3    0.49    0.16
  -4  14  -3    0.41    0.13
  -4  14  -3    0.84    0.16
   4 -14   3    0.53    0.12
  -5  14  -3    0.03    0.10
  -5  14  -3    0.16    0.13
   5 -14   3    0.10    0.11
   6 -14   3    0.04    0.13
  -6 -13   3   -0.04    0.13
   5  13  -3    0.21    0.13
   5  13  -3    0.21    0.09
  -5 -13   3    0.30    0.13
   4  13  -3    0.02    0.07
   4  13  -3   -0.02    0.12
  -4 -13   3   -0.04    0.09
   3  13  -3    1.41    0.13
   3  13  -3    1.37    0.16
   3  13  -3    1.51    0.20
  -3 -13   3    1.66    0.20
   2  13  -3    0.09    0.07
   2  13  -3    0.02    0.13
   2  13  -3    0.07    0.09
  -2 -13   3    0.01    0.10
   1  13  -3   12.67    0.50
   1  13  -3   13.16    0.40
   1  13  -3   12.61    0.55
  -1 -13   3   13.47    0.57
   0  13  -3    1.69    0.11
   0  13  -3    1.78    0.21
   0  13  -3    2.01    0.19
   0 -13   3    1.51    0.20
   0 -13   3    1.59    0.11
  -1  13  -3    1.28    0.16
  -1  13  -3    1.24    0.18
   1 -13   3    1.32    0.11
   1 -13   3    1.45    0.19
  -2  13  -3    0.24    0.10
  -2  13  -3    0.14    0.13
   2 -13   3    0.54    0.15
   2 -13   3    0.58    0.09
  -3  13  -3    1.46    0.18
  -3  13  -3    1.47    0.19
   3 -13   3    1.55    0.15
   3 -13   3    1.58    0.20
  -4  13  -3    0.37    0.13
  -4  13  -3    0.29    0.12
  -4  13  -3    0.35    0.13
   4 -13   3    0.04    0.08
  -5  13  -3    1.64    0.20
  -5  13  -3    1.65    0.21
  -5  13  -3    1.79    0.20
   5 -13   3    1.35    0.18
  -6  13  -3   -0.04    0.12
   6 -13   3    0.13    0.13
  -6 -12   3    0.03    0.12
   5  12  -3    0.06    0.10
   5  12  -3   -0.15    0.06
  -5 -12   3    0.04    0.11
   4  12  -3    0.94    0.17
   4  12  -3    1.00    0.11
  -4 -12   3    0.82    0.12
   3  12  -3    1.59    0.13
   3  12  -3    1.59    0.19
  -3 -12   3    1.89    0.14
  -3 -12   3    1.76    0.19
   2  12  -3    3.12    0.25
   2  12  -3    3.06    0.16
  -2 -12   3    3.65    0.26
   1  12  -3    6.59    0.31
   1  12  -3    6.28    0.23
   1  12  -3    6.09    0.34
  -1 -12   3    6.05    0.34
   0  12  -3    5.24    0.19
   0  12  -3    5.32    0.28
   0  12  -3    4.85    0.30
   0 -12   3    5.54    0.32
   0 -12   3    5.01    0.19
  -1  12  -3    2.85    0.21
  -1  12  -3    2.64    0.24
   1 -12   3    2.96    0.25
   1 -12   3    3.39    0.16
  -2  12  -3    7.56    0.36
  -2  12  -3    7.89    0.37
   2 -12   3    7.74    0.29
   2 -12   3    7.60    0.39
  -3  12  -3    0.39    0.14
  -3  12  -3    0.42    0.12
   3 -12   3    0.43    0.09
   3 -12   3    0.48    0.14
  -4  12  -3    0.88    0.15
  -4  12  -3    0.57    0.13
  -4  12  -3    0.74    0.15
   4 -12   3    0.80    0.13
  -5  12  -3    4.99    0.31
  -5  12  -3    5.06    0.31
  -5  12  -3    4.64    0.31
   5 -12   3    5.29    0.31
  -6  12  -3    0.18    0.12
   6 -12   3    0.19    0.13
   7 -12   3    0.42    0.16
   7 -12   3    0.25    0.07
  -6 -11   3    0.19    0.12
   5  11  -3    0.33    0.12
  -5 -11   3    0.31    0.12
   4  11  -3    3.03    0.17
   4  11  -3    2.92    0.24
  -4 -11   3    2.97    0.20
   3  11  -3    1.98    0.21
   3  11  -3    2.45    0.15
  -3 -11   3    2.33    0.16
  -3 -11   3    2.21    0.20
   2  11  -3    4.63    0.28
   2  11  -3    4.66    0.20
  -2 -11   3    4.78    0.28
  -2 -11   3    4.72    0.17
   1  11  -3   -0.01    0.10
   1  11  -3    0.03    0.05
  -1 -11   3    0.03    0.08
   0  11  -3   11.81    0.33
   0  11  -3   12.17    0.47
   0  11  -3   11.65    0.44
   0 -11   3   12.09    0.35
   0 -11   3   11.93    0.49
  -1  11  -3    5.21    0.29
  -1  11  -3    5.01    0.27
   1 -11   3    5.02    0.29
   1 -11   3    5.61    0.21
   1 -11   3    5.31    0.20
  -2  11  -3    0.33    0.12
  -2  11  -3    0.09    0.07
   2 -11   3    0.11    0.05
   2 -11   3    0.10    0.09
   2 -11   3    0.13    0.04
  -3  11  -3    2.61    0.20
  -3  11  -3    1.96    0.19
   3 -11   3    2.30    0.10
   3 -11   3    2.31    0.16
  -4  11  -3    2.36    0.21
  -4  11  -3    2.66    0.22
  -4  11  -3    2.58    0.21
   4 -11   3    2.71    0.10
   4 -11   3    2.65    0.20
  -5  11  -3    0.02    0.08
  -5  11  -3   -0.04    0.09
  -5  11  -3   -0.02    0.11
   5 -11   3   -0.12    0.08
  -6  11  -3    0.47    0.14
   6 -11   3    0.85    0.17
   6 -11   3    0.51    0.07
   7 -11   3    0.09    0.07
   7 -11   3   -0.04    0.12
  -7 -10   3    0.31    0.14
  -6 -10   3    0.72    0.14
   5  10  -3    2.46    0.21
  -5 -10   3    2.28    0.19
   4  10  -3    0.46    0.13
   4  10  -3    0.49    0.11
   4  10  -3    0.45    0.08
  -4 -10   3    0.39    0.11
   3  10  -3   13.35    0.41
   3  10  -3   13.30    0.45
   3  10  -3   12.71    0.50
  -3 -10   3   13.92    0.41
  -3 -10   3   12.77    0.50
   2  10  -3    0.01    0.05
   2  10  -3    0.01    0.05
   2  10  -3    0.05    0.10
  -2 -10   3    0.00    0.07
  -2 -10   3    0.00    0.04
   1  10  -3    3.98    0.16
   1  10  -3    4.41    0.25
   1  10  -3    4.35    0.18
  -1 -10   3    4.33    0.25
   0  10  -3    4.72    0.15
   0  10  -3    4.47    0.24
   0  10  -3    4.49    0.26
   0 -10   3    4.55    0.26
  -1  10  -3   -0.10    0.05
  -1  10  -3   -0.11    0.08
   1 -10   3   -0.05    0.03
   1 -10   3   -0.13    0.06
   1 -10   3    0.03    0.04
  -2  10  -3    4.01    0.24
  -2  10  -3    3.74    0.23
   2 -10   3    4.04    0.25
   2 -10   3    4.11    0.15
   2 -10   3    4.00    0.19
  -3  10  -3    0.77    0.12
  -3  10  -3    0.67    0.13
   3 -10   3    0.67    0.10
   3 -10   3    0.66    0.05
  -4  10  -3    1.33    0.15
  -4  10  -3    1.39    0.16
  -4  10  -3    1.21    0.15
   4 -10   3    1.35    0.15
  -5  10  -3    0.14    0.09
  -5  10  -3    0.06    0.10
  -5  10  -3    0.16    0.09
   5 -10   3    0.18    0.10
  -6  10  -3    0.18    0.12
  -6  10  -3    0.12    0.11
   6 -10   3    0.39    0.13
   6 -10   3    0.19    0.05
   7 -10   3    0.08    0.07
   7 -10   3   -0.07    0.12
  -7  -9   3   -0.02    0.12
   6   9  -3   -0.18    0.08
  -6  -9   3    0.02    0.11
   5   9  -3    0.05    0.09
   5   9  -3    0.01    0.08
  -5  -9   3   -0.03    0.10
   4   9  -3    1.43    0.11
   4   9  -3    1.36    0.15
   4   9  -3    1.26    0.14
  -4  -9   3    1.40    0.14
   3   9  -3    2.16    0.14
   3   9  -3    2.16    0.19
   3   9  -3    2.22    0.16
   3   9  -3    2.40    0.20
  -3  -9   3    2.44    0.18
  -3  -9   3    2.17    0.16
   2   9  -3    1.86    0.12
   2   9  -3    2.07    0.18
   2   9  -3    2.03    0.19
   2   9  -3    1.90    0.14
  -2  -9   3    2.11    0.17
  -2  -9   3    1.77    0.12
   1   9  -3   39.47    1.14
   1   9  -3   41.85    1.01
   1   9  -3   38.62    0.98
   1   9  -3   41.58    1.19
  -1  -9   3   37.83    1.17
   0   9  -3    0.04    0.03
   0   9  -3    0.07    0.08
   0   9  -3   -0.07    0.07
   0  -9   3    0.03    0.04
   0  -9   3    0.02    0.06
  -1   9  -3    6.61    0.30
  -1   9  -3    6.56    0.29
   1  -9   3    7.15    0.23
   1  -9   3    6.54    0.32
   1  -9   3    7.11    0.22
  -2   9  -3    0.49    0.10
  -2   9  -3    0.50    0.09
   2  -9   3    0.51    0.04
   2  -9   3    0.52    0.07
   2  -9   3    0.40    0.10
  -3   9  -3    2.30    0.18
  -3   9  -3    2.15    0.17
  -3   9  -3    2.41    0.18
   3  -9   3    2.32    0.16
  -4   9  -3    0.26    0.09
  -4   9  -3    0.15    0.10
  -4   9  -3    0.38    0.10
   4  -9   3    0.23    0.09
  -5   9  -3    0.23    0.09
  -5   9  -3    0.02    0.09
  -5   9  -3    0.02    0.08
   5  -9   3   -0.07    0.08
  -6   9  -3    0.61    0.15
  -6   9  -3    0.66    0.14
   6  -9   3    0.61    0.15
   6  -9   3    0.62    0.07
   7  -9   3    0.13    0.13
   7  -9   3    0.10    0.07
   7   8  -3    0.04    0.12
  -7  -8   3    0.19    0.13
   6   8  -3    0.44    0.13
  -6  -8   3    0.73    0.14
   5   8  -3    1.20    0.16
   5   8  -3    1.72    0.15
  -5  -8   3    1.36    0.16
   4   8  -3    0.44    0.10
   4   8  -3    0.50    0.08
   4   8  -3    0.56    0.11
  -4  -8   3    0.35    0.07
  -4  -8   3    0.67    0.12
   3   8  -3    0.00    0.08
   3   8  -3    0.05    0.06
   3   8  -3    0.17    0.05
   3   8  -3    0.10    0.08
  -3  -8   3    0.01    0.08
  -3  -8   3    0.14    0.07
  -3  -8   3    0.07    0.05
   2   8  -3    0.15    0.09
   2   8  -3    0.11    0.05
   2   8  -3    0.16    0.08
   2   8  -3    0.15    0.05
  -2  -8   3    0.07    0.06
  -2  -8   3    0.16    0.07
   1   8  -3   18.70    0.61
   1   8  -3   18.48    0.49
   1   8  -3   19.72    0.63
   1   8  -3   19.51    0.52
  -1  -8   3   18.69    0.62
   0   8  -3    0.00    0.07
   0   8  -3    0.12    0.08
   0   8  -3    0.11    0.03
   0  -8   3    0.14    0.03
   0  -8   3    0.00    0.06
   0  -8   3    0.07    0.04
  -1   8  -3   -0.03    0.05
  -1   8  -3    0.03    0.07
  -1   8  -3    0.04    0.07
   1  -8   3   -0.02    0.05
   1  -8   3    0.08    0.03
   1  -8   3    0.05    0.03
  -2   8  -3   13.24    0.46
  -2   8  -3   12.95    0.46
  -2   8  -3   13.52    0.50
   2  -8   3   13.46    0.41
  -3   8  -3    0.39    0.10
  -3   8  -3    0.49    0.10
  -3   8  -3    0.46    0.10
  -3   8  -3    0.39    0.09
   3  -8   3    0.47    0.08
  -4   8  -3    3.10    0.20
  -4   8  -3    3.10    0.20
  -4   8  -3    2.92    0.21
   4  -8   3    2.95    0.20
  -5   8  -3    0.71    0.12
  -5   8  -3    0.63    0.13
  -5   8  -3    0.74    0.12
   5  -8   3    0.66    0.13
   5  -8   3    0.73    0.06
  -6   8  -3    1.31    0.18
   6  -8   3    1.36    0.10
   6  -8   3    0.97    0.17
   7  -8   3    0.04    0.12
   7  -8   3    0.03    0.07
   7   7  -3    0.34    0.13
  -7  -7   3    0.26    0.13
   6   7  -3    1.54    0.18
  -6  -7   3    1.20    0.15
   5   7  -3   -0.05    0.06
   5   7  -3    0.04    0.08
  -5  -7   3   -0.10    0.10
   4   7  -3   10.51    0.32
   4   7  -3   10.61    0.39
   4   7  -3   10.81    0.37
   4   7  -3   10.58    0.39
  -4  -7   3   11.06    0.36
  -4  -7   3   10.09    0.36
   3   7  -3    0.64    0.10
   3   7  -3    0.69    0.07
   3   7  -3    0.55    0.10
   3   7  -3    0.59    0.09
  -3  -7   3    0.70    0.08
  -3  -7   3    0.60    0.09
   2   7  -3   12.14    0.38
   2   7  -3   12.03    0.35
   2   7  -3   12.61    0.43
   2   7  -3   12.71    0.44
  -2  -7   3   12.28    0.38
  -2  -7   3   12.11    0.35
  -2  -7   3   12.02    0.42
   1   7  -3    0.23    0.04
   1   7  -3    0.25    0.08
   1   7  -3    0.16    0.05
   1   7  -3    0.27    0.08
  -1  -7   3    0.17    0.03
  -1  -7   3    0.14    0.06
   0   7  -3   11.91    0.30
   0   7  -3   12.21    0.44
   0   7  -3   12.01    0.41
   0  -7   3   13.04    0.35
   0  -7   3   11.92    0.32
   0  -7   3   11.80    0.43
  -1   7  -3   28.00    0.81
  -1   7  -3   28.49    0.84
  -1   7  -3   30.97    0.90
   1  -7   3   30.37    0.71
   1  -7   3   29.42    0.88
   1  -7   3   29.08    0.75
  -2   7  -3   34.04    0.98
  -2   7  -3   35.49    0.96
  -2   7  -3   35.52    1.04
   2  -7   3   34.16    0.91
  -3   7  -3    0.83    0.10
  -3   7  -3    1.05    0.11
  -3   7  -3    0.87    0.12
  -3   7  -3    0.65    0.10
   3  -7   3    0.76    0.09
  -4   7  -3   13.69    0.50
  -4   7  -3   13.32    0.47
  -4   7  -3   14.25    0.51
  -4   7  -3   13.62    0.47
   4  -7   3   13.53    0.48
  -5   7  -3    0.15    0.09
  -5   7  -3    0.25    0.09
  -5   7  -3    0.16    0.08
  -5   7  -3    0.12    0.07
   5  -7   3    0.06    0.08
   5  -7   3    0.14    0.04
  -6   7  -3    0.71    0.14
   6  -7   3    0.56    0.08
   6  -7   3    0.63    0.15
   7  -7   3    1.18    0.20
   7  -7   3    1.55    0.13
   8  -7   3    0.82    0.14
   7   6  -3    0.10    0.11
  -7  -6   3    0.05    0.12
   6   6  -3    1.44    0.17
  -6  -6   3    1.75    0.17
   5   6  -3    0.71    0.09
   5   6  -3    0.65    0.12
  -5  -6   3    0.85    0.13
   4   6  -3    0.01    0.06
   4   6  -3   -0.02    0.03
   4   6  -3    0.04    0.06
   4   6  -3    0.04    0.06
  -4  -6   3   -0.09    0.08
  -4  -6   3   -0.09    0.04
   3   6  -3   13.45    0.45
   3   6  -3   13.97    0.41
   3   6  -3   13.34    0.43
   3   6  -3   14.39    0.45
   3   6  -3   13.68    0.39
  -3  -6   3   13.55    0.41
  -3  -6   3   14.17    0.42
   2   6  -3   60.88    1.49
   2   6  -3   59.80    1.56
   2   6  -3   58.03    1.42
   2   6  -3   59.61    1.62
   2   6  -3   59.95    1.45
  -2  -6   3   59.21    1.49
  -2  -6   3   56.98    1.61
  -2  -6   3   58.97    1.42
   1   6  -3    2.79    0.13
   1   6  -3    2.51    0.11
   1   6  -3    2.83    0.16
   1   6  -3    2.89    0.14
   1   6  -3    2.71    0.16
  -1  -6   3    2.63    0.15
  -1  -6   3    2.65    0.10
  -1  -6   3    2.84    0.10
  -1  -6   3    2.67    0.14
   0   6  -3   27.93    0.75
   0   6  -3   27.91    0.79
   0   6  -3   28.55    0.83
   0  -6   3   26.86    0.82
   0  -6   3   27.81    0.69
   0  -6   3   28.60    0.69
  -1   6  -3   15.75    0.52
  -1   6  -3   15.30    0.49
  -1   6  -3   16.35    0.46
   1  -6   3   15.43    0.42
   1  -6   3   15.78    0.38
   1  -6   3   15.89    0.38
  -2   6  -3   10.11    0.35
  -2   6  -3   10.32    0.35
  -2   6  -3   10.03    0.38
  -2   6  -3   10.11    0.35
   2  -6   3    9.58    0.31
  -3   6  -3    2.92    0.17
  -3   6  -3    2.98    0.17
  -3   6  -3    3.57    0.20
   3  -6   3    3.03    0.17
  -4   6  -3    3.34    0.19
  -4   6  -3    3.54    0.21
  -4   6  -3    3.32    0.20
  -4   6  -3    3.63    0.19
   4  -6   3    3.14    0.20
  -5   6  -3    0.16    0.07
  -5   6  -3    0.08    0.08
  -5   6  -3    0.02    0.07
   5  -6   3    0.24    0.05
   5  -6   3    0.14    0.09
  -6   6  -3    1.56    0.19
   6  -6   3    1.81    0.13
   6  -6   3    1.75    0.20
   7  -6   3   -0.10    0.08
   7  -6   3    0.02    0.12
   8  -6   3    0.43    0.12
   8   5  -3    0.45    0.15
  -8  -5   3    0.27    0.14
   7   5  -3    0.86    0.16
  -7  -5   3    0.43    0.13
   6   5  -3    0.38    0.11
  -6  -5   3    0.70    0.12
   5   5  -3    1.80    0.17
   5   5  -3    2.03    0.17
  -5  -5   3    2.41    0.14
  -5  -5   3    2.29    0.17
   4   5  -3    1.20    0.08
   4   5  -3    1.11    0.09
   4   5  -3    1.22    0.09
   4   5  -3    1.26    0.12
   4   5  -3    1.19    0.10
   4   5  -3    1.17    0.08
   4   5  -3    1.12    0.11
  -4  -5   3    1.23    0.12
  -4  -5   3    1.19    0.09
   3   5  -3    9.20    0.28
   3   5  -3    9.47    0.33
   3   5  -3    9.42    0.32
   3   5  -3    9.64    0.30
   3   5  -3    9.56    0.32
   3   5  -3    9.57    0.32
  -3  -5   3    9.26    0.30
  -3  -5   3    9.45    0.30
   2   5  -3   16.59    0.50
   2   5  -3   15.20    0.46
   2   5  -3   16.55    0.49
   2   5  -3   16.80    0.50
   2   5  -3   16.99    0.46
   2   5  -3   15.90    0.43
  -2  -5   3   15.91    0.44
  -2  -5   3   16.54    0.46
   1   5  -3    4.95    0.16
   1   5  -3    5.17    0.21
   1   5  -3    4.96    0.21
   1   5  -3    4.89    0.19
   1   5  -3    5.04    0.18
  -1  -5   3    5.31    0.15
  -1  -5   3    5.06    0.19
  -1  -5   3    4.98    0.15
   0   5  -3   82.73    2.07
   0   5  -3   82.98    2.16
   0   5  -3   86.55    2.26
   0  -5   3   83.79    1.97
   0  -5   3   82.46    2.07
   0  -5   3   88.19    1.97
   0  -5   3   84.99    2.06
  -1   5  -3    3.01    0.11
  -1   5  -3    2.90    0.13
  -1   5  -3    2.84    0.16
  -1   5  -3    3.07    0.15
   1  -5   3    2.93    0.11
  -2   5  -3    2.28    0.13
  -2   5  -3    2.39    0.13
  -2   5  -3    2.38    0.15
   2  -5   3    2.22    0.12
  -3   5  -3    1.51    0.13
  -3   5  -3    1.41    0.12
  -3   5  -3    1.29    0.11
   3  -5   3    1.22    0.11
  -4   5  -3    0.00    0.06
  -4   5  -3    0.02    0.05
  -4   5  -3   -0.08    0.05
  -4   5  -3    0.00    0.05
   4  -5   3    0.07    0.06
   4  -5   3   -0.03    0.02
  -5   5  -3    3.11    0.18
  -5   5  -3    2.96    0.17
  -5   5  -3    3.08    0.22
   5  -5   3    3.01    0.22
   5  -5   3    2.70    0.13
  -6   5  -3    1.10    0.17
   6  -5   3    0.84    0.16
   6  -5   3    1.01    0.10
   7  -5   3   -0.22    0.10
   7  -5   3   -0.02    0.08
   8  -5   3   -0.02    0.10
   8   4  -3    0.12    0.12
  -8  -4   3    0.27    0.13
   7   4  -3    0.02    0.10
  -7  -4   3    0.16    0.11
   6   4  -3    0.21    0.10
   6   4  -3   -0.10    0.07
  -6  -4   3    0.14    0.10
   5   4  -3    0.12    0.08
   5   4  -3    0.13    0.08
  -5  -4   3    0.24    0.10
  -5  -4   3    0.19    0.06
   4   4  -3    1.38    0.10
   4   4  -3    1.53    0.12
   4   4  -3    1.47    0.13
   4   4  -3    1.61    0.11
  -4  -4   3    1.61    0.10
  -4  -4   3    1.58    0.13
   3   4  -3    0.27    0.06
   3   4  -3    0.28    0.05
   3   4  -3    0.34    0.07
   3   4  -3    0.20    0.04
   3   4  -3    0.30    0.05
   3   4  -3    0.26    0.06
   3   4  -3    0.27    0.05
  -3  -4   3    0.23    0.05
  -3  -4   3    0.24    0.07
   2   4  -3    0.58    0.06
   2   4  -3    0.64    0.07
   2   4  -3    0.62    0.06
   2   4  -3    0.60    0.07
   2   4  -3    0.58    0.06
   2   4  -3    0.75    0.06
   2   4  -3    0.79    0.08
  -2  -4   3    0.70    0.06
  -2  -4   3    0.56    0.07
   1   4  -3   54.35    1.35
   1   4  -3   53.26    1.32
   1   4  -3   56.38    1.47
   1   4  -3   55.14    1.41
   1   4  -3   53.89    1.30
   1   4  -3   54.46    1.29
  -1  -4   3   54.25    1.28
  -1  -4   3   54.70    1.32
  -1  -4   3   54.39    1.35
   0   4  -3    0.29    0.05
   0   4  -3    0.14    0.06
   0   4  -3    0.28    0.07
   0  -4   3    0.32    0.05
   0  -4   3    0.41    0.04
   0  -4   3    0.41    0.03
  -1   4  -3    3.04    0.15
  -1   4  -3    2.90    0.13
  -1   4  -3    3.08    0.11
   1  -4   3    2.89    0.11
  -2   4  -3   41.30    1.13
  -2   4  -3   40.77    1.09
  -2   4  -3   40.34    1.04
   2  -4   3   39.74    1.04
  -3   4  -3   25.61    0.75
  -3   4  -3   24.38    0.73
  -3   4  -3   25.42    0.69
  -3   4  -3   25.31    0.74
   3  -4   3   25.77    0.74
   3  -4   3   24.67    0.71
  -4   4  -3    0.52    0.10
  -4   4  -3    0.54    0.08
  -4   4  -3    0.68    0.08
  -4   4  -3    0.46    0.07
   4  -4   3    0.62    0.05
   4  -4   3    0.62    0.10
  -5   4  -3    0.14    0.09
  -5   4  -3    0.18    0.06
  -5   4  -3    0.18    0.07
   5  -4   3    0.27    0.09
   5  -4   3    0.15    0.05
  -6   4  -3    0.10    0.11
   6  -4   3   -0.06    0.06
   6  -4   3   -0.08    0.09
   7  -4   3   -0.08    0.11
   7  -4   3    0.11    0.09
   8  -4   3   -0.08    0.10
   8   3  -3   -0.01    0.11
  -8  -3   3    0.24    0.13
   7   3  -3    0.04    0.10
   7   3  -3    0.03    0.09
  -7  -3   3   -0.06    0.09
   6   3  -3    0.65    0.12
   6   3  -3    0.74    0.14
  -6  -3   3    0.64    0.12
  -6  -3   3    0.43    0.13
   5   3  -3    0.00    0.06
   5   3  -3    0.16    0.07
  -5  -3   3   -0.03    0.07
  -5  -3   3    0.06    0.08
  -5  -3   3    0.16    0.06
   4   3  -3    3.52    0.16
   4   3  -3    2.77    0.17
   4   3  -3    3.09    0.13
   4   3  -3    3.17    0.17
  -4  -3   3    3.10    0.20
  -4  -3   3    3.01    0.16
  -4  -3   3    3.11    0.15
   3   3  -3    4.29    0.15
   3   3  -3    4.56    0.17
   3   3  -3    4.47    0.20
   3   3  -3    4.41    0.14
   3   3  -3    4.55    0.19
   3   3  -3    4.41    0.15
  -3  -3   3    4.59    0.18
  -3  -3   3    4.28    0.20
  -3  -3   3    4.39    0.17
   2   3  -3   13.82    0.40
   2   3  -3   14.48    0.43
   2   3  -3   13.50    0.36
   2   3  -3   13.98    0.39
   2   3  -3   14.00    0.40
   2   3  -3   13.74    0.40
   2   3  -3   13.74    0.39
   2   3  -3   13.54    0.38
  -2  -3   3   13.28    0.37
  -2  -3   3   13.87    0.42
  -2  -3   3   13.87    0.39
   1   3  -3   31.39    0.79
   1   3  -3   31.65    0.82
   1   3  -3   31.84    0.76
   1   3  -3   30.80    0.75
   1   3  -3   30.75    0.82
   1   3  -3   31.09    0.77
  -1  -3   3   31.13    0.75
  -1  -3   3   31.32    0.76
  -1  -3   3   30.10    0.79
   0   3  -3    6.51    0.20
   0   3  -3    6.52    0.17
   0  -3   3    6.40    0.20
   0  -3   3    6.46    0.17
   0  -3   3    6.66    0.18
  -1   3  -3   36.21    0.95
  -1   3  -3   36.41    0.91
  -1   3  -3   36.55    1.00
  -1   3  -3   37.14    0.91
   1  -3   3   36.02    0.91
  -2   3  -3   10.39    0.31
  -2   3  -3   10.57    0.33
  -2   3  -3   10.44    0.34
   2  -3   3   10.29    0.32
   2  -3   3   10.49    0.33
  -3   3  -3    1.14    0.09
  -3   3  -3    0.95    0.09
  -3   3  -3    1.22    0.09
   3  -3   3    1.20    0.11
   3  -3   3    1.29    0.11
   3  -3   3    1.09    0.06
  -4   3  -3    0.55    0.07
  -4   3  -3    0.58    0.08
  -4   3  -3    0.65    0.07
  -4   3  -3    0.43    0.09
   4  -3   3    0.53    0.06
   4  -3   3    0.48    0.09
  -5   3  -3   -0.01    0.07
  -5   3  -3    0.04    0.05
   5  -3   3   -0.01    0.07
   5  -3   3    0.01    0.05
  -6   3  -3    0.27    0.12
   6  -3   3    0.24    0.08
   6  -3   3    0.26    0.12
   7  -3   3    0.18    0.12
   7  -3   3    0.03    0.08
   8  -3   3    0.08    0.10
   8   2  -3    0.16    0.12
   8   2  -3    0.51    0.16
  -8  -2   3    0.28    0.12
   7   2  -3    0.80    0.16
   7   2  -3    1.06    0.15
  -7  -2   3    0.64    0.12
   6   2  -3    0.16    0.09
   6   2  -3    0.24    0.09
  -6  -2   3    0.05    0.09
  -6  -2   3    0.04    0.09
   5   2  -3    1.19    0.12
   5   2  -3    1.26    0.14
  -5  -2   3    1.25    0.10
  -5  -2   3    1.19    0.12
  -5  -2   3    1.10    0.14
   4   2  -3    0.08    0.03
   4   2  -3    0.07    0.05
   4   2  -3    0.14    0.05
   4   2  -3    0.14    0.06
  -4  -2   3    0.12    0.07
  -4  -2   3    0.26    0.07
  -4  -2   3    0.19    0.05
   3   2  -3    3.10    0.11
   3   2  -3    2.90    0.14
   3   2  -3    2.74    0.15
  -3  -2   3    3.18    0.13
  -3  -2   3    2.65    0.16
  -3  -2   3    2.85    0.13
   2   2  -3   11.95    0.37
   2   2  -3   11.55    0.33
   2   2  -3   12.10    0.33
   2   2  -3   11.66    0.34
   2   2  -3   11.96    0.34
   2   2  -3   11.94    0.31
   2   2  -3   12.29    0.34
  -2  -2   3   11.76    0.37
  -2  -2   3   11.64    0.32
  -2  -2   3   11.82    0.34
   1   2  -3  187.97    4.37
   1   2  -3  189.77    4.73
   1   2  -3  188.14    4.54
   1   2  -3  190.52    4.53
   1   2  -3  188.83    4.39
  -1  -2   3  194.58    4.93
  -1  -2   3  186.93    4.74
  -1  -2   3  184.83    4.54
  -1  -2   3  192.82    4.52
  -1  -2   3  190.79    4.37
  -1  -2   3  194.08    4.39
   0   2  -3   36.71    1.00
   0   2  -3   37.58    0.92
   0  -2   3   36.54    0.87
   0  -2   3   37.31    1.00
   0  -2   3   36.82    0.92
   0  -2   3   36.70    0.87
  -1   2  -3  137.44    3.49
  -1   2  -3  139.09    3.63
  -1   2  -3  141.00    3.34
  -1   2  -3  139.21    3.33
   1  -2   3  138.99    3.49
   1  -2   3  137.64    3.35
   1  -2   3  141.85    3.63
  -2   2  -3    2.27    0.10
  -2   2  -3    2.19    0.09
  -2   2  -3    2.34    0.12
  -2   2  -3    2.40    0.11
   2  -2   3    2.22    0.07
   2  -2   3    2.13    0.12
   2  -2   3    2.32    0.12
  -3   2  -3    0.88    0.07
  -3   2  -3    0.82    0.07
  -3   2  -3    0.86    0.09
   3  -2   3    0.80    0.09
   3  -2   3    0.70    0.09
   3  -2   3    0.85    0.06
  -4   2  -3    1.39    0.09
  -4   2  -3    1.34    0.13
  -4   2  -3    1.59    0.09
   4  -2   3    1.56    0.14
   4  -2   3    1.57    0.10
  -5   2  -3    1.08    0.14
   5  -2   3    1.23    0.15
   5  -2   3    1.10    0.10
  -6   2  -3    1.66    0.18
   6  -2   3    1.74    0.14
   6  -2   3    1.26    0.18
   7  -2   3    0.11    0.08
   8  -2   3    0.05    0.09
   8   1  -3    0.01    0.11
   8   1  -3   -0.06    0.09
  -8  -1   3   -0.02    0.11
   7   1  -3    0.09    0.09
   7   1  -3    0.32    0.12
  -7  -1   3    0.35    0.11
   6   1  -3    4.19    0.26
   6   1  -3    4.01    0.23
  -6  -1   3    3.99    0.21
  -6  -1   3    3.42    0.25
   5   1  -3    3.29    0.21
   5   1  -3    3.60    0.19
  -5  -1   3    3.44    0.23
  -5  -1   3    3.46    0.17
  -5  -1   3    3.33    0.17
   4   1  -3   14.02    0.43
   4   1  -3   13.49    0.46
   4   1  -3   15.02    0.44
  -4  -1   3   13.99    0.40
  -4  -1   3   13.85    0.49
  -4  -1   3   13.95    0.42
   3   1  -3   42.83    1.08
   3   1  -3   40.60    1.02
   3   1  -3   39.13    1.05
  -3  -1   3   40.93    1.13
  -3  -1   3   42.67    1.00
  -3  -1   3   41.75    1.05
   2   1  -3    1.02    0.05
   2   1  -3    0.97    0.07
   2   1  -3    1.05    0.05
   2   1  -3    0.97    0.05
   2   1  -3    0.99    0.07
   2   1  -3    1.11    0.09
   2   1  -3    0.97    0.08
  -2  -1   3    0.97    0.07
  -2  -1   3    0.95    0.05
  -2  -1   3    1.00    0.09
  -2  -1   3    1.01    0.07
   1   1  -3  101.57    2.35
   1   1  -3  103.36    2.36
   1   1  -3  105.58    2.45
   1   1  -3  100.86    2.55
   1   1  -3   99.73    2.43
  -1  -1   3   99.44    2.55
  -1  -1   3  101.05    2.36
  -1  -1   3  102.41    2.65
  -1  -1   3   97.19    2.45
  -1  -1   3  103.85    2.35
   0   1  -3  110.75    2.55
   0   1  -3  111.68    2.54
   0   1  -3  108.76    2.86
   0   1  -3  111.22    2.64
   0  -1   3  111.07    2.86
   0  -1   3  108.76    2.53
   0  -1   3  109.60    2.54
   0  -1   3  105.78    2.64
  -1   1  -3  421.83   10.03
  -1   1  -3  412.20   10.78
  -1   1  -3  415.82   10.43
   1  -1   3  420.07   10.06
   1  -1   3  431.49   10.32
   1  -1   3  416.88    9.62
   1  -1   3  408.29   10.80
   1  -1   3  414.92   10.47
  -2   1  -3   15.14    0.39
  -2   1  -3   14.97    0.44
  -2   1  -3   15.28    0.39
  -2   1  -3   15.53    0.45
   2  -1   3   15.29    0.45
   2  -1   3   14.76    0.38
   2  -1   3   15.32    0.45
   2  -1   3   15.00    0.44
  -3   1  -3   13.97    0.37
  -3   1  -3   14.54    0.37
  -3   1  -3   14.10    0.42
  -3   1  -3   13.54    0.45
   3  -1   3   13.89    0.38
   3  -1   3   14.63    0.46
   3  -1   3   13.94    0.45
   3  -1   3   14.34    0.43
  -4   1  -3    0.61    0.10
  -4   1  -3    0.70    0.06
  -4   1  -3    0.77    0.07
   4  -1   3    0.54    0.09
   4  -1   3    0.69    0.07
  -5   1  -3    1.37    0.15
   5  -1   3    1.36    0.15
   5  -1   3    1.37    0.11
  -6   1  -3    0.84    0.15
   6  -1   3    1.31    0.13
   7  -1   3    0.28    0.10
   8  -1   3    0.08    0.10
   8   0  -3    0.19    0.11
   8   0  -3    0.30    0.14
   7   0  -3    0.50    0.13
   7   0  -3    0.55    0.12
  -7   0   3    0.47    0.11
   6   0  -3    2.52    0.21
   6   0  -3    2.56    0.19
  -6   0   3    3.03    0.24
  -6   0   3    2.82    0.17
   5   0  -3    0.82    0.10
   5   0  -3    0.70    0.11
  -5   0   3    0.87    0.10
  -5   0   3    0.75    0.13
  -5   0   3    0.89    0.09
   4   0  -3    0.65    0.09
   4   0  -3    0.81    0.08
  -4   0   3    0.93    0.09
  -4   0   3    0.66    0.11
  -4   0   3    0.82    0.08
   3   0  -3   10.35    0.31
   3   0  -3   10.54    0.35
   3   0  -3   10.65    0.33
   3   0  -3   10.37    0.31
  -3   0   3   10.55    0.30
  -3   0   3   10.38    0.37
  -3   0   3   10.97    0.29
  -3   0   3   10.67    0.33
   2   0  -3   25.01    0.66
   2   0  -3   25.93    0.66
   2   0  -3   24.43    0.68
   2   0  -3   24.71    0.63
   2   0  -3   25.97    0.70
  -2   0   3   24.89    0.68
  -2   0   3   24.95    0.66
  -2   0   3   24.83    0.70
  -2   0   3   25.07    0.61
   1   0  -3   16.25    0.43
   1   0  -3   17.02    0.44
   1   0  -3   17.03    0.40
   1   0  -3   16.46    0.45
   1   0  -3   16.55    0.41
   1   0  -3   14.37    0.45
  -1   0   3   15.71    0.45
  -1   0   3   16.54    0.41
  -1   0   3   16.63    0.43
  -1   0   3   16.46    0.46
  -1   0   3   15.94    0.43
  -1   0   3   16.89    0.40
   0   0  -3   12.75    0.37
   0   0  -3   13.28    0.34
   0   0  -3   13.24    0.32
   0   0   3   12.74    0.33
   0   0   3   12.68    0.34
   0   0   3   12.61    0.31
   0   0   3   13.03    0.35
   0   0   3   12.22    0.37
  -1   0  -3   48.25    1.14
  -1   0  -3   46.17    1.24
   1   0   3   46.37    1.10
   1   0   3   46.67    1.20
   1   0   3   45.18    1.14
   1   0   3   46.46    1.24
  -2   0  -3   55.96    1.49
  -2   0  -3   56.97    1.52
   2   0   3   58.21    1.53
   2   0   3   57.80    1.48
   2   0   3   58.24    1.49
   2   0   3   56.65    1.36
  -3   0  -3   15.69    0.50
  -3   0  -3   15.99    0.47
   3   0   3   16.56    0.51
   3   0   3   16.18    0.48
   3   0   3   16.25    0.48
   3   0   3   16.12    0.44
  -4   0  -3    0.22    0.08
  -4   0  -3    0.21    0.04
  -4   0  -3    0.34    0.05
   4   0   3    0.23    0.06
   4   0   3    0.23    0.05
   4   0   3    0.15    0.06
  -5   0  -3    0.04    0.08
   5   0   3    0.01    0.06
  -6   0  -3    0.57    0.14
   6   0   3    0.56    0.10
   7   0   3    0.19    0.10
   8   0   3    0.10    0.11
   8  -1  -3    0.15    0.11
   8  -1  -3    0.19    0.13
   7  -1  -3    0.07    0.10
   7  -1  -3   -0.04    0.08
   6  -1  -3    0.43    0.12
   6  -1  -3    0.51    0.10
  -6   1   3    0.56    0.14
  -6   1   3    0.42    0.10
  -6   1   3    0.61    0.10
   5  -1  -3    2.56    0.19
   5  -1  -3    2.39    0.15
  -5   1   3    2.25    0.19
  -5   1   3    2.24    0.15
  -5   1   3    2.50    0.14
   4  -1  -3   10.15    0.36
   4  -1  -3    9.08    0.29
   4  -1  -3    9.10    0.30
   4  -1  -3    9.78    0.31
  -4   1   3    9.83    0.27
  -4   1   3    8.96    0.37
  -4   1   3    9.77    0.28
  -4   1   3    9.56    0.32
   3  -1  -3    1.64    0.09
   3  -1  -3    1.62    0.12
   3  -1  -3    1.51    0.09
   3  -1  -3    1.52    0.11
   3  -1  -3    1.42    0.09
  -3   1   3    1.57    0.07
  -3   1   3    1.46    0.12
  -3   1   3    1.47    0.08
  -3   1   3    1.65    0.11
   2  -1  -3   25.46    0.72
   2  -1  -3   26.99    0.69
   2  -1  -3   26.42    0.64
   2  -1  -3   25.19    0.68
   2  -1  -3   25.84    0.64
   2  -1  -3   25.66    0.72
  -2   1   3   26.02    0.62
  -2   1   3   25.20    0.72
  -2   1   3   24.77    0.68
  -2   1   3   25.86    0.71
   1  -1  -3   39.96    0.99
   1  -1  -3   38.86    1.06
  -1   1   3   39.23    1.02
  -1   1   3   38.71    0.99
  -1   1   3   39.43    0.93
  -1   1   3   39.19    1.06
  -1   1   3   39.31    1.00
  -1   1   3   39.26    0.93
   0  -1  -3   17.30    0.51
   0  -1  -3   17.76    0.43
   0  -1  -3   17.87    0.46
   0   1   3   17.23    0.48
   0   1   3   17.44    0.43
   0   1   3   18.00    0.46
   0   1   3   17.66    0.50
   0   1   3   17.68    0.44
  -1  -1  -3    2.40    0.08
  -1  -1  -3    2.25    0.08
  -1  -1  -3    2.04    0.11
   1   1   3    2.40    0.10
   1   1   3    2.24    0.11
   1   1   3    2.28    0.08
   1   1   3    2.33    0.07
   1   1   3    2.12    0.11
  -2  -1  -3    0.08    0.03
  -2  -1  -3    0.09    0.04
   2   1   3    0.08    0.04
   2   1   3    0.06    0.03
   2   1   3    0.08    0.04
   2   1   3    0.04    0.03
  -3  -1  -3    7.69    0.22
  -3  -1  -3    7.48    0.26
  -3  -1  -3    7.38    0.29
   3   1   3    7.30    0.25
   3   1   3    7.61    0.26
   3   1   3    7.63    0.27
  -4  -1  -3    5.23    0.18
  -4  -1  -3    5.20    0.20
  -4  -1  -3    5.13    0.25
   4   1   3    4.77    0.21
   4   1   3    4.91    0.22
   4   1   3    5.48    0.20
  -5  -1  -3   -0.22    0.05
  -5  -1  -3   -0.03    0.07
   5   1   3   -0.05    0.05
   5   1   3    0.01    0.06
  -6  -1  -3    0.66    0.10
   6   1   3    0.58    0.11
   7   1   3    0.14    0.10
   8   1   3    0.06    0.11
   8  -2  -3   -0.02    0.11
   8  -2  -3    0.22    0.10
   7  -2  -3    0.21    0.09
   7  -2  -3    0.07    0.10
   6  -2  -3    0.63    0.13
   6  -2  -3    1.15    0.13
  -6   2   3    0.94    0.12
  -6   2   3    0.96    0.16
   5  -2  -3    0.50    0.08
   5  -2  -3    0.62    0.11
  -5   2   3    0.41    0.12
  -5   2   3    0.68    0.09
  -5   2   3    0.51    0.07
   4  -2  -3    4.01    0.17
   4  -2  -3    3.85    0.17
   4  -2  -3    3.79    0.17
   4  -2  -3    3.87    0.21
  -4   2   3    3.86    0.19
  -4   2   3    3.87    0.13
  -4   2   3    3.98    0.16
  -4   2   3    3.55    0.21
   3  -2  -3    7.29    0.26
   3  -2  -3    7.86    0.24
   3  -2  -3    7.37    0.28
   3  -2  -3    7.52    0.24
  -3   2   3    7.36    0.27
  -3   2   3    7.37    0.25
  -3   2   3    7.65    0.30
   2  -2  -3    0.00    0.02
   2  -2  -3    0.08    0.04
   2  -2  -3   -0.01    0.03
   2  -2  -3    0.02    0.03
  -2   2   3    0.02    0.04
  -2   2   3    0.02    0.03
  -2   2   3    0.01    0.04
  -2   2   3    0.03    0.02
  -2   2   3    0.07    0.04
   1  -2  -3    0.25    0.05
   1  -2  -3    0.32    0.03
   1  -2  -3    0.28    0.06
  -1   2   3    0.39    0.04
  -1   2   3    0.25    0.05
  -1   2   3    0.37    0.04
  -1   2   3    0.45    0.05
  -1   2   3    0.44    0.06
   0  -2  -3    1.81    0.08
   0  -2  -3    1.70    0.09
   0  -2  -3    1.68    0.11
   0   2   3    1.92    0.08
   0   2   3    1.66    0.08
   0   2   3    1.84    0.10
   0   2   3    1.86    0.11
   0   2   3    1.80    0.09
  -1  -2  -3    4.03    0.13
  -1  -2  -3    3.83    0.13
  -1  -2  -3    3.83    0.17
   1   2   3    3.80    0.14
   1   2   3    4.01    0.16
   1   2   3    3.77    0.13
   1   2   3    3.93    0.12
   1   2   3    3.96    0.16
  -2  -2  -3    0.22    0.05
  -2  -2  -3    0.20    0.04
   2   2   3    0.30    0.05
   2   2   3    0.21    0.04
   2   2   3    0.13    0.04
   2   2   3    0.14    0.05
  -3  -2  -3    3.84    0.15
  -3  -2  -3    3.70    0.17
   3   2   3    3.92    0.17
   3   2   3    3.81    0.18
   3   2   3    3.91    0.17
  -4  -2  -3    0.99    0.09
  -4  -2  -3    0.68    0.09
   4   2   3    0.84    0.10
   4   2   3    0.97    0.10
   4   2   3    1.04    0.09
  -5  -2  -3    5.84    0.23
   5   2   3    5.65    0.26
   5   2   3    5.37    0.25
  -6  -2  -3    0.38    0.10
   6   2   3    0.39    0.10
  -7  -2  -3    0.14    0.10
   7   2   3    0.09    0.09
   8  -3  -3   -0.06    0.09
   8  -3  -3    0.03    0.11
   7  -3  -3    0.11    0.10
   7  -3  -3    0.02    0.08
   6  -3  -3    1.39    0.17
   6  -3  -3    1.45    0.13
  -6   3   3    1.52    0.15
  -6   3   3    1.54    0.19
   5  -3  -3    0.09    0.06
   5  -3  -3    0.01    0.06
  -5   3   3    0.05    0.07
  -5   3   3    0.11    0.09
   4  -3  -3   12.86    0.41
   4  -3  -3   12.68    0.37
   4  -3  -3   11.98    0.37
   4  -3  -3   12.07    0.43
  -4   3   3   12.37    0.42
  -4   3   3   12.52    0.40
  -4   3   3   12.95    0.47
   3  -3  -3    0.03    0.06
   3  -3  -3    0.04    0.03
   3  -3  -3    0.07    0.04
   3  -3  -3   -0.03    0.04
  -3   3   3    0.03    0.05
  -3   3   3    0.03    0.05
  -3   3   3    0.10    0.04
  -3   3   3    0.06    0.05
   2  -3  -3   11.05    0.38
   2  -3  -3   11.55    0.31
   2  -3  -3   11.87    0.37
   2  -3  -3   11.16    0.35
  -2   3   3   11.36    0.38
  -2   3   3   11.43    0.37
  -2   3   3   11.45    0.33
  -2   3   3   11.57    0.36
   1  -3  -3   16.19    0.45
   1  -3  -3   14.82    0.48
  -1   3   3   15.35    0.40
  -1   3   3   15.65    0.48
  -1   3   3   15.16    0.44
  -1   3   3   15.94    0.44
  -1   3   3   15.08    0.38
   0  -3  -3    7.28    0.27
   0  -3  -3    7.47    0.21
   0  -3  -3    7.41    0.24
   0   3   3    7.52    0.24
   0   3   3    7.45    0.22
   0   3   3    7.13    0.27
   0   3   3    7.19    0.21
   0   3   3    7.36    0.25
  -1  -3  -3    4.86    0.21
  -1  -3  -3    4.95    0.16
   1   3   3    4.75    0.16
   1   3   3    4.74    0.19
   1   3   3    4.87    0.17
   1   3   3    4.91    0.20
   1   3   3    4.95    0.15
  -2  -3  -3   20.98    0.64
   2   3   3   22.29    0.63
   2   3   3   21.65    0.63
   2   3   3   21.34    0.58
   2   3   3   21.73    0.53
   2   3   3   21.53    0.54
  -3  -3  -3    0.42    0.08
   3   3   3    0.30    0.07
   3   3   3    0.30    0.07
   3   3   3    0.27    0.05
  -4  -3  -3    4.02    0.18
  -4  -3  -3    3.97    0.20
   4   3   3    4.16    0.18
   4   3   3    4.25    0.20
   4   3   3    4.09    0.20
  -5  -3  -3    2.60    0.17
   5   3   3    2.34    0.17
   5   3   3    2.60    0.17
  -6  -3  -3    0.52    0.11
   6   3   3    0.94    0.13
  -7  -3  -3    0.11    0.11
   7   3   3    0.14    0.11
   8  -4  -3    0.07    0.09
   8  -4  -3    0.05    0.11
   7  -4  -3    0.01    0.08
   7  -4  -3    0.00    0.10
   6  -4  -3    3.77    0.26
   6  -4  -3    3.70    0.20
  -6   4   3    3.94    0.28
  -6   4   3    3.58    0.23
   5  -4  -3    0.94    0.10
   5  -4  -3    0.96    0.14
   5  -4  -3    0.99    0.10
  -5   4   3    0.97    0.14
  -5   4   3    0.92    0.12
   4  -4  -3    0.81    0.10
   4  -4  -3    0.78    0.11
   4  -4  -3    0.77    0.08
   4  -4  -3    0.97    0.08
  -4   4   3    0.84    0.12
  -4   4   3    0.90    0.10
  -4   4   3    0.92    0.08
  -4   4   3    0.92    0.11
   3  -4  -3   15.26    0.48
   3  -4  -3   15.85    0.42
  -3   4   3   15.74    0.50
  -3   4   3   14.87    0.48
  -3   4   3   15.05    0.51
  -3   4   3   15.88    0.44
   2  -4  -3   68.17    1.73
   2  -4  -3   70.12    1.65
   2  -4  -3   69.00    1.89
  -2   4   3   72.02    1.89
  -2   4   3   68.21    1.76
  -2   4   3   70.62    1.78
   1  -4  -3    0.40    0.08
   1  -4  -3    0.36    0.06
  -1   4   3    0.38    0.06
  -1   4   3    0.40    0.04
  -1   4   3    0.46    0.04
  -1   4   3    0.33    0.07
  -1   4   3    0.33    0.06
   0  -4  -3    9.55    0.35
   0  -4  -3    9.68    0.31
   0  -4  -3    9.73    0.27
   0   4   3    9.58    0.28
   0   4   3    9.94    0.33
   0   4   3    9.63    0.27
   0   4   3    9.75    0.31
   0   4   3    9.98    0.35
  -1  -4  -3    1.07    0.08
  -1  -4  -3    1.08    0.10
  -1  -4  -3    1.02    0.08
   1   4   3    1.01    0.08
   1   4   3    1.22    0.10
   1   4   3    1.17    0.07
   1   4   3    1.01    0.08
   1   4   3    1.10    0.10
  -2  -4  -3    5.76    0.20
  -2  -4  -3    5.01    0.23
   2   4   3    5.46    0.21
   2   4   3    5.56    0.17
   2   4   3    5.60    0.18
   2   4   3    5.48    0.23
   2   4   3    5.50    0.23
  -3  -4  -3    3.42    0.19
  -3  -4  -3    3.48    0.17
   3   4   3    3.69    0.19
   3   4   3    3.92    0.19
   3   4   3    3.85    0.18
  -4  -4  -3    5.02    0.24
  -4  -4  -3    4.67    0.21
   4   4   3    4.95    0.21
   4   4   3    4.99    0.24
   4   4   3    4.41    0.22
  -5  -4  -3    2.90    0.19
   5   4   3    3.07    0.20
   5   4   3    3.37    0.21
  -6  -4  -3    1.22    0.14
   6   4   3    1.13    0.15
  -7  -4  -3    0.18    0.11
   7   4   3   -0.18    0.09
   8  -5  -3    0.17    0.10
   8  -5  -3    0.08    0.12
   7  -5  -3    1.20    0.13
   7  -5  -3    0.78    0.17
   6  -5  -3    0.05    0.11
   6  -5  -3    0.30    0.08
  -6   5   3    0.15    0.09
  -6   5   3    0.24    0.11
   5  -5  -3    1.30    0.15
   5  -5  -3    1.49    0.14
   5  -5  -3    1.75    0.12
  -5   5   3    1.65    0.15
  -5   5   3    1.52    0.18
   4  -5  -3    6.41    0.30
   4  -5  -3    7.38    0.25
   4  -5  -3    6.74    0.30
   4  -5  -3    6.68    0.24
  -4   5   3    7.02    0.25
  -4   5   3    7.00    0.30
  -4   5   3    7.22    0.30
  -4   5   3    6.54    0.32
   3  -5  -3    0.18    0.04
   3  -5  -3    0.23    0.08
   3  -5  -3    0.28    0.07
  -3   5   3    0.20    0.07
  -3   5   3    0.21    0.06
  -3   5   3    0.22    0.07
  -3   5   3    0.23    0.07
   2  -5  -3   43.19    1.03
   2  -5  -3   41.46    1.21
   2  -5  -3   41.57    1.09
  -2   5   3   42.74    1.20
  -2   5   3   41.32    1.12
  -2   5   3   42.74    1.13
   1  -5  -3    0.51    0.10
  -1   5   3    0.60    0.10
  -1   5   3    0.61    0.05
  -1   5   3    0.56    0.08
  -1   5   3    0.44    0.07
   0  -5  -3   33.15    0.98
   0  -5  -3   33.58    0.81
   0  -5  -3   33.85    0.88
   0   5   3   33.92    0.97
   0   5   3   33.12    0.83
   0   5   3   32.79    0.81
   0   5   3   33.25    0.93
   0   5   3   32.60    0.88
  -1  -5  -3   12.99    0.45
  -1  -5  -3   12.84    0.37
  -1  -5  -3   13.66    0.39
   1   5   3   12.79    0.38
   1   5   3   13.43    0.45
   1   5   3   13.18    0.43
   1   5   3   12.68    0.38
   1   5   3   12.80    0.36
  -2  -5  -3    5.26    0.20
  -2  -5  -3    4.79    0.24
   2   5   3    5.01    0.18
   2   5   3    5.03    0.23
   2   5   3    5.36    0.18
   2   5   3    4.92    0.21
   2   5   3    5.48    0.23
  -3  -5  -3    4.57    0.24
  -3  -5  -3    4.58    0.20
   3   5   3    5.17    0.16
   3   5   3    4.94    0.16
   3   5   3    4.81    0.22
   3   5   3    4.25    0.22
   3   5   3    4.88    0.15
   3   5   3    4.65    0.22
  -4  -5  -3    0.55    0.11
  -4  -5  -3    0.69    0.10
   4   5   3    0.57    0.10
   4   5   3    0.68    0.09
   4   5   3    0.72    0.11
  -5  -5  -3    4.84    0.24
   5   5   3    4.48    0.24
   5   5   3    5.17    0.26
  -6  -5  -3   -0.13    0.09
   6   5   3   -0.09    0.08
  -7  -5  -3    0.03    0.11
   7   5   3    0.05    0.10
   8  -6  -3    0.11    0.10
   8  -6  -3    0.10    0.15
   7  -6  -3   -0.03    0.11
   7  -6  -3    0.10    0.09
   6  -6  -3    0.76    0.15
   6  -6  -3    0.62    0.10
  -6   6   3    0.50    0.13
  -6   6   3    0.58    0.15
   5  -6  -3    0.09    0.06
   5  -6  -3    0.10    0.09
   5  -6  -3    0.18    0.09
  -5   6   3    0.07    0.08
  -5   6   3    0.04    0.09
   4  -6  -3    4.54    0.24
  -4   6   3    4.00    0.20
  -4   6   3    4.14    0.25
  -4   6   3    4.36    0.25
  -4   6   3    4.60    0.24
   3  -6  -3    0.99    0.13
   3  -6  -3    1.18    0.12
   3  -6  -3    1.35    0.09
  -3   6   3    1.12    0.13
  -3   6   3    1.06    0.11
  -3   6   3    1.13    0.13
  -3   6   3    1.14    0.12
   2  -6  -3    1.62    0.15
   2  -6  -3    1.50    0.12
   2  -6  -3    1.81    0.11
  -2   6   3    1.64    0.07
  -2   6   3    1.80    0.14
  -2   6   3    1.79    0.14
  -2   6   3    1.49    0.14
   1  -6  -3   15.58    0.54
  -1   6   3   15.05    0.49
  -1   6   3   16.28    0.54
  -1   6   3   15.65    0.40
  -1   6   3   15.60    0.50
   0  -6  -3   20.12    0.67
   0   6   3   21.67    0.67
   0   6   3   21.13    0.64
   0   6   3   20.99    0.53
   0   6   3   20.28    0.60
   0   6   3   20.87    0.56
  -1  -6  -3    0.21    0.09
  -1  -6  -3    0.30    0.06
  -1  -6  -3    0.20    0.06
   1   6   3    0.28    0.05
   1   6   3    0.27    0.06
   1   6   3    0.29    0.08
   1   6   3    0.19    0.07
   1   6   3    0.35    0.06
  -2  -6  -3    2.18    0.14
  -2  -6  -3    2.80    0.19
   2   6   3    2.32    0.14
   2   6   3    2.36    0.12
   2   6   3    2.54    0.16
   2   6   3    2.71    0.18
   2   6   3    2.26    0.12
  -3  -6  -3    0.92    0.13
  -3  -6  -3    1.33    0.12
   3   6   3    1.48    0.13
   3   6   3    1.24    0.08
   3   6   3    1.36    0.12
   3   6   3    1.08    0.09
   3   6   3    1.45    0.13
   3   6   3    1.16    0.08
  -4  -6  -3   -0.02    0.09
  -4  -6  -3    0.03    0.09
   4   6   3    0.03    0.07
   4   6   3   -0.07    0.06
  -5  -6  -3   -0.05    0.09
   5   6   3    0.07    0.08
   5   6   3    0.00    0.08
  -6  -6  -3    0.13    0.11
   6   6   3    0.03    0.10
  -7  -6  -3    0.17    0.12
   7   6   3    0.12    0.12
   8  -7  -3    0.03    0.10
   7  -7  -3    0.11    0.09
   7  -7  -3    0.05    0.12
   6  -7  -3    0.17    0.11
   6  -7  -3    0.09    0.07
  -6   7   3    0.01    0.09
  -6   7   3    0.26    0.13
   5  -7  -3    0.71    0.13
   5  -7  -3    0.81    0.09
   5  -7  -3    0.68    0.13
  -5   7   3    0.74    0.14
  -5   7   3    1.02    0.14
   4  -7  -3    0.56    0.13
   4  -7  -3    0.90    0.12
  -4   7   3    0.82    0.11
  -4   7   3    0.63    0.12
  -4   7   3    0.86    0.14
   3  -7  -3    0.71    0.10
   3  -7  -3    0.92    0.08
   3  -7  -3    0.87    0.13
  -3   7   3    0.79    0.12
  -3   7   3    0.92    0.12
  -3   7   3    0.87    0.11
   2  -7  -3    0.12    0.05
   2  -7  -3    0.13    0.05
   2  -7  -3    0.10    0.09
  -2   7   3    0.10    0.07
  -2   7   3    0.16    0.08
  -2   7   3    0.06    0.07
  -2   7   3    0.18    0.04
   1  -7  -3    3.69    0.24
  -1   7   3    3.82    0.21
  -1   7   3    4.10    0.21
  -1   7   3    4.06    0.24
  -1   7   3    4.04    0.14
   0  -7  -3    1.05    0.14
   0  -7  -3    1.27    0.08
   0   7   3    1.27    0.11
   0   7   3    0.99    0.12
   0   7   3    1.28    0.14
   0   7   3    1.23    0.10
   0   7   3    1.07    0.08
  -1  -7  -3    5.36    0.20
  -1  -7  -3    5.36    0.28
   1   7   3    5.85    0.28
   1   7   3    5.24    0.26
   1   7   3    5.41    0.22
   1   7   3    5.87    0.20
   1   7   3    5.19    0.22
  -2  -7  -3    0.40    0.09
  -2  -7  -3    0.46    0.11
   2   7   3    0.56    0.07
   2   7   3    0.70    0.11
   2   7   3    0.68    0.07
   2   7   3    0.68    0.11
   2   7   3    0.47    0.08
  -3  -7  -3    5.00    0.24
  -3  -7  -3    5.58    0.29
   3   7   3    5.21    0.20
   3   7   3    5.86    0.28
   3   7   3    5.48    0.20
   3   7   3    5.58    0.25
   3   7   3    5.44    0.27
  -4  -7  -3    0.37    0.11
  -4  -7  -3    0.48    0.11
   4   7   3    0.34    0.10
   4   7   3    0.48    0.11
  -5  -7  -3    0.24    0.11
   5   7   3    0.32    0.11
   5   7   3    0.53    0.12
  -6  -7  -3    0.21    0.12
   6   7   3    0.00    0.10
  -7  -7  -3    0.14    0.13
   7   7   3    0.51    0.15
   7  -8  -3   -0.12    0.11
   7  -8  -3   -0.09    0.07
  -7   8   3   -0.19    0.09
   6  -8  -3   -0.03    0.10
   6  -8  -3    0.09    0.07
  -6   8   3    0.10    0.10
  -6   8   3   -0.05    0.09
   5  -8  -3    0.30    0.10
   5  -8  -3    0.26    0.10
   5  -8  -3    0.11    0.07
  -5   8   3    0.19    0.10
  -5   8   3    0.17    0.11
   4  -8  -3   -0.08    0.10
   4  -8  -3   -0.01    0.07
  -4   8   3    0.08    0.09
  -4   8   3   -0.03    0.08
  -4   8   3    0.00    0.09
   3  -8  -3   11.58    0.42
   3  -8  -3   12.14    0.50
  -3   8   3   12.78    0.44
  -3   8   3   12.13    0.46
   2  -8  -3    1.48    0.11
   2  -8  -3    1.23    0.15
   2  -8  -3    1.32    0.12
  -2   8   3    1.34    0.08
  -2   8   3    1.49    0.14
  -2   8   3    1.29    0.14
   1  -8  -3    0.12    0.09
  -1   8   3   -0.02    0.05
  -1   8   3    0.06    0.04
  -1   8   3   -0.03    0.07
   0  -8  -3    9.69    0.42
   0   8   3    9.88    0.29
   0   8   3   10.00    0.39
   0   8   3    9.58    0.36
   0   8   3   10.04    0.32
  -1  -8  -3    1.76    0.12
  -1  -8  -3    1.60    0.16
   1   8   3    1.64    0.16
   1   8   3    1.64    0.13
   1   8   3    1.78    0.13
   1   8   3    1.73    0.11
  -2  -8  -3    1.79    0.18
  -2  -8  -3    1.73    0.14
   2   8   3    1.99    0.14
   2   8   3    1.94    0.12
   2   8   3    1.72    0.16
   2   8   3    1.94    0.14
  -3  -8  -3    2.01    0.19
  -3  -8  -3    2.05    0.17
   3   8   3    2.44    0.14
   3   8   3    1.84    0.16
   3   8   3    2.45    0.19
   3   8   3    2.33    0.13
  -4  -8  -3    1.26    0.16
  -4  -8  -3    1.32    0.15
   4   8   3    1.41    0.16
   4   8   3    1.15    0.14
  -5  -8  -3    0.23    0.11
   5   8   3    0.24    0.10
   5   8   3    0.03    0.08
  -6  -8  -3    0.28    0.13
   6   8   3    0.19    0.12
   7  -9  -3   -0.11    0.12
   7  -9  -3    0.00    0.08
  -7   9   3   -0.05    0.10
   6  -9  -3   -0.03    0.10
   6  -9  -3   -0.02    0.06
  -6   9   3   -0.07    0.09
   5  -9  -3    0.09    0.09
   5  -9  -3    0.06    0.10
  -5   9   3   -0.09    0.08
  -5   9   3    0.05    0.09
   4  -9  -3    0.07    0.08
   4  -9  -3    0.14    0.12
  -4   9   3    0.10    0.09
  -4   9   3    0.04    0.10
  -4   9   3    0.11    0.10
   3  -9  -3    7.69    0.32
   3  -9  -3    7.97    0.39
  -3   9   3    7.90    0.34
  -3   9   3    6.96    0.34
   2  -9  -3    0.10    0.06
   2  -9  -3    0.04    0.10
  -2   9   3    0.07    0.05
  -2   9   3    0.05    0.08
  -2   9   3   -0.02    0.08
   1  -9  -3    0.01    0.09
  -1   9   3    0.11    0.07
  -1   9   3    0.08    0.08
  -1   9   3    0.13    0.05
   0  -9  -3    7.23    0.36
   0   9   3    7.67    0.34
   0   9   3    7.13    0.24
   0   9   3    7.27    0.31
   0   9   3    7.21    0.26
  -1  -9  -3    2.78    0.14
  -1  -9  -3    2.52    0.21
   1   9   3    2.65    0.20
   1   9   3    2.68    0.16
   1   9   3    2.56    0.17
   1   9   3    2.76    0.14
  -2  -9  -3    0.61    0.11
  -2  -9  -3    0.81    0.15
   2   9   3    0.67    0.10
   2   9   3    0.65    0.13
   2   9   3    0.76    0.10
   2   9   3    0.83    0.09
  -3  -9  -3   13.28    0.54
  -3  -9  -3   12.69    0.43
   3   9   3   13.20    0.40
   3   9   3   13.03    0.46
   3   9   3   13.62    0.51
  -4  -9  -3    0.67    0.13
   4   9   3    0.77    0.13
   4   9   3    0.64    0.13
  -5  -9  -3    0.01    0.11
   5   9   3   -0.02    0.09
   5   9   3    0.07    0.09
  -6  -9  -3    0.74    0.15
   7 -10  -3    0.20    0.10
   7 -10  -3    0.19    0.14
   6 -10  -3    0.23    0.08
   6 -10  -3    0.44    0.14
  -6  10   3    0.19    0.12
   5 -10  -3   -0.08    0.08
   5 -10  -3   -0.07    0.11
  -5  10   3    0.05    0.09
  -5  10   3    0.05    0.09
   4 -10  -3    0.80    0.13
   4 -10  -3    0.71    0.17
  -4  10   3    1.05    0.16
  -4  10   3    0.56    0.14
  -4  10   3    0.68    0.15
   3 -10  -3    0.04    0.11
   3 -10  -3    0.15    0.08
  -3  10   3   -0.11    0.10
  -3  10   3    0.01    0.09
   2 -10  -3    4.89    0.24
   2 -10  -3    4.80    0.30
  -2  10   3    4.98    0.28
  -2  10   3    4.95    0.18
  -2  10   3    4.99    0.27
   1 -10  -3    3.12    0.24
  -1  10   3    2.96    0.21
  -1  10   3    3.24    0.23
  -1  10   3    3.02    0.14
   0 -10  -3    1.85    0.20
   0  10   3    1.75    0.16
   0  10   3    1.96    0.18
   0  10   3    2.02    0.12
  -1 -10  -3    3.10    0.15
  -1 -10  -3    3.07    0.25
   1  10   3    3.13    0.16
   1  10   3    2.80    0.19
   1  10   3    2.98    0.23
  -2 -10  -3   -0.07    0.10
  -2 -10  -3   -0.04    0.09
   2  10   3    0.09    0.06
   2  10   3    0.02    0.09
   2  10   3    0.01    0.07
  -3 -10  -3    1.71    0.20
  -3 -10  -3    1.98    0.16
   3  10   3    1.59    0.19
   3  10   3    2.02    0.14
  -4 -10  -3    0.16    0.11
   4  10   3    0.01    0.10
  -5 -10  -3    0.36    0.13
   5  10   3    0.39    0.13
  -6 -10  -3   -0.04    0.12
   7 -11  -3   -0.07    0.08
   7 -11  -3   -0.12    0.12
   6 -11  -3    0.53    0.10
   6 -11  -3    0.43    0.15
  -6  11   3    0.50    0.15
   5 -11  -3    0.04    0.11
   5 -11  -3    0.07    0.10
  -5  11   3   -0.05    0.09
  -5  11   3    0.03    0.10
   4 -11  -3    0.19    0.13
   4 -11  -3    0.24    0.10
  -4  11   3    0.13    0.12
  -4  11   3    0.06    0.10
  -4  11   3    0.33    0.12
   3 -11  -3    3.86    0.31
   3 -11  -3    3.94    0.24
  -3  11   3    3.98    0.28
  -3  11   3    4.23    0.28
   2 -11  -3    1.52    0.20
   2 -11  -3    1.11    0.13
  -2  11   3    1.16    0.16
  -2  11   3    0.95    0.16
  -2  11   3    1.01    0.09
   1 -11  -3    0.70    0.16
  -1  11   3    0.48    0.12
  -1  11   3    0.76    0.08
  -1  11   3    0.62    0.13
   0 -11  -3    2.19    0.22
   0  11   3    2.50    0.19
   0  11   3    2.16    0.20
   0  11   3    1.77    0.12
  -1 -11  -3    0.06    0.12
   1  11   3    0.14    0.11
   1  11   3    0.05    0.08
   1  11   3   -0.04    0.05
  -2 -11  -3    0.29    0.13
  -2 -11  -3    0.22    0.10
   2  11   3    0.22    0.09
   2  11   3    0.18    0.07
   2  11   3    0.17    0.12
  -3 -11  -3    0.01    0.10
  -3 -11  -3    0.10    0.13
   3  11   3    0.09    0.10
   3  11   3    0.09    0.07
  -4 -11  -3    0.04    0.11
   4  11   3    0.00    0.10
   4  11   3    0.14    0.07
  -5 -11  -3    0.02    0.12
   5  11   3    0.02    0.11
   6 -12  -3    0.22    0.13
   5 -12  -3   -0.06    0.09
   5 -12  -3    0.12    0.13
  -5  12   3   -0.12    0.10
   4 -12  -3    3.55    0.25
   4 -12  -3    3.65    0.30
  -4  12   3    3.43    0.26
  -4  12   3    3.25    0.27
  -4  12   3    2.86    0.25
   3 -12  -3    1.96    0.24
   3 -12  -3    1.70    0.17
  -3  12   3    1.56    0.20
  -3  12   3    1.60    0.20
   2 -12  -3    0.18    0.08
   2 -12  -3    0.03    0.13
  -2  12   3    0.05    0.06
  -2  12   3    0.19    0.11
  -2  12   3    0.24    0.12
   1 -12  -3    0.26    0.14
  -1  12   3    0.17    0.10
  -1  12   3    0.37    0.13
  -1  12   3    0.36    0.07
   0 -12  -3    0.12    0.13
   0  12   3   -0.09    0.10
   0  12   3    0.05    0.06
   0  12   3    0.00    0.08
  -1 -12  -3    1.44    0.21
   1  12   3    1.52    0.16
   1  12   3    1.66    0.20
   1  12   3    1.55    0.13
  -2 -12  -3    4.97    0.21
  -2 -12  -3    4.91    0.34
   2  12   3    5.21    0.27
   2  12   3    4.45    0.22
   2  12   3    4.37    0.30
  -3 -12  -3    0.03    0.12
  -3 -12  -3   -0.02    0.10
   3  12   3   -0.03    0.07
   3  12   3   -0.01    0.10
  -4 -12  -3    7.22    0.33
   4  12   3    7.24    0.28
   4  12   3    6.58    0.38
  -5 -12  -3    0.45    0.15
   5  12   3    0.19    0.13
   6 -13  -3   -0.06    0.12
   5 -13  -3   -0.05    0.10
   4 -13  -3    1.83    0.19
  -4  13   3    1.38    0.19
  -4  13   3    0.91    0.17
   3 -13  -3    0.31    0.16
   3 -13  -3    0.21    0.10
  -3  13   3    0.20    0.12
  -3  13   3    0.26    0.14
   2 -13  -3    1.76    0.24
   2 -13  -3    1.92    0.17
  -2  13   3    1.97    0.20
  -2  13   3    2.27    0.22
  -2  13   3    2.09    0.13
   1 -13  -3    0.10    0.13
  -1  13   3   -0.02    0.06
  -1  13   3    0.04    0.11
  -1  13   3   -0.01    0.09
   0 -13  -3    4.88    0.34
   0  13   3    4.59    0.31
   0  13   3    4.67    0.28
   0  13   3    4.90    0.22
  -1 -13  -3    4.22    0.34
   1  13   3    4.51    0.21
   1  13   3    4.22    0.30
   1  13   3    4.51    0.27
  -2 -13  -3    0.21    0.14
   2  13   3    0.26    0.13
   2  13   3    0.21    0.08
  -3 -13  -3    1.02    0.20
  -3 -13  -3    0.86    0.13
   3  13   3    0.93    0.12
   3  13   3    0.69    0.17
  -4 -13  -3    1.00    0.16
   4  13   3    0.76    0.18
   4  13   3    1.18    0.13
  -5 -13  -3   -0.11    0.12
   5  13   3    0.05    0.13
   6 -14  -3    0.69    0.19
   5 -14  -3    0.44    0.15
   4 -14  -3    0.23    0.12
  -4  14   3    0.36    0.14
  -4  14   3    0.33    0.15
   3 -14  -3    0.36    0.11
  -3  14   3    0.18    0.14
  -3  14   3    0.30    0.14
   2 -14  -3   -0.06    0.07
  -2  14   3   -0.10    0.11
  -2  14   3    0.00    0.11
  -2  14   3    0.00    0.06
  -1  14   3    1.61    0.13
  -1  14   3    1.67    0.19
  -1  14   3    1.28    0.19
   0  14   3    1.26    0.12
   0  14   3    1.49    0.20
   0  14   3    1.40    0.18
   1  14   3   -0.04    0.09
   1  14   3    0.00    0.07
   1  14   3   -0.02    0.11
   2  14   3    1.46    0.21
   2  14   3    1.87    0.15
   3  14   3    0.06    0.12
   3  14   3    0.10    0.09
  -4 -14  -3    0.43    0.13
   4  14   3    0.52    0.17
   4  14   3    0.42    0.11
   5 -15  -3    0.75    0.17
   4 -15  -3    1.29    0.18
  -4  15   3    1.01    0.19
   3 -15  -3    0.02    0.09
  -3  15   3   -0.08    0.12
   2 -15  -3    0.40    0.11
  -2  15   3    0.40    0.16
  -2  15   3    0.34    0.09
  -2  15   3    0.35    0.14
  -1  15   3    0.47    0.09
  -1  15   3    0.65    0.16
  -1  15   3    0.64    0.15
   0  15   3    0.09    0.11
   0  15   3   -0.12    0.11
   0  15   3   -0.02    0.06
   1  15   3    1.46    0.14
   1  15   3    1.51    0.19
   1  15   3    1.78    0.23
   2  15   3    0.23    0.14
   2  15   3    0.38    0.10
   3  15   3    0.14    0.13
   3  15   3    0.08    0.09
   4  15   3    0.10    0.15
   5 -16  -3   -0.02    0.13
   4 -16  -3    0.18    0.12
  -4  16   3   -0.15    0.13
   3 -16  -3    0.13    0.11
  -3  16   3    0.16    0.14
   2 -16  -3    0.02    0.10
  -2  16   3    0.02    0.13
  -2  16   3    0.05    0.08
   1 -16  -3    0.08    0.09
  -1  16   3    0.21    0.14
  -1  16   3    0.14    0.08
  -1  16   3    0.06    0.13
   0  16   3    0.10    0.12
   0  16   3    0.26    0.08
   0  16   3    0.07    0.13
   1  16   3    0.48    0.17
   1  16   3    0.65    0.16
   1  16   3    0.46    0.11
   2  16   3    0.06    0.08
   2  16   3   -0.02    0.12
   3  16   3    0.06    0.10
   3  16   3   -0.12    0.11
   4 -17  -3   -0.18    0.11
  -4  17   3   -0.26    0.13
  -3  17   3   -0.11    0.13
  -2  17   3   -0.04    0.13
  -2  17   3   -0.13    0.08
  -1  17   3    0.31    0.10
  -1  17   3    0.47    0.17
   0  17   3    0.34    0.15
   0  17   3    0.43    0.10
   0  17   3    0.43    0.15
   1  17   3   -0.18    0.10
   1  17   3    0.08    0.08
   2  17   3    0.03    0.14
   2  17   3    0.26    0.11
  -3  18   3    0.39    0.17
  -2  18   3    0.53    0.11
  -2  18   3    0.51    0.19
  -1  18   3   -0.22    0.13
  -1  18   3    0.06    0.09
   0  18   3    0.30    0.16
   0  18   3    0.48    0.11
   1  18   3    0.35    0.11
   1  18   3    0.64    0.19
   1  20  -4   -0.05    0.08
   1  20  -4   -0.19    0.16
   0  20  -4    0.37    0.20
   0  20  -4    0.91    0.13
  -1  20  -4    0.67    0.21
  -2  20  -4    0.07    0.17
  -3  20  -4    0.43    0.20
   2  19  -4    0.47    0.12
   2  19  -4   -0.08    0.17
   1  19  -4    0.23    0.09
   1  19  -4    0.10    0.17
   0  19  -4    0.28    0.09
   0  19  -4    0.23    0.17
  -1  19  -4    0.82    0.22
  -2  19  -4    1.04    0.23
  -3  19  -4   -0.08    0.15
  -4  19  -4    0.31    0.19
   3  18  -4    0.19    0.11
   3  18  -4    0.05    0.17
   2  18  -4    0.88    0.23
   2  18  -4    1.40    0.15
   2  18  -4    1.73    0.22
   1  18  -4    0.06    0.08
   1  18  -4   -0.02    0.12
   1  18  -4   -0.08    0.15
   0  18  -4    0.09    0.12
   0  18  -4   -0.06    0.07
   0  18  -4    0.02    0.14
  -1  18  -4   -0.15    0.13
  -2  18  -4   -0.12    0.13
  -3  18  -4   -0.01    0.13
  -4  18  -4    0.22    0.16
   4  17  -4   -0.10    0.16
   4  17  -4   -0.04    0.09
   3  17  -4    0.08    0.09
   3  17  -4    0.18    0.17
   2  17  -4    0.33    0.18
   2  17  -4    0.09    0.08
   2  17  -4    0.05    0.12
   1  17  -4    0.54    0.15
   1  17  -4    0.30    0.09
   1  17  -4    0.37    0.17
   0  17  -4    0.44    0.18
   0  17  -4    0.79    0.16
   0  17  -4    0.68    0.10
  -1  17  -4    0.05    0.13
  -1  17  -4    0.20    0.12
  -2  17  -4    0.33    0.15
  -2  17  -4    0.56    0.16
  -3  17  -4   -0.04    0.14
  -4  17  -4   -0.05    0.14
   4  16  -4    0.09    0.09
   4  16  -4   -0.07    0.14
   3  16  -4    0.11    0.08
   3  16  -4   -0.06    0.13
   2  16  -4   -0.09    0.13
   2  16  -4    0.01    0.07
   2  16  -4    0.02    0.10
   1  16  -4   -0.03    0.10
   1  16  -4    0.03    0.07
   1  16  -4    0.16    0.14
   0  16  -4    0.03    0.14
   0  16  -4    0.15    0.06
   0  16  -4   -0.08    0.09
  -1  16  -4    1.67    0.20
  -1  16  -4    1.41    0.21
  -2  16  -4    0.01    0.12
  -2  16  -4    0.10    0.11
  -3  16  -4    0.72    0.18
  -3  16  -4    0.67    0.16
  -4  16  -4   -0.03    0.14
   5  15  -4    0.21    0.15
   5  15  -4    0.23    0.09
   4  15  -4   -0.06    0.08
   4  15  -4   -0.16    0.12
   3  15  -4    0.25    0.09
   3  15  -4    0.21    0.11
   3  15  -4    0.02    0.14
   2  15  -4    6.57    0.39
   2  15  -4    6.71    0.28
   2  15  -4    7.30    0.37
  -2 -15   4    7.26    0.41
   1  15  -4    0.59    0.18
   1  15  -4    0.56    0.09
   1  15  -4    0.55    0.14
  -1 -15   4    0.46    0.14
   0  15  -4    4.29    0.31
   0  15  -4    4.03    0.18
   0  15  -4    3.99    0.28
   0 -15   4    3.90    0.29
  -1  15  -4    3.39    0.26
  -1  15  -4    4.24    0.31
   1 -15   4    4.40    0.31
  -2  15  -4    1.09    0.17
  -2  15  -4    1.11    0.19
   2 -15   4    1.07    0.19
  -3  15  -4    0.77    0.15
  -3  15  -4    0.62    0.16
  -4  15  -4    0.36    0.13
  -4  15  -4    0.24    0.12
  -4  15  -4    0.35    0.15
   4 -15   4    0.25    0.11
  -5  15  -4    0.23    0.14
  -5  15  -4    0.02    0.11
   5 -15   4    0.01    0.10
   6 -15   4    0.35    0.15
   5  14  -4    0.70    0.18
   5  14  -4    0.67    0.11
  -5 -14   4    0.58    0.13
   4  14  -4    1.03    0.19
   4  14  -4    1.26    0.13
   3  14  -4    0.55    0.16
   3  14  -4    0.57    0.10
   3  14  -4    0.63    0.14
   2  14  -4    4.86    0.33
   2  14  -4    4.41    0.22
   2  14  -4    5.04    0.30
  -2 -14   4    4.74    0.32
   1  14  -4    9.70    0.48
   1  14  -4    9.79    0.42
   1  14  -4    8.85    0.31
  -1 -14   4    8.12    0.44
   0  14  -4    0.41    0.07
   0  14  -4    0.51    0.13
   0  14  -4    0.42    0.15
   0 -14   4    0.51    0.15
  -1  14  -4    0.09    0.13
  -1  14  -4    0.02    0.09
   1 -14   4    0.06    0.11
  -2  14  -4    7.17    0.39
  -2  14  -4    6.80    0.36
   2 -14   4    7.28    0.29
   2 -14   4    6.81    0.40
  -3  14  -4    0.29    0.12
  -3  14  -4    0.57    0.15
   3 -14   4    0.49    0.10
  -4  14  -4    0.01    0.09
  -4  14  -4    0.02    0.11
  -4  14  -4   -0.02    0.09
   4 -14   4    0.05    0.08
  -5  14  -4   -0.03    0.10
  -5  14  -4    0.04    0.13
   5 -14   4   -0.05    0.10
   6 -14   4    0.28    0.14
  -6 -13   4   -0.10    0.12
   5  13  -4    2.14    0.23
   5  13  -4    2.05    0.16
  -5 -13   4    2.05    0.18
   4  13  -4   -0.04    0.12
   4  13  -4    0.04    0.07
  -4 -13   4    0.09    0.09
   3  13  -4    1.13    0.12
   3  13  -4    1.10    0.18
   2  13  -4    1.71    0.13
   2  13  -4    1.95    0.22
  -2 -13   4    2.57    0.22
   1  13  -4    7.17    0.25
   1  13  -4    7.12    0.34
   1  13  -4    6.47    0.37
  -1 -13   4    6.52    0.37
   0  13  -4    3.43    0.24
   0  13  -4    3.73    0.16
   0  13  -4    3.76    0.28
   0 -13   4    3.91    0.16
   0 -13   4    3.81    0.28
  -1  13  -4    3.35    0.26
  -1  13  -4    3.21    0.24
   1 -13   4    3.54    0.17
   1 -13   4    3.10    0.25
  -2  13  -4    0.42    0.14
  -2  13  -4    0.50    0.12
   2 -13   4    0.60    0.09
   2 -13   4    0.62    0.15
  -3  13  -4   -0.02    0.08
  -3  13  -4   -0.06    0.10
   3 -13   4   -0.01    0.06
  -4  13  -4    0.68    0.14
  -4  13  -4    0.75    0.15
  -4  13  -4    0.96    0.16
   4 -13   4    0.89    0.14
  -5  13  -4    0.04    0.10
  -5  13  -4    0.08    0.10
  -5  13  -4    0.03    0.11
   5 -13   4   -0.12    0.08
  -6  13  -4    0.07    0.11
   6 -13   4   -0.01    0.11
  -6 -12   4   -0.23    0.11
   5  12  -4    0.38    0.09
   5  12  -4    0.32    0.14
  -5 -12   4    0.25    0.12
   4  12  -4    0.18    0.13
   4  12  -4    0.16    0.07
  -4 -12   4    0.21    0.10
   3  12  -4    0.44    0.15
   3  12  -4    0.25    0.08
  -3 -12   4    0.29    0.09
   2  12  -4    0.24    0.13
   2  12  -4   -0.07    0.05
  -2 -12   4   -0.16    0.08
   1  12  -4    0.23    0.06
   1  12  -4    0.15    0.13
  -1 -12   4    0.06    0.09
   0  12  -4    5.33    0.18
   0  12  -4    5.14    0.28
   0  12  -4    4.90    0.30
   0 -12   4    5.31    0.31
   0 -12   4    5.77    0.19
  -1  12  -4   -0.02    0.10
  -1  12  -4   -0.01    0.06
   1 -12   4   -0.06    0.08
   1 -12   4    0.00    0.04
  -2  12  -4    1.31    0.16
  -2  12  -4    1.25    0.17
   2 -12   4    1.25    0.10
   2 -12   4    1.62    0.13
  -3  12  -4    0.00    0.08
  -3  12  -4    0.03    0.10
   3 -12   4    0.21    0.04
   3 -12   4    0.28    0.08
  -4  12  -4    0.01    0.09
  -4  12  -4    0.01    0.08
  -4  12  -4    0.24    0.12
   4 -12   4    0.03    0.08
  -5  12  -4    0.70    0.15
  -5  12  -4    0.68    0.15
  -5  12  -4    0.56    0.15
   5 -12   4    0.85    0.16
  -6  12  -4   -0.06    0.11
   6 -12   4   -0.12    0.10
   7 -12   4    0.08    0.13
   7 -12   4    0.10    0.06
  -6 -11   4    0.26    0.13
   5  11  -4   -0.07    0.10
   5  11  -4    0.01    0.06
  -5 -11   4    0.09    0.11
   4  11  -4    0.33    0.08
   4  11  -4    0.20    0.12
  -4 -11   4    0.34    0.11
   3  11  -4    0.01    0.12
   3  11  -4   -0.06    0.05
  -3 -11   4    0.00    0.08
   2  11  -4    3.87    0.18
   2  11  -4    4.05    0.27
  -2 -11   4    4.12    0.25
  -2 -11   4    3.85    0.14
   1  11  -4    0.39    0.06
   1  11  -4    0.46    0.13
  -1 -11   4    0.53    0.11
   0  11  -4    4.58    0.15
   0  11  -4    4.60    0.27
   0 -11   4    4.45    0.16
   0 -11   4    4.36    0.27
  -1  11  -4    7.79    0.37
  -1  11  -4    8.91    0.37
   1 -11   4    8.54    0.28
   1 -11   4    9.12    0.29
   1 -11   4    8.79    0.40
  -2  11  -4    0.06    0.10
  -2  11  -4    0.07    0.07
   2 -11   4    0.04    0.04
   2 -11   4    0.05    0.04
  -3  11  -4    1.31    0.15
  -3  11  -4    1.93    0.19
   3 -11   4    1.73    0.15
  -4  11  -4    1.50    0.18
  -4  11  -4    1.64    0.17
  -4  11  -4    1.80    0.18
   4 -11   4    1.66    0.16
  -5  11  -4    2.55    0.22
  -5  11  -4    3.26    0.24
  -5  11  -4    3.23    0.25
   5 -11   4    2.78    0.23
  -6  11  -4    1.00    0.16
   6 -11   4    0.88    0.07
   6 -11   4    0.99    0.18
   7 -11   4   -0.02    0.06
   7 -11   4    0.00    0.12
  -7 -10   4    0.04    0.12
  -6 -10   4    1.82    0.19
   5  10  -4    0.88    0.15
   5  10  -4    1.08    0.11
  -5 -10   4    1.01    0.14
   4  10  -4    1.38    0.17
   4  10  -4    1.37    0.15
   4  10  -4    1.23    0.12
  -4 -10   4    1.54    0.15
   3  10  -4    5.40    0.26
   3  10  -4    6.03    0.23
   3  10  -4    5.35    0.30
  -3 -10   4    5.59    0.23
   2  10  -4    0.88    0.09
   2  10  -4    1.13    0.11
   2  10  -4    1.00    0.15
  -2 -10   4    1.11    0.14
  -2 -10   4    1.10    0.08
   1  10  -4    0.08    0.04
   1  10  -4    0.06    0.09
   1  10  -4    0.10    0.05
  -1 -10   4    0.16    0.08
   0  10  -4    4.43    0.14
   0  10  -4    4.47    0.25
   0 -10   4    4.26    0.25
   0 -10   4    4.82    0.20
   0 -10   4    4.52    0.15
  -1  10  -4    3.07    0.20
  -1  10  -4    2.94    0.21
   1 -10   4    2.64    0.20
   1 -10   4    3.24    0.14
   1 -10   4    3.14    0.14
  -2  10  -4   13.17    0.48
  -2  10  -4   13.14    0.49
   2 -10   4   13.97    0.42
   2 -10   4   13.65    0.36
  -3  10  -4    1.35    0.16
  -3  10  -4    1.38    0.14
  -3  10  -4    1.62    0.16
   3 -10   4    1.44    0.13
  -4  10  -4    0.04    0.08
  -4  10  -4    0.09    0.10
  -4  10  -4    0.17    0.09
   4 -10   4    0.02    0.07
  -5  10  -4    0.08    0.09
  -5  10  -4    0.18    0.11
  -5  10  -4    0.06    0.09
   5 -10   4    0.08    0.10
  -6  10  -4    0.14    0.11
   6 -10   4    0.13    0.12
   6 -10   4    0.05    0.05
   7 -10   4    0.10    0.13
   7 -10   4    0.06    0.06
  -7  -9   4    0.42    0.14
   6   9  -4    0.48    0.14
  -6  -9   4    0.11    0.11
   5   9  -4    2.60    0.20
   5   9  -4    2.43    0.19
  -5  -9   4    2.16    0.18
   4   9  -4    1.46    0.11
   4   9  -4    1.22    0.15
   4   9  -4    1.68    0.15
  -4  -9   4    1.51    0.15
  -4  -9   4    1.34    0.12
   3   9  -4    2.07    0.16
   3   9  -4    2.04    0.18
   3   9  -4    2.04    0.18
   3   9  -4    1.84    0.13
  -3  -9   4    2.13    0.15
  -3  -9   4    2.32    0.15
   2   9  -4   43.21    1.27
   2   9  -4   44.22    1.23
   2   9  -4   42.97    1.08
   2   9  -4   43.21    1.11
  -2  -9   4   44.39    1.05
  -2  -9   4   41.34    1.25
   1   9  -4    2.04    0.17
   1   9  -4    1.80    0.12
   1   9  -4    2.08    0.18
   1   9  -4    2.10    0.11
  -1  -9   4    1.76    0.16
   0   9  -4    0.60    0.11
   0   9  -4    0.66    0.11
   0   9  -4    0.68    0.05
   0  -9   4    0.80    0.06
   0  -9   4    0.44    0.10
   0  -9   4    0.87    0.08
  -1   9  -4    0.17    0.08
   1  -9   4    0.46    0.05
   1  -9   4    0.34    0.05
  -2   9  -4    1.11    0.13
  -2   9  -4    1.15    0.12
   2  -9   4    1.30    0.10
  -3   9  -4    0.02    0.06
  -3   9  -4    0.05    0.06
  -3   9  -4   -0.01    0.08
   3  -9   4    0.02    0.05
  -4   9  -4    3.86    0.24
  -4   9  -4    3.71    0.24
  -4   9  -4    4.22    0.24
   4  -9   4    3.78    0.23
  -5   9  -4    1.13    0.14
  -5   9  -4    1.18    0.16
  -5   9  -4    1.45    0.16
  -5   9  -4    1.57    0.16
   5  -9   4    1.09    0.16
  -6   9  -4    0.14    0.11
   6  -9   4    0.38    0.13
   6  -9   4    0.10    0.05
   7  -9   4    0.01    0.12
   7  -9   4    0.06    0.07
   7   8  -4    0.00    0.12
  -7  -8   4    0.25    0.13
   6   8  -4    2.42    0.22
  -6  -8   4    2.20    0.19
   5   8  -4    6.62    0.32
   5   8  -4    6.36    0.29
  -5  -8   4    6.78    0.29
   4   8  -4    0.08    0.08
   4   8  -4    0.15    0.07
   4   8  -4    0.14    0.09
  -4  -8   4    0.18    0.06
  -4  -8   4    0.26    0.11
   3   8  -4    0.07    0.06
   3   8  -4    0.00    0.04
   3   8  -4    0.03    0.07
   3   8  -4    0.02    0.09
  -3  -8   4   -0.02    0.07
  -3  -8   4    0.06    0.05
   2   8  -4   -0.02    0.05
   2   8  -4    0.15    0.09
   2   8  -4    0.07    0.07
   2   8  -4    0.02    0.04
  -2  -8   4    0.02    0.04
  -2  -8   4    0.01    0.05
   1   8  -4    3.74    0.14
   1   8  -4    3.45    0.16
   1   8  -4    3.61    0.21
   1   8  -4    4.08    0.23
  -1  -8   4    3.98    0.13
   0   8  -4    0.11    0.08
   0   8  -4    0.13    0.07
   0  -8   4    0.12    0.04
   0  -8   4    0.22    0.03
  -1   8  -4    0.53    0.10
  -1   8  -4    0.65    0.10
   1  -8   4    0.55    0.05
   1  -8   4    0.52    0.05
   1  -8   4    0.46    0.05
  -2   8  -4   -0.10    0.07
  -2   8  -4   -0.05    0.05
  -2   8  -4   -0.12    0.07
   2  -8   4   -0.04    0.04
  -3   8  -4    0.08    0.06
  -3   8  -4    0.11    0.07
  -3   8  -4    0.11    0.08
  -3   8  -4    0.01    0.06
   3  -8   4    0.07    0.06
  -4   8  -4    0.46    0.11
  -4   8  -4    0.47    0.10
  -4   8  -4    0.46    0.10
   4  -8   4    0.37    0.10
  -5   8  -4    0.46    0.11
  -5   8  -4    0.55    0.11
  -5   8  -4    0.45    0.11
  -5   8  -4    0.52    0.12
   5  -8   4    0.37    0.11
  -6   8  -4    0.30    0.12
   6  -8   4    0.16    0.06
   6  -8   4    0.25    0.12
   7  -8   4   -0.01    0.07
   7  -8   4    0.00    0.12
   7   7  -4    0.15    0.12
  -7  -7   4   -0.09    0.10
   6   7  -4   -0.09    0.10
  -6  -7   4    0.14    0.11
   5   7  -4    0.28    0.10
  -5  -7   4    0.19    0.11
   4   7  -4    4.22    0.22
   4   7  -4    4.37    0.18
   4   7  -4    4.74    0.23
   4   7  -4    4.01    0.22
  -4  -7   4    4.53    0.20
  -4  -7   4    4.23    0.22
   3   7  -4    3.63    0.20
   3   7  -4    3.71    0.19
   3   7  -4    3.09    0.15
   3   7  -4    3.36    0.20
  -3  -7   4    3.76    0.17
  -3  -7   4    3.03    0.17
   2   7  -4    0.15    0.08
   2   7  -4    0.14    0.08
   2   7  -4    0.12    0.06
   2   7  -4    0.06    0.04
  -2  -7   4    0.19    0.06
  -2  -7   4    0.21    0.06
   1   7  -4    0.75    0.07
   1   7  -4    0.60    0.06
   1   7  -4    0.77    0.10
   1   7  -4    0.76    0.10
  -1  -7   4    0.79    0.05
  -1  -7   4    0.74    0.08
   0   7  -4   27.38    0.83
   0   7  -4   26.36    0.78
   0  -7   4   27.77    0.69
  -1   7  -4    0.00    0.06
  -1   7  -4   -0.06    0.05
   1  -7   4    0.00    0.02
   1  -7   4    0.00    0.02
   1  -7   4   -0.01    0.02
  -2   7  -4    2.75    0.16
  -2   7  -4    2.45    0.17
  -2   7  -4    2.90    0.19
   2  -7   4    2.79    0.14
  -3   7  -4    0.26    0.08
  -3   7  -4    0.41    0.08
  -3   7  -4    0.32    0.08
   3  -7   4    0.29    0.07
  -4   7  -4    0.82    0.12
  -4   7  -4    0.91    0.11
  -4   7  -4    0.75    0.13
  -4   7  -4    0.75    0.10
   4  -7   4    1.08    0.13
  -5   7  -4    0.08    0.07
  -5   7  -4    0.01    0.07
  -5   7  -4    0.20    0.08
   5  -7   4    0.14    0.09
   5  -7   4    0.05    0.04
  -6   7  -4    0.04    0.10
   6  -7   4   -0.11    0.09
   6  -7   4   -0.03    0.05
   7  -7   4   -0.12    0.07
   7  -7   4    0.07    0.12
   7   6  -4    0.14    0.11
  -7  -6   4    0.07    0.12
   6   6  -4    0.20    0.11
  -6  -6   4    0.29    0.11
   5   6  -4    0.68    0.12
  -5  -6   4    1.08    0.14
  -5  -6   4    0.81    0.09
   4   6  -4    3.44    0.17
   4   6  -4    3.35    0.19
   4   6  -4    3.29    0.18
   4   6  -4    2.96    0.18
   4   6  -4    3.16    0.14
   4   6  -4    3.16    0.15
  -4  -6   4    3.33    0.16
  -4  -6   4    3.15    0.18
   3   6  -4    5.70    0.23
   3   6  -4    5.05    0.23
   3   6  -4    5.18    0.23
   3   6  -4    5.25    0.19
  -3  -6   4    5.36    0.21
  -3  -6   4    4.99    0.21
   2   6  -4   32.31    0.88
   2   6  -4   31.41    0.88
   2   6  -4   31.53    0.91
   2   6  -4   30.84    0.78
   2   6  -4   30.83    0.81
   2   6  -4   32.08    0.83
  -2  -6   4   30.44    0.78
  -2  -6   4   30.48    0.83
   1   6  -4   54.91    1.32
   1   6  -4   54.10    1.45
   1   6  -4   55.08    1.30
   1   6  -4   54.67    1.38
   1   6  -4   57.06    1.52
  -1  -6   4   54.37    1.33
  -1  -6   4   53.96    1.38
  -1  -6   4   53.62    1.28
   0   6  -4   41.14    1.04
   0   6  -4   41.15    1.14
   0   6  -4   38.94    1.09
   0  -6   4   39.99    1.04
   0  -6   4   38.37    0.96
   0  -6   4   41.06    0.97
  -1   6  -4    5.07    0.20
  -1   6  -4    4.65    0.21
  -1   6  -4    4.79    0.22
   1  -6   4    4.90    0.13
   1  -6   4    4.87    0.16
  -2   6  -4    9.66    0.34
  -2   6  -4   10.04    0.35
  -2   6  -4   10.60    0.39
   2  -6   4   10.64    0.33
  -3   6  -4    3.47    0.19
  -3   6  -4    4.05    0.21
  -3   6  -4    3.65    0.19
   3  -6   4    3.78    0.19
  -4   6  -4    3.57    0.21
  -4   6  -4    3.43    0.19
  -4   6  -4    3.48    0.21
  -4   6  -4    3.18    0.19
   4  -6   4    3.20    0.20
  -5   6  -4    0.37    0.11
  -5   6  -4    0.46    0.09
  -5   6  -4    0.36    0.08
   5  -6   4    0.41    0.11
   5  -6   4    0.31    0.05
  -6   6  -4    1.92    0.21
   6  -6   4    1.78    0.13
   6  -6   4    2.08    0.21
   7  -6   4    0.28    0.14
   7  -6   4    0.13    0.08
   8  -6   4    0.11    0.11
   8   5  -4   -0.04    0.12
  -8  -5   4    0.08    0.13
   7   5  -4    0.50    0.13
  -7  -5   4    0.49    0.13
   6   5  -4    0.95    0.14
   6   5  -4    0.89    0.14
  -6  -5   4    0.96    0.14
   5   5  -4    0.03    0.08
   5   5  -4   -0.01    0.07
  -5  -5   4   -0.08    0.09
  -5  -5   4    0.13    0.06
   4   5  -4    4.46    0.16
   4   5  -4    4.42    0.18
   4   5  -4    4.29    0.20
   4   5  -4    4.44    0.21
   4   5  -4    4.66    0.22
   4   5  -4    4.38    0.16
  -4  -5   4    4.56    0.19
  -4  -5   4    4.18    0.20
   3   5  -4    4.34    0.17
   3   5  -4    4.54    0.16
   3   5  -4    4.64    0.19
   3   5  -4    4.39    0.20
   3   5  -4    4.56    0.19
   3   5  -4    4.52    0.20
  -3  -5   4    4.36    0.18
  -3  -5   4    4.18    0.18
   2   5  -4    7.10    0.23
   2   5  -4    7.70    0.28
   2   5  -4    7.51    0.28
   2   5  -4    7.72    0.27
   2   5  -4    7.34    0.25
   2   5  -4    7.18    0.23
   2   5  -4    7.16    0.25
  -2  -5   4    7.50    0.26
  -2  -5   4    6.94    0.23
   1   5  -4  143.47    3.37
   1   5  -4  150.99    3.81
   1   5  -4  147.04    3.37
   1   5  -4  144.71    3.65
   1   5  -4  142.74    3.51
  -1  -5   4  141.24    3.51
  -1  -5   4  146.27    3.49
   0   5  -4   26.50    0.74
   0   5  -4   26.03    0.70
   0   5  -4   27.14    0.78
   0  -5   4   26.89    0.65
   0  -5   4   26.02    0.65
   0  -5   4   26.65    0.71
  -1   5  -4    2.96    0.14
  -1   5  -4    3.06    0.12
   1  -5   4    2.97    0.12
  -2   5  -4    4.49    0.19
  -2   5  -4    4.60    0.21
  -2   5  -4    4.56    0.19
  -2   5  -4    4.63    0.18
   2  -5   4    4.29    0.18
  -3   5  -4    0.40    0.07
  -3   5  -4    0.43    0.07
  -3   5  -4    0.35    0.07
  -3   5  -4    0.36    0.08
   3  -5   4    0.49    0.08
  -4   5  -4    0.21    0.06
  -4   5  -4    0.24    0.07
  -4   5  -4    0.22    0.07
  -4   5  -4    0.21    0.07
   4  -5   4    0.17    0.07
   4  -5   4    0.20    0.03
  -5   5  -4    1.54    0.13
  -5   5  -4    1.56    0.13
  -5   5  -4    1.66    0.17
   5  -5   4    1.53    0.10
   5  -5   4    1.74    0.17
  -6   5  -4    0.38    0.13
   6  -5   4    0.31    0.08
   6  -5   4    0.04    0.10
   7  -5   4   -0.11    0.11
   7  -5   4   -0.03    0.08
   8  -5   4    0.05    0.11
   8   4  -4    0.12    0.12
  -8  -4   4    0.02    0.12
   7   4  -4    0.01    0.09
   7   4  -4    0.04    0.10
  -7  -4   4    0.16    0.12
   6   4  -4    0.48    0.12
   6   4  -4    0.17    0.09
  -6  -4   4    0.03    0.10
  -6  -4   4    0.38    0.13
   5   4  -4    5.75    0.27
   5   4  -4    6.29    0.29
  -5  -4   4    6.05    0.24
  -5  -4   4    5.55    0.26
  -5  -4   4    6.12    0.31
   4   4  -4    6.58    0.28
   4   4  -4    6.87    0.28
   4   4  -4    7.00    0.24
   4   4  -4    7.27    0.20
  -4  -4   4    7.05    0.31
  -4  -4   4    6.97    0.26
  -4  -4   4    7.02    0.25
   3   4  -4    1.21    0.08
   3   4  -4    1.37    0.08
   3   4  -4    1.26    0.10
   3   4  -4    1.21    0.11
   3   4  -4    1.52    0.11
   3   4  -4    1.30    0.09
   3   4  -4    1.27    0.09
  -3  -4   4    1.35    0.12
  -3  -4   4    1.46    0.12
  -3  -4   4    1.35    0.10
   2   4  -4   17.98    0.53
   2   4  -4   18.69    0.54
   2   4  -4   17.98    0.52
   2   4  -4   18.73    0.49
   2   4  -4   18.54    0.50
   2   4  -4   18.37    0.51
   2   4  -4   18.37    0.47
   2   4  -4   18.05    0.54
  -2  -4   4   17.74    0.48
  -2  -4   4   17.75    0.51
   1   4  -4   13.82    0.41
   1   4  -4   13.15    0.36
   1   4  -4   13.01    0.35
   1   4  -4   13.56    0.34
   1   4  -4   13.38    0.39
  -1  -4   4   13.58    0.34
  -1  -4   4   13.60    0.39
  -1  -4   4   13.25    0.34
  -1  -4   4   13.50    0.36
   0   4  -4    0.06    0.02
   0   4  -4    0.10    0.03
   0  -4   4    0.11    0.02
   0  -4   4    0.09    0.04
   0  -4   4    0.06    0.02
  -1   4  -4   75.89    1.82
  -1   4  -4   72.47    1.98
   1  -4   4   74.25    1.82
   1  -4   4   73.73    1.80
  -2   4  -4   37.30    1.05
  -2   4  -4   38.65    0.96
  -2   4  -4   36.76    1.00
   2  -4   4   37.13    0.97
  -3   4  -4    0.02    0.04
  -3   4  -4    0.01    0.04
  -3   4  -4   -0.02    0.04
  -3   4  -4    0.03    0.05
   3  -4   4    0.01    0.05
   3  -4   4    0.00    0.04
  -4   4  -4    0.39    0.08
  -4   4  -4    0.41    0.07
  -4   4  -4    0.43    0.07
  -4   4  -4    0.36    0.08
   4  -4   4    0.45    0.09
   4  -4   4    0.43    0.05
  -5   4  -4   -0.01    0.07
  -5   4  -4    0.03    0.05
  -5   4  -4   -0.03    0.05
   5  -4   4    0.01    0.04
   5  -4   4   -0.09    0.06
  -6   4  -4    3.11    0.25
   6  -4   4    3.24    0.18
   6  -4   4    3.34    0.25
   7  -4   4    0.16    0.09
   8  -4   4   -0.24    0.09
   8   3  -4    0.26    0.14
   8   3  -4    0.01    0.11
  -8  -3   4    0.06    0.12
   7   3  -4    0.23    0.12
   7   3  -4    0.21    0.11
  -7  -3   4    0.24    0.12
   6   3  -4    0.56    0.12
   6   3  -4    0.64    0.12
  -6  -3   4    0.55    0.12
  -6  -3   4    0.68    0.15
   5   3  -4    0.99    0.13
   5   3  -4    0.82    0.12
  -5  -3   4    1.17    0.10
  -5  -3   4    1.03    0.14
  -5  -3   4    1.07    0.13
   4   3  -4    0.14    0.06
   4   3  -4    0.04    0.06
   4   3  -4    0.09    0.04
  -4  -3   4   -0.02    0.06
  -4  -3   4    0.05    0.07
  -4  -3   4    0.11    0.05
   3   3  -4   25.07    0.66
   3   3  -4   25.16    0.66
   3   3  -4   24.09    0.67
   3   3  -4   24.44    0.68
   3   3  -4   23.83    0.65
   3   3  -4   24.36    0.67
  -3  -3   4   24.38    0.66
  -3  -3   4   24.60    0.72
  -3  -3   4   24.53    0.64
   2   3  -4   76.15    1.83
   2   3  -4   74.29    1.98
   2   3  -4   77.93    1.90
   2   3  -4   77.37    1.94
   2   3  -4   73.84    1.77
   2   3  -4   78.09    1.85
   2   3  -4   73.78    1.78
  -2  -3   4   72.87    1.84
  -2  -3   4   74.43    1.78
  -2  -3   4   71.71    1.93
   1   3  -4    7.38    0.25
   1   3  -4    7.91    0.22
   1   3  -4    7.81    0.22
   1   3  -4    7.71    0.24
   1   3  -4    7.84    0.23
   1   3  -4    7.76    0.24
  -1  -3   4    7.95    0.25
  -1  -3   4    8.05    0.21
  -1  -3   4    7.84    0.23
   0   3  -4    0.61    0.05
   0   3  -4    0.65    0.06
   0  -3   4    0.65    0.04
   0  -3   4    0.81    0.06
   0  -3   4    0.75    0.07
   0  -3   4    0.78    0.05
  -1   3  -4   17.25    0.47
  -1   3  -4   17.95    0.47
  -1   3  -4   17.10    0.52
   1  -3   4   17.05    0.46
  -2   3  -4    6.60    0.23
  -2   3  -4    6.65    0.25
  -2   3  -4    7.11    0.22
   2  -3   4    6.66    0.24
   2  -3   4    6.81    0.24
  -3   3  -4    0.99    0.08
  -3   3  -4    1.06    0.10
  -3   3  -4    0.86    0.08
  -3   3  -4    1.23    0.08
   3  -3   4    1.08    0.06
   3  -3   4    0.96    0.10
   3  -3   4    1.07    0.10
  -4   3  -4    0.32    0.05
  -4   3  -4    0.33    0.06
  -4   3  -4    0.31    0.08
  -4   3  -4    0.31    0.06
   4  -3   4    0.35    0.05
   4  -3   4    0.19    0.07
  -5   3  -4    0.02    0.08
   5  -3   4   -0.01    0.04
   5  -3   4    0.11    0.08
  -6   3  -4    1.23    0.17
   6  -3   4    1.39    0.13
   6  -3   4    1.46    0.19
   7  -3   4   -0.01    0.08
   8  -3   4    0.19    0.11
   8   2  -4    0.20    0.11
   8   2  -4    0.06    0.12
  -8  -2   4    0.12    0.13
   7   2  -4   -0.09    0.09
   7   2  -4   -0.08    0.09
  -7  -2   4   -0.07    0.10
   6   2  -4    0.08    0.09
   6   2  -4   -0.02    0.07
  -6  -2   4   -0.07    0.09
  -6  -2   4    0.20    0.11
   5   2  -4    0.05    0.07
   5   2  -4   -0.01    0.06
  -5  -2   4    0.03    0.05
  -5  -2   4    0.12    0.08
  -5  -2   4    0.06    0.08
   4   2  -4    3.11    0.16
   4   2  -4    3.04    0.18
  -4  -2   4    3.15    0.15
  -4  -2   4    2.75    0.18
  -4  -2   4    3.00    0.15
   3   2  -4    4.74    0.14
   3   2  -4    4.75    0.15
   3   2  -4    4.75    0.19
   3   2  -4    4.51    0.18
   3   2  -4    4.74    0.20
   3   2  -4    4.59    0.15
  -3  -2   4    4.67    0.18
  -3  -2   4    4.65    0.18
  -3  -2   4    4.39    0.21
   2   2  -4    8.44    0.26
   2   2  -4    8.86    0.25
   2   2  -4    8.73    0.27
   2   2  -4    8.60    0.27
   2   2  -4    8.57    0.24
   2   2  -4    8.72    0.29
   2   2  -4    8.57    0.27
  -2  -2   4    8.20    0.28
  -2  -2   4    8.37    0.27
  -2  -2   4    8.58    0.25
  -2  -2   4    8.80    0.27
   1   2  -4   34.86    0.87
   1   2  -4   33.12    0.93
   1   2  -4   33.42    0.84
   1   2  -4   34.74    0.89
   1   2  -4   34.29    0.82
   1   2  -4   34.02    0.83
  -1  -2   4   34.12    0.89
  -1  -2   4   34.36    0.93
  -1  -2   4   35.30    0.83
  -1  -2   4   32.11    0.86
  -1  -2   4   35.22    0.82
   0   2  -4   44.85    1.06
   0   2  -4   44.85    1.21
   0   2  -4   45.70    1.11
   0  -2   4   44.87    1.12
   0  -2   4   43.94    1.06
   0  -2   4   45.72    1.21
   0  -2   4   45.11    1.06
  -1   2  -4   -0.01    0.03
  -1   2  -4    0.06    0.03
   1  -2   4    0.05    0.02
   1  -2   4    0.05    0.04
   1  -2   4    0.06    0.03
   1  -2   4    0.19    0.03
  -2   2  -4    1.82    0.10
  -2   2  -4    1.81    0.10
  -2   2  -4    1.83    0.08
   2  -2   4    1.70    0.10
   2  -2   4    1.83    0.07
   2  -2   4    1.91    0.11
  -3   2  -4    0.71    0.08
  -3   2  -4    0.66    0.06
  -3   2  -4    0.57    0.07
  -3   2  -4    0.68    0.06
   3  -2   4    0.64    0.06
   3  -2   4    0.76    0.09
  -4   2  -4   -0.02    0.03
  -4   2  -4   -0.04    0.03
  -4   2  -4    0.04    0.05
  -4   2  -4    0.03    0.03
   4  -2   4   -0.06    0.05
   4  -2   4    0.01    0.04
  -5   2  -4    4.23    0.25
   5  -2   4    4.29    0.19
  -6   2  -4    2.12    0.21
   6  -2   4    1.87    0.15
   7  -2   4    0.10    0.08
   8  -2   4    0.47    0.12
   8   1  -4    0.12    0.12
   8   1  -4    0.08    0.11
  -8  -1   4    0.25    0.12
   7   1  -4    0.03    0.09
   7   1  -4    0.11    0.09
  -7  -1   4    0.15    0.11
   6   1  -4    0.68    0.13
   6   1  -4    0.59    0.11
  -6  -1   4    0.88    0.15
  -6  -1   4    0.80    0.11
  -6  -1   4    0.75    0.10
   5   1  -4    1.20    0.12
   5   1  -4    1.16    0.13
  -5  -1   4    0.94    0.11
  -5  -1   4    0.82    0.13
  -5  -1   4    0.90    0.10
   4   1  -4    1.43    0.13
   4   1  -4    1.48    0.11
  -4  -1   4    1.37    0.13
  -4  -1   4    1.79    0.11
  -4  -1   4    1.43    0.11
   3   1  -4    6.52    0.21
   3   1  -4    7.17    0.25
   3   1  -4    6.60    0.25
   3   1  -4    6.34    0.23
  -3  -1   4    6.25    0.21
  -3  -1   4    6.64    0.21
  -3  -1   4    6.67    0.27
  -3  -1   4    6.67    0.23
   2   1  -4   35.98    0.93
   2   1  -4   35.95    0.98
   2   1  -4   36.94    0.87
   2   1  -4   37.15    0.93
   2   1  -4   36.46    0.98
   2   1  -4   35.82    0.89
  -2  -1   4   36.09    0.93
  -2  -1   4   36.90    0.88
  -2  -1   4   37.24    0.89
  -2  -1   4   35.92    0.98
  -2  -1   4   35.90    0.97
   1   1  -4   12.09    0.35
   1   1  -4   12.09    0.36
   1   1  -4   12.37    0.32
   1   1  -4   12.16    0.33
   1   1  -4   12.80    0.35
  -1  -1   4   12.45    0.32
  -1  -1   4   12.23    0.35
  -1  -1   4   12.28    0.35
  -1  -1   4   12.24    0.33
  -1  -1   4   12.38    0.37
   0   1  -4   35.72    0.86
   0   1  -4   36.19    0.90
   0   1  -4   37.13    0.86
   0   1  -4   36.57    0.99
   0  -1   4   36.46    0.99
   0  -1   4   36.09    0.87
   0  -1   4   36.41    0.85
   0  -1   4   35.76    0.90
  -1   1  -4  992.41   23.51
  -1   1  -4  966.66   25.53
  -1   1  -4  992.68   24.58
   1  -1   4  983.48   24.56
   1  -1   4 1000.00   22.60
   1  -1   4  955.43   23.54
   1  -1   4  996.21   25.53
   1  -1   4  987.27   24.48
  -2   1  -4    0.97    0.08
  -2   1  -4    0.94    0.05
  -2   1  -4    0.93    0.08
   2  -1   4    1.01    0.08
   2  -1   4    0.85    0.06
   2  -1   4    0.89    0.08
   2  -1   4    1.13    0.09
  -3   1  -4    1.00    0.10
  -3   1  -4    0.95    0.05
  -3   1  -4    1.00    0.08
  -3   1  -4    0.97    0.06
   3  -1   4    0.90    0.07
   3  -1   4    1.09    0.09
   3  -1   4    1.03    0.09
   3  -1   4    1.28    0.11
  -4   1  -4    7.36    0.26
  -4   1  -4    7.22    0.20
  -4   1  -4    6.92    0.30
   4  -1   4    6.88    0.25
  -5   1  -4    1.75    0.17
   5  -1   4    1.75    0.13
  -6   1  -4   -0.09    0.09
   6  -1   4   -0.03    0.06
   7  -1   4    1.22    0.15
   8  -1   4   -0.05    0.10
   8   0  -4    0.42    0.15
   8   0  -4    0.55    0.15
  -8   0   4    0.59    0.14
   7   0  -4    0.36    0.12
   7   0  -4    0.38    0.11
  -7   0   4    0.53    0.12
   6   0  -4    2.30    0.17
   6   0  -4    1.63    0.18
  -6   0   4    2.16    0.15
  -6   0   4    2.02    0.15
  -6   0   4    2.01    0.21
   5   0  -4    0.10    0.06
   5   0  -4   -0.06    0.06
  -5   0   4    0.03    0.06
  -5   0   4    0.09    0.08
  -5   0   4    0.05    0.07
   4   0  -4    4.62    0.22
   4   0  -4    4.34    0.19
   4   0  -4    4.42    0.16
  -4   0   4    4.22    0.23
  -4   0   4    4.74    0.15
  -4   0   4    4.47    0.17
  -4   0   4    4.59    0.20
   3   0  -4   16.12    0.48
   3   0  -4   17.06    0.48
   3   0  -4   15.96    0.46
   3   0  -4   15.51    0.45
  -3   0   4   16.07    0.46
  -3   0   4   15.92    0.51
  -3   0   4   16.04    0.47
  -3   0   4   16.13    0.42
   2   0  -4    3.68    0.14
   2   0  -4    3.53    0.15
   2   0  -4    3.60    0.14
   2   0  -4    3.40    0.15
   2   0  -4    3.36    0.16
   2   0  -4    3.64    0.11
  -2   0   4    3.59    0.13
  -2   0   4    3.30    0.16
  -2   0   4    3.46    0.15
  -2   0   4    3.70    0.13
  -2   0   4    3.40    0.14
   1   0  -4   71.92    1.68
   1   0  -4   72.51    1.68
   1   0  -4   71.56    1.82
   1   0  -4   71.16    1.75
   1   0  -4   70.21    1.89
  -1   0   4   70.43    1.75
  -1   0   4   71.46    1.82
  -1   0   4   72.43    1.89
  -1   0   4   71.01    1.68
  -1   0   4   72.10    1.68
  -1   0   4   73.39    1.80
   0   0  -4    3.37    0.13
   0   0  -4    3.39    0.14
   0   0  -4    3.50    0.12
   0   0  -4    3.44    0.11
   0   0   4    3.57    0.13
   0   0   4    3.32    0.12
   0   0   4    3.41    0.14
   0   0   4    3.58    0.12
   0   0   4    3.41    0.10
  -1   0  -4   52.71    1.27
  -1   0  -4   51.64    1.40
  -1   0  -4   53.27    1.22
   1   0   4   49.58    1.27
   1   0   4   52.76    1.40
   1   0   4   53.12    1.33
   1   0   4   52.56    1.24
   1   0   4   52.42    1.35
  -2   0  -4   63.00    1.56
  -2   0  -4   62.56    1.69
   2   0   4   62.78    1.51
   2   0   4   65.10    1.64
   2   0   4   63.44    1.64
   2   0   4   64.09    1.70
  -3   0  -4    1.16    0.10
  -3   0  -4    1.20    0.09
   3   0   4    1.02    0.10
   3   0   4    1.09    0.09
   3   0   4    1.09    0.10
   3   0   4    1.07    0.08
  -4   0  -4   -0.02    0.03
  -4   0  -4    0.09    0.06
  -4   0  -4    0.00    0.04
   4   0   4    0.01    0.04
   4   0   4   -0.01    0.05
   4   0   4    0.07    0.05
  -5   0  -4    1.61    0.16
   5   0   4    1.69    0.13
  -6   0  -4    1.02    0.16
   6   0   4    1.09    0.13
   7   0   4   -0.03    0.08
   8  -1  -4    0.11    0.11
   8  -1  -4    0.19    0.13
   7  -1  -4    1.02    0.14
   7  -1  -4    0.96    0.17
  -7   1   4    0.74    0.12
   6  -1  -4   -0.04    0.06
   6  -1  -4    0.02    0.09
  -6   1   4    0.01    0.10
  -6   1   4   -0.05    0.08
  -6   1   4   -0.02    0.07
   5  -1  -4    0.21    0.08
   5  -1  -4    0.03    0.05
  -5   1   4    0.06    0.06
  -5   1   4    0.07    0.09
  -5   1   4    0.15    0.07
   4  -1  -4    0.78    0.10
   4  -1  -4    0.83    0.08
   4  -1  -4    0.95    0.09
  -4   1   4    1.03    0.12
  -4   1   4    0.96    0.08
  -4   1   4    0.82    0.06
  -4   1   4    1.14    0.10
   3  -1  -4    0.10    0.05
   3  -1  -4    0.09    0.04
   3  -1  -4    0.17    0.05
  -3   1   4    0.09    0.04
  -3   1   4    0.27    0.05
  -3   1   4    0.11    0.06
  -3   1   4    0.10    0.05
   2  -1  -4   17.14    0.50
   2  -1  -4   17.51    0.49
   2  -1  -4   16.24    0.47
   2  -1  -4   16.90    0.45
  -2   1   4   16.85    0.44
  -2   1   4   16.40    0.49
  -2   1   4   16.81    0.43
  -2   1   4   17.41    0.44
  -2   1   4   16.42    0.48
  -2   1   4   15.64    0.49
   1  -1  -4    1.28    0.09
   1  -1  -4    1.43    0.07
   1  -1  -4    1.29    0.09
  -1   1   4    1.40    0.07
  -1   1   4    1.40    0.07
  -1   1   4    1.26    0.08
  -1   1   4    1.40    0.07
  -1   1   4    1.30    0.09
  -1   1   4    1.37    0.09
   0  -1  -4   53.96    1.33
   0  -1  -4   54.77    1.28
   0  -1  -4   52.75    1.45
   0   1   4   54.03    1.28
   0   1   4   54.53    1.27
   0   1   4   53.68    1.33
   0   1   4   54.07    1.45
   0   1   4   53.46    1.38
  -1  -1  -4   23.61    0.57
  -1  -1  -4   23.01    0.59
  -1  -1  -4   23.37    0.67
   1   1   4   23.08    0.65
   1   1   4   22.76    0.59
   1   1   4   23.10    0.59
   1   1   4   23.29    0.67
   1   1   4   24.10    0.56
  -2  -1  -4    8.58    0.30
  -2  -1  -4    8.74    0.24
   2   1   4    8.74    0.27
   2   1   4    8.50    0.30
   2   1   4    9.26    0.30
   2   1   4    8.84    0.30
  -3  -1  -4   10.88    0.36
  -3  -1  -4   10.94    0.30
   3   1   4   11.20    0.36
   3   1   4   11.03    0.34
   3   1   4   10.75    0.37
  -4  -1  -4    1.33    0.09
  -4  -1  -4    1.26    0.11
   4   1   4    1.25    0.11
   4   1   4    1.16    0.10
   4   1   4    1.52    0.12
  -5  -1  -4   -0.10    0.06
   5   1   4   -0.04    0.06
   5   1   4   -0.03    0.06
  -6  -1  -4    0.17    0.08
   6   1   4    0.07    0.08
   7   1   4   -0.07    0.08
   8  -2  -4    0.35    0.12
   8  -2  -4    0.20    0.14
   7  -2  -4    0.08    0.08
   7  -2  -4   -0.01    0.09
   6  -2  -4    3.07    0.19
   6  -2  -4    3.51    0.24
  -6   2   4    3.46    0.21
  -6   2   4    3.21    0.25
   5  -2  -4    1.23    0.11
   5  -2  -4    1.25    0.14
  -5   2   4    1.71    0.12
  -5   2   4    1.47    0.17
  -5   2   4    1.53    0.13
   4  -2  -4    4.37    0.19
   4  -2  -4    4.59    0.20
   4  -2  -4    4.61    0.19
   4  -2  -4    4.14    0.22
  -4   2   4    4.07    0.20
  -4   2   4    4.47    0.16
  -4   2   4    4.41    0.24
  -4   2   4    4.67    0.18
   3  -2  -4    3.15    0.14
   3  -2  -4    2.86    0.16
   3  -2  -4    2.72    0.13
   3  -2  -4    3.34    0.16
  -3   2   4    3.18    0.18
  -3   2   4    2.95    0.14
  -3   2   4    2.96    0.12
  -3   2   4    3.07    0.16
   2  -2  -4    6.16    0.24
   2  -2  -4    5.79    0.23
   2  -2  -4    5.99    0.20
  -2   2   4    6.18    0.18
  -2   2   4    5.89    0.22
  -2   2   4    5.78    0.22
  -2   2   4    6.17    0.19
  -2   2   4    5.91    0.23
   1  -2  -4    0.59    0.08
   1  -2  -4    0.73    0.07
  -1   2   4    0.73    0.05
  -1   2   4    0.70    0.07
  -1   2   4    0.80    0.06
  -1   2   4    0.77    0.07
  -1   2   4    0.69    0.06
   0  -2  -4    1.05    0.07
   0  -2  -4    1.29    0.10
   0   2   4    1.28    0.08
   0   2   4    1.06    0.06
   0   2   4    0.76    0.06
   0   2   4    0.94    0.07
   0   2   4    1.09    0.09
  -1  -2  -4   -0.01    0.04
  -1  -2  -4   -0.02    0.02
  -1  -2  -4    0.01    0.03
   1   2   4    0.00    0.03
   1   2   4    0.00    0.02
   1   2   4    0.00    0.03
   1   2   4    0.00    0.02
   1   2   4    0.05    0.04
  -2  -2  -4    3.72    0.12
  -2  -2  -4    3.86    0.18
  -2  -2  -4    4.02    0.14
   2   2   4    3.84    0.17
   2   2   4    4.17    0.18
   2   2   4    3.83    0.18
   2   2   4    3.76    0.16
  -3  -2  -4    4.36    0.20
  -3  -2  -4    4.28    0.17
   3   2   4    4.22    0.20
   3   2   4    4.51    0.19
   3   2   4    4.61    0.19
  -4  -2  -4   -0.05    0.05
  -4  -2  -4   -0.03    0.06
   4   2   4   -0.03    0.04
   4   2   4    0.01    0.05
   4   2   4   -0.05    0.04
   5   2   4    1.74    0.15
   5   2   4    1.50    0.14
  -6  -2  -4    0.67    0.11
   6   2   4    0.62    0.12
  -7  -2  -4   -0.05    0.10
   7   2   4   -0.10    0.08
   8  -3  -4    0.02    0.11
   8  -3  -4   -0.09    0.09
   7  -3  -4   -0.20    0.08
   7  -3  -4    0.14    0.09
   6  -3  -4   -0.03    0.07
   6  -3  -4   -0.01    0.08
  -6   3   4    0.14    0.11
  -6   3   4    0.09    0.08
   5  -3  -4    0.36    0.09
   5  -3  -4    0.31    0.07
  -5   3   4    0.25    0.09
  -5   3   4    0.36    0.11
   4  -3  -4    0.77    0.08
   4  -3  -4    0.85    0.08
   4  -3  -4    0.79    0.09
   4  -3  -4    0.84    0.11
  -4   3   4    0.99    0.13
  -4   3   4    0.79    0.06
  -4   3   4    1.01    0.11
  -4   3   4    0.88    0.09
   3  -3  -4    3.18    0.18
   3  -3  -4    3.15    0.14
   3  -3  -4    3.15    0.17
   3  -3  -4    3.09    0.14
  -3   3   4    3.11    0.11
  -3   3   4    3.11    0.12
  -3   3   4    3.15    0.18
  -3   3   4    3.21    0.16
  -3   3   4    2.86    0.16
   2  -3  -4    1.82    0.11
   2  -3  -4    1.71    0.13
  -2   3   4    1.82    0.12
  -2   3   4    1.89    0.08
  -2   3   4    1.83    0.13
  -2   3   4    1.85    0.10
  -2   3   4    1.74    0.12
   1  -3  -4    2.67    0.14
   1  -3  -4    2.57    0.09
   1  -3  -4    2.79    0.15
  -1   3   4    2.66    0.13
  -1   3   4    2.74    0.11
  -1   3   4    2.51    0.13
  -1   3   4    2.59    0.10
  -1   3   4    2.75    0.15
   0  -3  -4   35.16    0.89
   0  -3  -4   34.38    0.98
   0   3   4   33.85    0.89
   0   3   4   34.77    0.93
   0   3   4   35.00    0.86
   0   3   4   35.09    0.98
   0   3   4   33.83    0.84
  -1  -3  -4    0.10    0.06
  -1  -3  -4    0.10    0.03
  -1  -3  -4    0.08    0.04
   1   3   4    0.00    0.04
   1   3   4    0.05    0.03
   1   3   4    0.05    0.03
   1   3   4    0.26    0.05
   1   3   4    0.13    0.05
  -2  -3  -4    0.00    0.06
  -2  -3  -4    0.03    0.05
   2   3   4    0.00    0.05
   2   3   4   -0.02    0.05
   2   3   4    0.04    0.04
   2   3   4    0.07    0.03
   2   3   4    0.09    0.03
  -3  -3  -4    1.77    0.14
  -3  -3  -4    1.31    0.10
   3   3   4    1.56    0.12
   3   3   4    1.61    0.12
   3   3   4    1.44    0.11
  -4  -3  -4    1.14    0.12
  -4  -3  -4    0.92    0.10
   4   3   4    1.00    0.11
   4   3   4    1.07    0.11
   4   3   4    1.21    0.11
  -5  -3  -4    0.18    0.09
   5   3   4    0.13    0.08
   5   3   4    0.07    0.08
  -6  -3  -4    0.01    0.09
   6   3   4    0.08    0.08
  -7  -3  -4    0.01    0.10
   7   3   4   -0.13    0.08
   8  -4  -4   -0.02    0.09
   8  -4  -4   -0.02    0.11
   7  -4  -4    0.44    0.13
   7  -4  -4    0.47    0.10
   6  -4  -4    1.02    0.16
   6  -4  -4    0.73    0.11
  -6   4   4    1.19    0.17
  -6   4   4    0.80    0.13
   5  -4  -4    4.47    0.22
   5  -4  -4    4.43    0.25
   5  -4  -4    4.22    0.20
  -5   4   4    3.85    0.26
  -5   4   4    4.03    0.23
   4  -4  -4    0.59    0.10
   4  -4  -4    0.64    0.08
   4  -4  -4    0.77    0.11
  -4   4   4    0.72    0.10
  -4   4   4    0.77    0.06
  -4   4   4    0.63    0.09
  -4   4   4    0.78    0.06
  -4   4   4    0.63    0.11
   3  -4  -4    0.80    0.10
   3  -4  -4    0.70    0.10
   3  -4  -4    0.50    0.06
  -3   4   4    0.70    0.09
  -3   4   4    0.94    0.11
  -3   4   4    0.74    0.06
  -3   4   4    0.63    0.07
  -3   4   4    0.62    0.08
   2  -4  -4   50.06    1.42
   2  -4  -4   49.57    1.29
  -2   4   4   50.96    1.32
  -2   4   4   51.48    1.41
  -2   4   4   50.47    1.32
  -2   4   4   51.28    1.20
   1  -4  -4   35.31    1.02
  -1   4   4   34.63    0.85
  -1   4   4   34.78    0.93
  -1   4   4   35.01    0.86
  -1   4   4   35.09    1.01
  -1   4   4   35.79    0.95
   0  -4  -4    4.39    0.15
   0  -4  -4    4.30    0.21
   0  -4  -4    4.66    0.18
   0   4   4    4.18    0.15
   0   4   4    4.16    0.18
   0   4   4    4.45    0.17
   0   4   4    4.03    0.18
   0   4   4    4.78    0.21
  -1  -4  -4    3.24    0.19
  -1  -4  -4    3.35    0.14
  -1  -4  -4    3.39    0.14
   1   4   4    3.44    0.18
   1   4   4    3.40    0.14
   1   4   4    3.41    0.13
   1   4   4    3.41    0.17
   1   4   4    3.02    0.14
  -2  -4  -4    2.29    0.12
  -2  -4  -4    1.96    0.16
   2   4   4    2.38    0.10
   2   4   4    2.38    0.10
   2   4   4    2.56    0.15
   2   4   4    2.44    0.15
   2   4   4    2.52    0.14
  -3  -4  -4    6.70    0.24
  -3  -4  -4    6.52    0.29
   3   4   4    7.03    0.28
   3   4   4    6.57    0.26
   3   4   4    6.64    0.27
  -4  -4  -4   10.29    0.35
  -4  -4  -4   10.71    0.40
   4   4   4   10.94    0.39
   4   4   4    9.84    0.39
   4   4   4   11.10    0.38
  -5  -4  -4    0.78    0.12
   5   4   4    0.60    0.11
   5   4   4    0.58    0.11
  -6  -4  -4    0.33    0.11
   6   4   4    0.25    0.10
  -7  -4  -4    0.21    0.12
   7   4   4    0.32    0.12
   8  -5  -4   -0.01    0.09
   8  -5  -4    0.04    0.12
   7  -5  -4    0.85    0.17
   7  -5  -4    0.71    0.11
   6  -5  -4    5.92    0.26
   6  -5  -4    5.12    0.32
  -6   5   4    5.83    0.35
  -6   5   4    5.65    0.30
   5  -5  -4    0.12    0.08
   5  -5  -4    0.10    0.05
   5  -5  -4    0.03    0.09
  -5   5   4   -0.02    0.09
  -5   5   4    0.18    0.10
   4  -5  -4    4.64    0.24
   4  -5  -4    4.30    0.18
   4  -5  -4    4.20    0.23
  -4   5   4    3.90    0.25
  -4   5   4    4.46    0.23
  -4   5   4    4.51    0.18
  -4   5   4    3.84    0.22
   3  -5  -4    1.76    0.16
   3  -5  -4    2.35    0.12
   3  -5  -4    2.16    0.15
  -3   5   4    2.34    0.16
  -3   5   4    2.32    0.17
  -3   5   4    2.25    0.09
  -3   5   4    2.31    0.13
  -3   5   4    2.19    0.16
   2  -5  -4    2.32    0.18
  -2   5   4    2.73    0.11
  -2   5   4    2.53    0.17
  -2   5   4    2.48    0.14
  -2   5   4    2.30    0.16
   1  -5  -4   19.01    0.63
  -1   5   4   19.63    0.57
  -1   5   4   19.00    0.58
  -1   5   4   19.53    0.51
  -1   5   4   19.96    0.62
  -1   5   4   18.90    0.49
   0  -5  -4   32.64    0.80
   0  -5  -4   31.61    0.96
   0  -5  -4   33.04    0.87
   0   5   4   33.25    0.95
   0   5   4   32.30    0.82
   0   5   4   32.11    0.79
   0   5   4   31.55    0.86
   0   5   4   30.95    0.90
  -1  -5  -4    1.24    0.10
  -1  -5  -4    1.27    0.10
  -1  -5  -4    1.17    0.13
   1   5   4    1.58    0.14
   1   5   4    1.49    0.10
   1   5   4    1.26    0.08
   1   5   4    1.33    0.10
   1   5   4    1.42    0.12
  -2  -5  -4    1.09    0.12
  -2  -5  -4    1.38    0.11
   2   5   4    1.20    0.08
   2   5   4    1.37    0.11
   2   5   4    1.29    0.08
   2   5   4    1.42    0.13
   2   5   4    1.33    0.12
  -3  -5  -4    1.06    0.13
  -3  -5  -4    0.91    0.11
   3   5   4    0.85    0.11
   3   5   4    0.87    0.06
   3   5   4    0.98    0.06
   3   5   4    0.87    0.07
   3   5   4    0.79    0.10
   3   5   4    1.07    0.11
  -4  -5  -4    0.04    0.10
  -4  -5  -4    0.07    0.09
   4   5   4    0.20    0.08
   4   5   4    0.02    0.07
  -5  -5  -4    1.85    0.16
   5   5   4    1.62    0.16
   5   5   4    2.00    0.18
  -6  -5  -4    0.27    0.11
   6   5   4    0.21    0.11
  -7  -5  -4    0.23    0.13
   7   5   4    0.17    0.13
   8  -6  -4    0.18    0.10
   7  -6  -4    0.48    0.10
   7  -6  -4    0.25    0.13
  -7   6   4    0.19    0.11
   6  -6  -4    0.15    0.11
   6  -6  -4    0.17    0.09
  -6   6   4    0.34    0.12
  -6   6   4    0.26    0.13
   5  -6  -4    2.44    0.20
   5  -6  -4    2.25    0.20
   5  -6  -4    2.02    0.14
  -5   6   4    2.05    0.18
  -5   6   4    2.16    0.21
   4  -6  -4   11.91    0.45
  -4   6   4   12.03    0.45
  -4   6   4   13.34    0.47
  -4   6   4   11.67    0.39
  -4   6   4   12.27    0.48
   3  -6  -4    2.21    0.15
   3  -6  -4    2.07    0.18
   3  -6  -4    2.38    0.13
  -3   6   4    2.22    0.15
  -3   6   4    2.24    0.17
  -3   6   4    2.10    0.09
  -3   6   4    1.88    0.16
  -3   6   4    2.14    0.18
   2  -6  -4    6.75    0.32
   2  -6  -4    7.07    0.27
  -2   6   4    6.41    0.28
  -2   6   4    7.44    0.28
  -2   6   4    7.77    0.33
  -2   6   4    7.19    0.21
   1  -6  -4   33.74    1.05
  -1   6   4   34.65    0.96
  -1   6   4   35.86    0.88
  -1   6   4   36.60    1.05
  -1   6   4   34.90    0.86
  -1   6   4   35.54    0.99
   0  -6  -4    0.79    0.12
   0  -6  -4    1.04    0.09
   0   6   4    1.16    0.09
   0   6   4    1.06    0.08
   0   6   4    1.11    0.10
   0   6   4    1.05    0.11
   0   6   4    0.86    0.11
  -1  -6  -4   13.37    0.49
  -1  -6  -4   13.20    0.38
  -1  -6  -4   13.44    0.42
   1   6   4   12.78    0.45
   1   6   4   13.50    0.48
   1   6   4   12.93    0.37
   1   6   4   13.18    0.41
   1   6   4   12.58    0.40
  -2  -6  -4    0.01    0.07
  -2  -6  -4    0.15    0.09
   2   6   4    0.00    0.04
   2   6   4    0.10    0.06
   2   6   4    0.00    0.04
   2   6   4    0.06    0.04
   2   6   4    0.13    0.07
  -3  -6  -4    1.63    0.14
  -3  -6  -4    1.80    0.17
   3   6   4    1.34    0.13
   3   6   4    1.58    0.14
   3   6   4    1.39    0.09
   3   6   4    1.61    0.09
   3   6   4    1.65    0.15
  -4  -6  -4    2.17    0.19
  -4  -6  -4    1.64    0.15
   4   6   4    1.85    0.17
   4   6   4    1.77    0.16
  -5  -6  -4    0.36    0.11
   5   6   4    0.68    0.13
   5   6   4    0.70    0.12
  -6  -6  -4    0.00    0.11
   6   6   4    0.19    0.10
  -7  -6  -4    0.09    0.13
   7   6   4    0.10    0.12
   7  -7  -4    0.06    0.13
   7  -7  -4    0.10    0.09
  -7   7   4    0.01    0.11
   6  -7  -4    1.21    0.18
   6  -7  -4    1.13    0.12
  -6   7   4    1.41    0.17
  -6   7   4    1.37    0.21
   5  -7  -4    1.08    0.16
   5  -7  -4    0.92    0.10
   5  -7  -4    1.00    0.15
  -5   7   4    1.19    0.16
  -5   7   4    1.06    0.17
   4  -7  -4    0.36    0.10
   4  -7  -4    0.20    0.11
  -4   7   4    0.20    0.10
  -4   7   4    0.28    0.08
  -4   7   4    0.33    0.10
   3  -7  -4    0.85    0.11
   3  -7  -4    0.81    0.14
  -3   7   4    0.69    0.12
  -3   7   4    0.98    0.07
  -3   7   4    0.76    0.11
  -3   7   4    0.81    0.12
   2  -7  -4    0.02    0.09
   2  -7  -4    0.15    0.06
  -2   7   4    0.21    0.05
  -2   7   4    0.07    0.07
  -2   7   4    0.16    0.08
   1  -7  -4    1.33    0.15
  -1   7   4    1.08    0.08
  -1   7   4    1.20    0.12
  -1   7   4    1.15    0.09
  -1   7   4    1.13    0.12
   0  -7  -4    0.58    0.06
   0  -7  -4    0.49    0.12
   0   7   4    0.74    0.08
   0   7   4    0.61    0.09
   0   7   4    0.89    0.11
   0   7   4    0.63    0.07
  -1  -7  -4    0.98    0.10
  -1  -7  -4    0.68    0.12
   1   7   4    1.11    0.09
   1   7   4    0.84    0.10
   1   7   4    1.03    0.10
   1   7   4    1.03    0.12
  -2  -7  -4    0.03    0.09
  -2  -7  -4   -0.03    0.07
   2   7   4    0.01    0.04
   2   7   4    0.03    0.05
   2   7   4   -0.01    0.06
   2   7   4   -0.03    0.05
  -3  -7  -4    0.94    0.15
  -3  -7  -4    1.00    0.13
   3   7   4    1.11    0.14
   3   7   4    1.02    0.12
   3   7   4    1.13    0.09
   3   7   4    1.12    0.09
  -4  -7  -4    0.76    0.14
  -4  -7  -4    0.76    0.13
   4   7   4    0.56    0.11
   4   7   4    0.69    0.12
  -5  -7  -4    0.31    0.11
   5   7   4    0.08    0.09
   5   7   4    0.05    0.08
  -6  -7  -4    0.02    0.11
   6   7   4    0.05    0.10
   7  -8  -4    0.02    0.12
   7  -8  -4   -0.02    0.09
  -7   8   4    0.05    0.11
   6  -8  -4    0.06    0.10
   6  -8  -4    0.03    0.07
  -6   8   4   -0.04    0.10
   5  -8  -4    4.12    0.21
   5  -8  -4    4.35    0.28
  -5   8   4    4.22    0.27
  -5   8   4    4.19    0.30
   4  -8  -4    1.43    0.15
   4  -8  -4    1.17    0.17
  -4   8   4    1.46    0.18
  -4   8   4    1.26    0.15
  -4   8   4    1.39    0.14
   3  -8  -4    0.32    0.12
   3  -8  -4    0.23    0.08
  -3   8   4    0.30    0.06
  -3   8   4    0.35    0.10
  -3   8   4    0.40    0.11
   2  -8  -4    0.50    0.13
   2  -8  -4    0.77    0.10
  -2   8   4    0.58    0.11
  -2   8   4    0.64    0.07
  -2   8   4    0.66    0.11
   1  -8  -4    2.60    0.21
  -1   8   4    2.92    0.19
  -1   8   4    2.93    0.19
  -1   8   4    2.84    0.13
   0  -8  -4    2.19    0.10
   0  -8  -4    2.44    0.21
   0   8   4    2.02    0.13
   0   8   4    1.96    0.15
   0   8   4    2.05    0.17
   0   8   4    1.96    0.11
  -1  -8  -4    2.38    0.21
  -1  -8  -4    2.59    0.14
   1   8   4    2.03    0.12
   1   8   4    2.19    0.18
   1   8   4    2.30    0.14
   1   8   4    2.06    0.15
  -2  -8  -4    1.03    0.12
  -2  -8  -4    0.92    0.16
   2   8   4    0.76    0.10
   2   8   4    0.78    0.09
   2   8   4    0.86    0.13
   2   8   4    0.87    0.09
  -3  -8  -4   -0.01    0.10
  -3  -8  -4    0.05    0.11
   3   8   4    0.01    0.07
   3   8   4   -0.12    0.06
   3   8   4    0.00    0.05
  -4  -8  -4    0.51    0.12
   4   8   4    0.71    0.13
   4   8   4    0.59    0.12
  -5  -8  -4    1.31    0.16
   5   8   4    1.19    0.16
   5   8   4    1.06    0.16
  -6  -8  -4    0.05    0.12
   6   8   4   -0.14    0.08
   7  -9  -4    0.10    0.09
   7  -9  -4    0.30    0.14
  -7   9   4    0.03    0.12
   6  -9  -4    0.52    0.15
   6  -9  -4    0.16    0.09
  -6   9   4    0.25    0.12
   5  -9  -4   -0.05    0.09
   5  -9  -4    0.06    0.11
  -5   9   4    0.01    0.09
  -5   9   4    0.04    0.10
   4  -9  -4    1.10    0.17
   4  -9  -4    0.98    0.14
  -4   9   4    0.99    0.16
  -4   9   4    0.81    0.14
  -4   9   4    1.21    0.14
   3  -9  -4    1.93    0.20
   3  -9  -4    1.68    0.15
  -3   9   4    1.65    0.17
  -3   9   4    1.58    0.16
  -3   9   4    1.87    0.11
   2  -9  -4    0.12    0.06
   2  -9  -4   -0.03    0.10
  -2   9   4    0.09    0.08
  -2   9   4    0.03    0.05
  -2   9   4    0.05    0.08
   1  -9  -4    0.07    0.10
  -1   9   4    0.15    0.05
  -1   9   4    0.11    0.09
  -1   9   4    0.17    0.08
   0  -9  -4    4.11    0.27
   0   9   4    4.56    0.20
   0   9   4    4.70    0.26
   0   9   4    4.62    0.24
   0   9   4    4.28    0.18
  -1  -9  -4    8.72    0.42
  -1  -9  -4    8.77    0.29
   1   9   4    8.60    0.38
   1   9   4    8.98    0.34
   1   9   4    9.41    0.33
   1   9   4    8.88    0.29
  -2  -9  -4    2.56    0.23
  -2  -9  -4    2.51    0.17
   2   9   4    3.09    0.18
   2   9   4    2.76    0.15
   2   9   4    2.81    0.18
   2   9   4    2.73    0.21
  -3  -9  -4    3.40    0.27
  -3  -9  -4    3.23    0.20
   3   9   4    3.37    0.21
   3   9   4    3.23    0.16
   3   9   4    2.98    0.23
  -4  -9  -4   -0.01    0.10
   4   9   4    0.04    0.09
   4   9   4    0.05    0.08
  -5  -9  -4    0.03    0.11
   5   9   4    0.06    0.09
   5   9   4   -0.07    0.08
  -6  -9  -4    0.33    0.13
   7 -10  -4    0.09    0.09
   7 -10  -4    0.05    0.13
   6 -10  -4    0.79    0.11
   6 -10  -4    0.78    0.17
  -6  10   4    1.03    0.18
   5 -10  -4    1.81    0.21
   5 -10  -4    2.33    0.22
  -5  10   4    2.17    0.22
  -5  10   4    1.95    0.23
   4 -10  -4    0.58    0.13
   4 -10  -4    0.39    0.15
  -4  10   4    0.48    0.14
  -4  10   4    0.29    0.13
  -4  10   4    0.54    0.13
   3 -10  -4   21.27    0.69
   3 -10  -4   22.51    0.81
  -3  10   4   22.22    0.74
  -3  10   4   22.08    0.72
   2 -10  -4    0.06    0.07
   2 -10  -4    0.08    0.11
  -2  10   4    0.11    0.09
  -2  10   4    0.09    0.10
  -2  10   4    0.04    0.06
   1 -10  -4    4.22    0.30
  -1  10   4    4.45    0.18
  -1  10   4    4.34    0.25
  -1  10   4    4.60    0.27
   0 -10  -4    0.81    0.16
   0  10   4    0.98    0.09
   0  10   4    0.60    0.13
   0  10   4    0.74    0.12
  -1 -10  -4    0.40    0.08
  -1 -10  -4    0.66    0.15
   1  10   4    0.70    0.14
   1  10   4    0.43    0.10
   1  10   4    0.69    0.09
  -2 -10  -4    1.16    0.13
  -2 -10  -4    1.56    0.20
   2  10   4    1.20    0.13
   2  10   4    1.33    0.12
   2  10   4    1.38    0.17
  -3 -10  -4    7.60    0.41
  -3 -10  -4    7.20    0.31
   3  10   4    7.98    0.28
   3  10   4    7.37    0.38
  -4 -10  -4    0.05    0.11
   4  10   4    0.00    0.10
  -5 -10  -4    1.96    0.19
   5  10   4    2.39    0.23
  -6 -10  -4   -0.05    0.13
   7 -11  -4    0.33    0.16
   7 -11  -4    0.15    0.10
   6 -11  -4    0.04    0.07
   6 -11  -4    0.10    0.12
   5 -11  -4    0.64    0.15
   5 -11  -4    0.72    0.17
  -5  11   4    0.73    0.16
   4 -11  -4    0.33    0.14
   4 -11  -4    0.19    0.11
  -4  11   4    0.48    0.15
  -4  11   4    0.48    0.14
  -4  11   4    0.11    0.12
   3 -11  -4    0.62    0.12
   3 -11  -4    0.60    0.17
  -3  11   4    0.74    0.15
  -3  11   4    0.49    0.13
   2 -11  -4    5.10    0.26
   2 -11  -4    5.60    0.35
  -2  11   4    5.40    0.20
  -2  11   4    4.94    0.29
  -2  11   4    4.80    0.30
   1 -11  -4    1.59    0.21
  -1  11   4    1.62    0.18
  -1  11   4    1.36    0.16
  -1  11   4    1.50    0.12
   0 -11  -4    1.39    0.20
   0  11   4    1.24    0.15
   0  11   4    1.65    0.12
   0  11   4    1.35    0.18
  -1 -11  -4    2.04    0.13
  -1 -11  -4    1.78    0.22
   1  11   4    2.04    0.14
   1  11   4    1.48    0.19
   1  11   4    1.46    0.16
  -2 -11  -4    0.13    0.10
  -2 -11  -4   -0.01    0.13
   2  11   4    0.26    0.12
   2  11   4    0.09    0.09
   2  11   4    0.05    0.07
  -3 -11  -4    1.64    0.21
  -3 -11  -4    1.27    0.15
   3  11   4    1.46    0.13
   3  11   4    1.26    0.18
  -4 -11  -4    0.86    0.15
   4  11   4    0.60    0.16
  -5 -11  -4    0.13    0.12
   5  11   4    0.04    0.11
   6 -12  -4    0.07    0.08
   6 -12  -4    0.21    0.14
   5 -12  -4    0.23    0.12
   5 -12  -4    0.25    0.14
  -5  12   4   -0.04    0.10
   4 -12  -4    0.45    0.17
   4 -12  -4    0.18    0.11
  -4  12   4   -0.05    0.11
  -4  12   4   -0.03    0.10
  -4  12   4   -0.04    0.10
   3 -12  -4    6.07    0.31
   3 -12  -4    5.84    0.39
  -3  12   4    5.88    0.33
  -3  12   4    6.11    0.35
   2 -12  -4    0.08    0.08
   2 -12  -4    0.18    0.13
  -2  12   4    0.26    0.12
  -2  12   4    0.13    0.07
  -2  12   4   -0.06    0.09
   1 -12  -4    0.30    0.15
  -1  12   4    0.36    0.12
  -1  12   4    0.18    0.07
  -1  12   4    0.30    0.12
   0 -12  -4    1.65    0.22
   0  12   4    2.02    0.18
   0  12   4    1.80    0.13
   0  12   4    1.77    0.20
  -1 -12  -4   -0.20    0.10
   1  12   4    0.00    0.06
   1  12   4   -0.05    0.09
   1  12   4    0.05    0.09
  -2 -12  -4   -0.03    0.13
  -2 -12  -4   -0.02    0.09
   2  12   4   -0.04    0.07
   2  12   4    0.01    0.10
  -3 -12  -4    0.03    0.14
  -3 -12  -4    0.19    0.11
   3  12   4    0.20    0.08
   3  12   4    0.06    0.12
  -4 -12  -4    1.47    0.18
   4  12   4    1.46    0.21
  -5 -12  -4    0.02    0.13
   5  12   4    0.02    0.11
   6 -13  -4    0.08    0.13
   5 -13  -4   -0.02    0.11
   4 -13  -4    0.25    0.12
  -4  13   4   -0.09    0.10
  -4  13   4    0.22    0.12
   3 -13  -4   -0.03    0.08
  -3  13   4   -0.13    0.10
  -3  13   4   -0.04    0.10
   2 -13  -4   -0.04    0.08
  -2  13   4   -0.13    0.11
  -2  13   4   -0.06    0.10
  -2  13   4    0.03    0.06
  -1  13   4    0.38    0.13
  -1  13   4    0.39    0.08
  -1  13   4    0.36    0.13
   0  13   4    3.73    0.19
   0  13   4    3.40    0.25
   0  13   4    3.79    0.28
   1  13   4    0.46    0.10
   1  13   4    0.48    0.13
   1  13   4    0.29    0.14
   2  13   4   -0.05    0.10
   2  13   4    0.01    0.07
  -3 -13  -4   -0.09    0.10
   3  13   4    0.18    0.09
   3  13   4   -0.05    0.10
  -4 -13  -4    0.72    0.15
   4  13   4    0.40    0.15
   5 -14  -4    0.56    0.16
   4 -14  -4    0.14    0.11
  -4  14   4   -0.07    0.13
   3 -14  -4    0.10    0.10
  -3  14   4    0.07    0.13
  -3  14   4   -0.18    0.10
   2 -14  -4    0.09    0.09
  -2  14   4    0.04    0.11
  -2  14   4    0.04    0.11
  -2  14   4    0.08    0.07
  -1  14   4    1.28    0.19
  -1  14   4    1.27    0.12
  -1  14   4    1.47    0.19
   0  14   4    1.10    0.17
   0  14   4    1.25    0.19
   0  14   4    1.14    0.12
   1  14   4    0.71    0.14
   1  14   4    0.87    0.18
   1  14   4    0.69    0.10
   2  14   4    0.86    0.18
   2  14   4    0.99    0.12
   3  14   4    0.30    0.10
   3  14   4    0.22    0.14
   4  14   4   -0.04    0.11
   5 -15  -4   -0.01    0.12
   4 -15  -4    0.71    0.16
  -4  15   4    0.26    0.16
   3 -15  -4    0.15    0.10
  -3  15   4    0.07    0.13
   2 -15  -4    0.13    0.10
  -2  15   4    0.06    0.12
  -2  15   4   -0.16    0.10
  -2  15   4    0.00    0.07
  -1  15   4    0.10    0.07
  -1  15   4    0.04    0.11
  -1  15   4   -0.03    0.11
   0  15   4    1.31    0.13
   0  15   4    1.06    0.19
   0  15   4    1.30    0.18
   1  15   4    0.10    0.12
   1  15   4    0.19    0.08
   1  15   4    0.05    0.13
   2  15   4    0.54    0.11
   2  15   4    0.44    0.16
   3  15   4    0.17    0.15
   3  15   4    0.16    0.09
   4 -16  -4    0.17    0.12
   3 -16  -4    0.16    0.12
  -3  16   4   -0.03    0.13
   2 -16  -4    1.83    0.19
  -2  16   4    1.71    0.24
  -2  16   4    1.86    0.16
  -1  16   4    0.54    0.17
  -1  16   4    0.70    0.17
  -1  16   4    0.73    0.11
   0  16   4    0.21    0.09
   0  16   4    0.30    0.14
   0  16   4    0.19    0.14
   1  16   4    0.58    0.17
   1  16   4    0.52    0.11
   2  16   4    0.40    0.11
   2  16   4    0.22    0.15
   3 -17  -4   -0.01    0.11
  -3  17   4   -0.10    0.13
  -2  17   4    0.05    0.14
  -2  17   4    0.12    0.09
  -1  17   4    0.10    0.09
  -1  17   4    0.03    0.14
   0  17   4    0.22    0.14
   0  17   4    0.06    0.08
   1  17   4   -0.23    0.09
   1  17   4    0.02    0.08
  -2  18   4   -0.37    0.11
  -2  18   4    0.03    0.09
  -1  18   4    0.14    0.10
  -1  18   4    0.03    0.14
   0  18   4    0.00    0.08
   0  18   4    0.14    0.14
   1  20  -5   -0.04    0.08
   1  20  -5    0.20    0.18
   0  20  -5    0.49    0.20
   0  20  -5    0.40    0.11
  -1  20  -5    0.13    0.17
  -2  20  -5    0.06    0.16
  -3  20  -5    0.13    0.18
   2  19  -5   -0.02    0.08
   2  19  -5   -0.01    0.16
   1  19  -5   -0.01    0.16
   1  19  -5   -0.09    0.07
   0  19  -5    0.41    0.18
   0  19  -5    0.19    0.09
  -1  19  -5    0.03    0.15
  -2  19  -5    0.63    0.20
  -3  19  -5    0.14    0.16
  -4  19  -5   -0.15    0.15
   3  18  -5    0.10    0.17
   3  18  -5    0.07    0.09
   2  18  -5    1.38    0.15
   2  18  -5    1.39    0.24
   2  18  -5    1.54    0.21
   1  18  -5    0.89    0.18
   1  18  -5    1.02    0.12
   1  18  -5    0.56    0.20
   0  18  -5    0.41    0.17
   0  18  -5    0.29    0.08
   0  18  -5    0.26    0.13
  -1  18  -5    0.10    0.14
  -1  18  -5    0.07    0.13
  -2  18  -5    0.49    0.18
  -3  18  -5   -0.13    0.14
  -4  18  -5    0.39    0.18
   4  17  -5   -0.10    0.08
   4  17  -5   -0.06    0.15
   3  17  -5    0.31    0.18
   3  17  -5    0.40    0.10
   2  17  -5    0.38    0.18
   2  17  -5    0.20    0.09
   2  17  -5    0.47    0.15
   1  17  -5    0.33    0.09
   1  17  -5    0.40    0.18
   1  17  -5    0.14    0.12
   0  17  -5    0.00    0.07
   0  17  -5    0.01    0.11
   0  17  -5   -0.08    0.13
  -1  17  -5    0.06    0.14
  -1  17  -5   -0.07    0.11
  -2  17  -5    0.31    0.13
  -2  17  -5    0.35    0.17
  -3  17  -5   -0.04    0.12
  -4  17  -5    0.13    0.14
  -5  17  -5   -0.16    0.13
   4  16  -5    0.64    0.19
   4  16  -5    0.55    0.12
   3  16  -5   -0.13    0.13
   3  16  -5    0.12    0.11
   3  16  -5   -0.12    0.07
   2  16  -5    0.07    0.14
   2  16  -5   -0.12    0.10
   2  16  -5   -0.07    0.06
   1  16  -5    0.22    0.15
   1  16  -5    0.05    0.07
   1  16  -5    0.21    0.12
   0  16  -5    0.70    0.15
   0  16  -5    0.44    0.08
   0  16  -5    0.69    0.18
  -1  16  -5    0.23    0.15
  -1  16  -5    0.48    0.14
  -2  16  -5    0.02    0.13
  -2  16  -5    0.11    0.10
  -3  16  -5    1.33    0.22
  -3  16  -5    1.76    0.21
  -4  16  -5    0.33    0.13
  -4  16  -5    0.36    0.15
  -5  16  -5   -0.07    0.13
   5  15  -5    0.02    0.08
   5  15  -5   -0.05    0.14
   4  15  -5    0.10    0.09
   4  15  -5    0.09    0.15
   3  15  -5    0.19    0.11
   3  15  -5    0.14    0.08
   3  15  -5    0.25    0.15
   2  15  -5    2.57    0.17
   2  15  -5    2.99    0.28
   2  15  -5    2.92    0.24
   1  15  -5    0.43    0.08
   1  15  -5    0.61    0.18
   1  15  -5    0.22    0.12
   0  15  -5    1.36    0.11
   0  15  -5    1.52    0.19
   0  15  -5    1.23    0.20
  -1  15  -5    0.79    0.15
  -1  15  -5    0.79    0.18
  -2  15  -5    1.55    0.21
  -2  15  -5    1.54    0.19
  -3  15  -5    0.24    0.11
  -3  15  -5    0.06    0.12
  -4  15  -5    1.19    0.19
  -4  15  -5    1.42    0.21
  -4  15  -5    1.45    0.20
  -5  15  -5    0.66    0.17
  -5  15  -5    0.47    0.15
   5 -15   5    0.70    0.16
   6 -15   5    0.11    0.14
   5  14  -5    0.04    0.14
   5  14  -5    0.07    0.08
  -5 -14   5   -0.13    0.10
   4  14  -5    0.75    0.18
   4  14  -5    0.90    0.12
   3  14  -5    2.62    0.26
   3  14  -5    2.56    0.17
   2  14  -5    6.60    0.39
   2  14  -5    6.86    0.27
   1  14  -5   18.91    0.65
   1  14  -5   18.21    0.52
   1  14  -5   17.61    0.68
   0  14  -5   21.03    0.73
   0  14  -5   21.48    0.57
   0  14  -5   21.00    0.77
  -1  14  -5    2.45    0.22
  -1  14  -5    2.58    0.24
  -2  14  -5    3.86    0.30
  -2  14  -5    4.11    0.28
  -3  14  -5    1.75    0.21
  -3  14  -5    1.73    0.20
   3 -14   5    2.03    0.16
  -4  14  -5    0.04    0.10
  -4  14  -5    0.21    0.12
  -4  14  -5    0.29    0.13
   4 -14   5   -0.03    0.08
  -5  14  -5    0.14    0.12
  -5  14  -5    0.29    0.13
  -5  14  -5    0.11    0.11
   5 -14   5    0.09    0.11
  -6  14  -5    0.99    0.19
   6 -14   5    0.89    0.19
  -6 -13   5   -0.05    0.12
   5  13  -5    1.19    0.19
   5  13  -5    1.31    0.13
  -5 -13   5    1.20    0.15
   4  13  -5    0.22    0.08
   4  13  -5    0.41    0.15
  -4 -13   5    0.17    0.10
   3  13  -5    2.07    0.15
   3  13  -5    2.45    0.23
   2  13  -5    1.93    0.14
   2  13  -5    2.17    0.24
   1  13  -5   15.59    0.44
   1  13  -5   14.65    0.60
   0  13  -5    4.50    0.17
   0  13  -5    3.71    0.29
   0  13  -5    4.55    0.27
  -1  13  -5    8.45    0.41
  -1  13  -5    7.74    0.37
   1 -13   5    8.33    0.28
  -2  13  -5    7.97    0.39
  -2  13  -5    8.31    0.41
   2 -13   5    9.02    0.32
  -3  13  -5    0.17    0.12
  -3  13  -5    0.22    0.10
   3 -13   5    0.14    0.07
  -4  13  -5   -0.06    0.10
  -4  13  -5   -0.06    0.08
  -4  13  -5   -0.03    0.08
   4 -13   5   -0.03    0.07
  -5  13  -5    0.61    0.15
  -5  13  -5    0.59    0.14
  -5  13  -5    0.41    0.14
   5 -13   5    0.32    0.12
  -6  13  -5    0.00    0.12
   6 -13   5   -0.03    0.12
  -6 -12   5    0.83    0.15
   5  12  -5    1.27    0.19
   5  12  -5    1.36    0.13
  -5 -12   5    1.26    0.15
   4  12  -5    0.21    0.08
   4  12  -5   -0.06    0.12
  -4 -12   5    0.13    0.09
   3  12  -5    2.08    0.15
   3  12  -5    2.09    0.22
   2  12  -5    1.31    0.11
   2  12  -5    1.21    0.19
   1  12  -5    3.11    0.15
   1  12  -5    3.59    0.26
   0  12  -5   19.36    0.50
   0 -12   5   19.09    0.50
  -1  12  -5    0.35    0.13
  -1  12  -5    0.38    0.11
   1 -12   5    0.35    0.06
  -2  12  -5    2.61    0.21
  -2  12  -5    2.47    0.22
   2 -12   5    2.83    0.16
   2 -12   5    2.74    0.13
  -3  12  -5    0.01    0.08
  -3  12  -5   -0.10    0.09
   3 -12   5   -0.02    0.05
   3 -12   5    0.01    0.03
  -4  12  -5    0.15    0.10
  -4  12  -5    0.22    0.12
  -4  12  -5    0.05    0.08
   4 -12   5    0.08    0.08
  -5  12  -5    0.03    0.09
  -5  12  -5    0.05    0.09
  -5  12  -5   -0.08    0.10
   5 -12   5    0.04    0.10
   6 -12   5    0.05    0.11
   7 -12   5    0.02    0.13
   7 -12   5    0.05    0.06
  -6 -11   5    0.10    0.12
   5  11  -5   -0.09    0.09
   5  11  -5   -0.04    0.06
  -5 -11   5   -0.21    0.09
   4  11  -5   -0.07    0.06
   4  11  -5    0.10    0.11
  -4 -11   5   -0.18    0.08
   3  11  -5    0.45    0.08
   3  11  -5    0.23    0.13
  -3 -11   5    0.27    0.09
   2  11  -5    0.49    0.08
   2  11  -5    0.47    0.14
   1  11  -5    0.26    0.06
   1  11  -5    0.15    0.11
   0  11  -5    0.09    0.04
   0  11  -5    0.14    0.10
   0 -11   5    0.15    0.03
  -1  11  -5    0.28    0.11
  -1  11  -5    0.23    0.08
   1 -11   5    0.22    0.06
   1 -11   5    0.34    0.05
  -2  11  -5    1.08    0.15
  -2  11  -5    0.92    0.13
   2 -11   5    0.94    0.09
   2 -11   5    1.06    0.07
  -3  11  -5    0.46    0.11
  -3  11  -5    0.59    0.11
  -3  11  -5    0.56    0.13
   3 -11   5    0.56    0.09
  -4  11  -5    1.31    0.16
  -4  11  -5    1.06    0.15
  -4  11  -5    1.19    0.16
   4 -11   5    1.24    0.14
  -5  11  -5    0.88    0.15
  -5  11  -5    0.77    0.14
  -5  11  -5    0.83    0.14
  -5  11  -5    1.07    0.16
   5 -11   5    0.78    0.14
  -6  11  -5    0.07    0.10
   6 -11   5   -0.14    0.10
   7 -11   5   -0.07    0.12
   7 -11   5   -0.01    0.06
  -7 -10   5    0.01    0.13
  -6 -10   5   -0.05    0.11
   5  10  -5    0.07    0.07
   5  10  -5    0.00    0.10
  -5 -10   5    0.14    0.11
   4  10  -5    0.72    0.14
   4  10  -5    0.43    0.09
   4  10  -5    0.51    0.12
  -4 -10   5    0.56    0.12
  -4 -10   5    0.76    0.11
   3  10  -5   -0.03    0.06
   3  10  -5    0.04    0.07
   3  10  -5    0.03    0.10
  -3 -10   5    0.16    0.08
  -3 -10   5    0.03    0.06
   2  10  -5    0.11    0.06
   2  10  -5    0.03    0.10
   2  10  -5    0.06    0.05
  -2 -10   5    0.05    0.05
   1  10  -5    2.07    0.11
   1  10  -5    1.90    0.18
   0  10  -5   -0.11    0.08
   0  10  -5   -0.03    0.03
   0 -10   5   -0.02    0.05
  -1  10  -5    0.17    0.09
   1 -10   5    0.29    0.05
   1 -10   5    0.40    0.05
  -2  10  -5    0.72    0.13
  -2  10  -5    0.78    0.12
   2 -10   5    0.88    0.06
   2 -10   5    0.97    0.09
   2 -10   5    0.91    0.06
  -3  10  -5    1.59    0.15
  -3  10  -5    1.08    0.14
  -3  10  -5    1.48    0.15
   3 -10   5    1.16    0.12
  -4  10  -5    3.83    0.24
  -4  10  -5    3.56    0.23
  -4  10  -5    3.44    0.24
   4 -10   5    3.60    0.22
  -5  10  -5    0.55    0.12
  -5  10  -5    0.30    0.11
  -5  10  -5    0.50    0.12
  -5  10  -5    0.21    0.10
   5 -10   5    0.49    0.13
  -6  10  -5    0.73    0.16
   6 -10   5    0.90    0.17
   7 -10   5   -0.11    0.11
   7 -10   5    0.07    0.07
  -7  -9   5    0.22    0.14
   6   9  -5    0.40    0.13
  -6  -9   5    0.61    0.13
   5   9  -5    3.18    0.16
   5   9  -5    3.13    0.23
  -5  -9   5    3.75    0.22
   4   9  -5    0.13    0.10
   4   9  -5   -0.09    0.06
   4   9  -5    0.01    0.08
  -4  -9   5    0.01    0.10
  -4  -9   5   -0.02    0.06
   3   9  -5    6.70    0.28
   3   9  -5    6.72    0.32
   3   9  -5    6.19    0.31
   3   9  -5    6.13    0.23
  -3  -9   5    5.88    0.26
  -3  -9   5    6.21    0.24
   2   9  -5    6.13    0.22
   2   9  -5    6.16    0.25
   2   9  -5    6.19    0.32
   2   9  -5    6.83    0.32
  -2  -9   5    6.45    0.27
   1   9  -5   19.83    0.66
   1   9  -5   21.45    0.70
   1   9  -5   21.10    0.57
   1   9  -5   21.05    0.54
   0   9  -5    0.48    0.10
   0   9  -5    0.61    0.04
   0   9  -5    0.54    0.11
   0  -9   5    0.69    0.07
  -1   9  -5    0.15    0.08
   1  -9   5    0.02    0.03
   1  -9   5   -0.02    0.03
   1  -9   5   -0.02    0.03
  -2   9  -5   13.33    0.47
   2  -9   5   13.34    0.41
  -3   9  -5   11.74    0.44
  -3   9  -5   12.17    0.45
  -3   9  -5   12.24    0.44
   3  -9   5   11.89    0.41
  -4   9  -5    0.42    0.10
  -4   9  -5    0.40    0.11
  -4   9  -5    0.48    0.11
   4  -9   5    0.16    0.08
  -5   9  -5    2.29    0.20
  -5   9  -5    2.54    0.20
  -5   9  -5    2.31    0.20
  -5   9  -5    2.47    0.20
   5  -9   5    2.37    0.21
  -6   9  -5    0.76    0.15
   6  -9   5    0.90    0.16
   6  -9   5    0.77    0.07
   7  -9   5   -0.02    0.06
   7  -9   5    0.06    0.13
   7   8  -5    0.24    0.12
  -7  -8   5    0.06    0.11
   6   8  -5    0.13    0.10
  -6  -8   5   -0.21    0.09
   5   8  -5    2.25    0.20
  -5  -8   5    2.02    0.18
   4   8  -5    6.81    0.31
   4   8  -5    7.19    0.26
   4   8  -5    7.01    0.31
  -4  -8   5    7.01    0.28
  -4  -8   5    7.57    0.29
   3   8  -5   -0.06    0.07
   3   8  -5    0.05    0.09
   3   8  -5   -0.06    0.05
   3   8  -5   -0.04    0.05
  -3  -8   5    0.01    0.07
  -3  -8   5   -0.01    0.04
   2   8  -5    0.10    0.07
   2   8  -5   -0.05    0.04
   2   8  -5    0.01    0.04
   2   8  -5    0.04    0.08
  -2  -8   5    0.00    0.04
  -2  -8   5   -0.04    0.05
   1   8  -5   45.27    1.09
   1   8  -5   44.92    1.25
   1   8  -5   46.93    1.31
   1   8  -5   45.17    1.11
  -1  -8   5   44.21    1.19
   0   8  -5    0.80    0.12
   0   8  -5    0.80    0.11
   0  -8   5    0.75    0.07
  -1   8  -5    0.72    0.11
  -1   8  -5    0.63    0.10
   1  -8   5    0.60    0.06
   1  -8   5    0.60    0.05
   1  -8   5    0.48    0.04
  -2   8  -5   15.71    0.55
  -2   8  -5   14.65    0.51
  -2   8  -5   14.48    0.49
   2  -8   5   15.25    0.45
  -3   8  -5    0.27    0.07
  -3   8  -5    0.19    0.07
   3  -8   5    0.21    0.07
  -4   8  -5    4.25    0.24
  -4   8  -5    4.19    0.24
  -4   8  -5    4.67    0.25
   4  -8   5    4.33    0.24
  -5   8  -5    1.50    0.17
  -5   8  -5    1.55    0.15
  -5   8  -5    1.45    0.15
   5  -8   5    1.38    0.17
  -6   8  -5   -0.05    0.09
   6  -8   5    0.07    0.05
   6  -8   5   -0.01    0.10
   7  -8   5    0.10    0.13
   7  -8   5    0.05    0.08
   7   7  -5   -0.13    0.09
  -7  -7   5   -0.07    0.11
   6   7  -5    1.13    0.16
  -6  -7   5    1.24    0.15
   5   7  -5    1.27    0.16
  -5  -7   5    1.18    0.12
  -5  -7   5    1.20    0.15
   4   7  -5    0.18    0.08
   4   7  -5   -0.08    0.05
   4   7  -5    0.07    0.05
   4   7  -5    0.02    0.08
   4   7  -5   -0.05    0.08
  -4  -7   5    0.12    0.06
  -4  -7   5    0.00    0.09
   3   7  -5    0.16    0.05
   3   7  -5    0.07    0.07
   3   7  -5   -0.01    0.07
   3   7  -5    0.02    0.05
  -3  -7   5    0.07    0.05
  -3  -7   5    0.04    0.07
   2   7  -5    6.01    0.27
   2   7  -5    6.45    0.24
   2   7  -5    5.57    0.21
   2   7  -5    6.39    0.27
  -2  -7   5    5.94    0.20
  -2  -7   5    6.12    0.24
   1   7  -5    6.10    0.27
   1   7  -5    6.22    0.26
   1   7  -5    6.40    0.22
   1   7  -5    6.40    0.20
  -1  -7   5    5.88    0.24
   0   7  -5    1.25    0.13
   0   7  -5    1.27    0.12
   0  -7   5    1.41    0.08
   0  -7   5    1.46    0.11
   0  -7   5    1.61    0.09
  -1   7  -5   14.35    0.49
  -1   7  -5   13.06    0.45
   1  -7   5   12.97    0.34
   1  -7   5   13.54    0.34
   1  -7   5   13.68    0.37
  -2   7  -5    1.14    0.10
  -2   7  -5    1.06    0.12
   2  -7   5    1.11    0.09
  -3   7  -5    1.50    0.12
  -3   7  -5    1.17    0.12
  -3   7  -5    1.27    0.12
  -3   7  -5    1.23    0.13
   3  -7   5    1.15    0.11
  -4   7  -5    1.06    0.12
  -4   7  -5    1.25    0.13
  -4   7  -5    1.09    0.12
  -4   7  -5    1.25    0.14
   4  -7   5    1.10    0.13
  -5   7  -5    0.11    0.07
  -5   7  -5    0.07    0.07
  -5   7  -5    0.13    0.09
   5  -7   5    0.07    0.09
   5  -7   5    0.13    0.04
  -6   7  -5    0.08    0.10
   6  -7   5    0.03    0.10
   6  -7   5   -0.02    0.05
   7  -7   5    0.14    0.12
   7  -7   5    0.15    0.08
   7   6  -5    0.11    0.11
  -7  -6   5    0.09    0.12
   6   6  -5    0.10    0.10
   6   6  -5    0.09    0.10
  -6  -6   5    0.10    0.10
   5   6  -5   -0.08    0.08
   5   6  -5   -0.05    0.06
  -5  -6   5    0.08    0.06
  -5  -6   5    0.06    0.10
   4   6  -5    0.24    0.05
   4   6  -5    0.27    0.08
   4   6  -5    0.22    0.08
   4   6  -5    0.30    0.07
   4   6  -5    0.13    0.06
   4   6  -5    0.25    0.07
  -4  -6   5    0.17    0.09
  -4  -6   5    0.20    0.06
   3   6  -5    0.04    0.05
   3   6  -5    0.06    0.07
   3   6  -5    0.06    0.05
   3   6  -5    0.11    0.08
   3   6  -5    0.01    0.04
   3   6  -5    0.13    0.06
  -3  -6   5    0.17    0.07
  -3  -6   5    0.02    0.04
   2   6  -5   20.26    0.57
   2   6  -5   20.55    0.54
   2   6  -5   21.35    0.64
   2   6  -5   20.44    0.54
   2   6  -5   21.56    0.62
   2   6  -5   20.31    0.61
  -2  -6   5   20.45    0.59
  -2  -6   5   20.42    0.53
   1   6  -5   33.24    0.83
   1   6  -5   34.49    0.96
   1   6  -5   32.37    0.81
   1   6  -5   33.32    0.92
  -1  -6   5   32.05    0.88
   0   6  -5    1.92    0.12
   0   6  -5    1.96    0.14
   0   6  -5    1.71    0.13
   0  -6   5    1.69    0.08
   0  -6   5    1.80    0.09
   0  -6   5    1.67    0.11
  -1   6  -5    0.00    0.04
   1  -6   5   -0.01    0.02
   1  -6   5    0.11    0.02
   1  -6   5    0.02    0.02
  -2   6  -5    0.04    0.04
  -2   6  -5    0.00    0.04
  -2   6  -5    0.07    0.06
   2  -6   5    0.00    0.04
  -3   6  -5    0.78    0.09
  -3   6  -5    0.77    0.10
  -3   6  -5    0.86    0.09
  -3   6  -5    0.66    0.09
   3  -6   5    0.68    0.09
  -4   6  -5    2.93    0.18
  -4   6  -5    3.03    0.20
  -4   6  -5    3.06    0.19
  -4   6  -5    3.22    0.18
   4  -6   5    2.75    0.19
  -5   6  -5    0.81    0.11
  -5   6  -5    0.82    0.11
  -5   6  -5    0.79    0.13
   5  -6   5    0.83    0.07
   5  -6   5    0.88    0.14
  -6   6  -5    0.04    0.10
   6  -6   5   -0.01    0.09
   6  -6   5    0.02    0.06
   7  -6   5    0.66    0.11
   7  -6   5    0.68    0.17
   8   5  -5    0.05    0.13
  -8  -5   5    0.24    0.14
   7   5  -5   -0.01    0.10
   7   5  -5    0.14    0.11
  -7  -5   5   -0.06    0.11
   6   5  -5    0.06    0.09
   6   5  -5    0.04    0.08
  -6  -5   5    0.35    0.12
   5   5  -5    0.09    0.08
   5   5  -5    0.06    0.06
  -5  -5   5   -0.01    0.09
  -5  -5   5    0.01    0.05
   4   5  -5    1.64    0.13
   4   5  -5    1.67    0.10
   4   5  -5    1.55    0.12
   4   5  -5    1.69    0.13
   4   5  -5    1.74    0.11
  -4  -5   5    1.92    0.13
  -4  -5   5    1.60    0.13
   3   5  -5    1.90    0.12
   3   5  -5    1.98    0.13
   3   5  -5    1.84    0.11
   3   5  -5    2.02    0.13
   3   5  -5    2.12    0.11
   3   5  -5    1.78    0.12
  -3  -5   5    1.81    0.12
  -3  -5   5    1.93    0.12
   2   5  -5   19.73    0.52
   2   5  -5   19.89    0.53
   2   5  -5   20.22    0.57
   2   5  -5   20.21    0.59
   2   5  -5   20.82    0.61
   2   5  -5   19.55    0.55
   2   5  -5   21.64    0.60
  -2  -5   5   19.58    0.52
  -2  -5   5   20.00    0.57
   1   5  -5   45.96    1.11
   1   5  -5   44.75    1.25
   1   5  -5   46.34    1.10
   1   5  -5   46.38    1.08
   1   5  -5   45.25    1.20
   1   5  -5   47.08    1.16
  -1  -5   5   43.67    1.16
  -1  -5   5   43.68    1.10
  -1  -5   5   44.72    1.07
   0   5  -5    1.27    0.05
   0   5  -5    1.27    0.09
   0   5  -5    1.19    0.10
   0  -5   5    1.32    0.09
   0  -5   5    1.16    0.06
   0  -5   5    1.24    0.07
  -1   5  -5   10.38    0.36
  -1   5  -5   10.91    0.33
   1  -5   5   10.33    0.26
   1  -5   5   10.47    0.33
  -2   5  -5    4.42    0.18
  -2   5  -5    4.37    0.18
  -2   5  -5    4.03    0.20
   2  -5   5    4.14    0.18
  -3   5  -5    2.43    0.14
  -3   5  -5    2.51    0.14
  -3   5  -5    2.49    0.15
  -3   5  -5    2.49    0.15
   3  -5   5    2.41    0.15
  -4   5  -5    2.73    0.17
  -4   5  -5    3.04    0.18
  -4   5  -5    2.79    0.18
  -4   5  -5    2.84    0.16
   4  -5   5    3.09    0.20
   4  -5   5    2.83    0.11
  -5   5  -5    1.65    0.17
  -5   5  -5    1.97    0.15
  -5   5  -5    1.72    0.13
   5  -5   5    1.63    0.11
   5  -5   5    1.64    0.17
  -6   5  -5    2.53    0.22
   6  -5   5    2.44    0.15
   6  -5   5    2.82    0.24
   7  -5   5    0.02    0.08
   8   4  -5    0.00    0.12
   8   4  -5    0.25    0.15
  -8  -4   5    0.26    0.13
   7   4  -5    0.30    0.11
   7   4  -5    0.55    0.14
  -7  -4   5    0.51    0.13
   6   4  -5    0.91    0.13
   6   4  -5    0.92    0.14
  -6  -4   5    0.94    0.13
  -6  -4   5    0.66    0.15
   5   4  -5    1.57    0.15
   5   4  -5    1.53    0.15
  -5  -4   5    1.32    0.14
  -5  -4   5    1.58    0.13
  -5  -4   5    1.85    0.18
   4   4  -5    0.63    0.06
   4   4  -5    0.43    0.09
   4   4  -5    0.52    0.09
   4   4  -5    0.58    0.05
   4   4  -5    0.45    0.07
   4   4  -5    0.50    0.06
  -4  -4   5    0.84    0.10
  -4  -4   5    0.64    0.08
  -4  -4   5    0.59    0.10
   3   4  -5   15.33    0.45
   3   4  -5   15.34    0.45
   3   4  -5   14.81    0.40
   3   4  -5   15.29    0.44
   3   4  -5   14.61    0.44
   3   4  -5   14.63    0.44
  -3  -4   5   14.71    0.45
  -3  -4   5   14.86    0.48
  -3  -4   5   14.62    0.42
   2   4  -5   38.73    0.97
   2   4  -5   39.42    1.10
   2   4  -5   41.99    1.06
   2   4  -5   40.48    1.08
   2   4  -5   39.42    1.00
   2   4  -5   41.31    1.04
   2   4  -5   40.73    1.01
  -2  -4   5   39.42    0.97
  -2  -4   5   39.10    1.03
   1   4  -5    1.08    0.06
   1   4  -5    1.07    0.06
   1   4  -5    0.94    0.08
   1   4  -5    1.10    0.08
   1   4  -5    1.00    0.08
   1   4  -5    1.12    0.08
  -1  -4   5    0.99    0.08
  -1  -4   5    1.06    0.06
  -1  -4   5    1.19    0.07
   0   4  -5    8.08    0.25
   0   4  -5    7.67    0.28
   0  -4   5    7.35    0.21
   0  -4   5    7.75    0.25
   0  -4   5    7.87    0.22
  -1   4  -5    0.14    0.04
  -1   4  -5    0.08    0.03
  -1   4  -5    0.14    0.05
   1  -4   5    0.11    0.04
   1  -4   5    0.11    0.02
   1  -4   5    0.15    0.02
  -2   4  -5   11.81    0.35
  -2   4  -5   11.64    0.36
  -2   4  -5   11.66    0.39
  -3   4  -5    3.48    0.15
  -3   4  -5    3.07    0.17
  -3   4  -5    3.31    0.16
  -3   4  -5    3.55    0.18
   3  -4   5    3.19    0.18
   3  -4   5    3.38    0.11
   3  -4   5    3.54    0.18
  -4   4  -5   -0.05    0.05
  -4   4  -5    0.00    0.04
  -4   4  -5    0.00    0.04
  -4   4  -5   -0.03    0.04
   4  -4   5    0.04    0.03
   4  -4   5   -0.07    0.05
  -5   4  -5    0.54    0.12
   5  -4   5    0.80    0.13
   5  -4   5    0.50    0.07
  -6   4  -5    0.67    0.14
   6  -4   5    0.48    0.09
   7  -4   5   -0.06    0.08
   8   3  -5    0.00    0.11
   8   3  -5    0.12    0.12
  -8  -3   5    0.04    0.12
   7   3  -5    0.14    0.11
   7   3  -5    0.25    0.11
  -7  -3   5    0.36    0.12
   6   3  -5    1.17    0.16
   6   3  -5    1.51    0.16
  -6  -3   5    1.11    0.14
  -6  -3   5    1.15    0.17
   5   3  -5    2.61    0.19
   5   3  -5    2.76    0.19
  -5  -3   5    2.74    0.20
  -5  -3   5    2.49    0.16
  -5  -3   5    2.68    0.18
   4   3  -5    1.22    0.12
   4   3  -5    1.31    0.07
   4   3  -5    1.47    0.12
  -4  -3   5    1.21    0.10
  -4  -3   5    1.31    0.13
  -4  -3   5    1.49    0.12
   3   3  -5   11.28    0.34
   3   3  -5   10.78    0.35
   3   3  -5   11.68    0.31
   3   3  -5   11.07    0.36
   3   3  -5   11.54    0.34
  -3  -3   5   10.82    0.38
  -3  -3   5   11.59    0.36
  -3  -3   5   11.24    0.34
   2   3  -5   56.20    1.37
   2   3  -5   55.57    1.40
   2   3  -5   54.89    1.32
   2   3  -5   54.71    1.35
   2   3  -5   54.49    1.46
   2   3  -5   53.55    1.43
   2   3  -5   54.45    1.30
  -2  -3   5   53.78    1.43
  -2  -3   5   51.11    1.36
  -2  -3   5   56.71    1.46
  -2  -3   5   54.00    1.30
   1   3  -5   89.97    2.11
   1   3  -5   87.35    2.17
   1   3  -5   83.05    2.27
   1   3  -5   84.60    2.07
   1   3  -5   87.49    2.02
   1   3  -5   84.75    2.02
  -1  -3   5   85.02    2.02
  -1  -3   5   85.72    2.11
  -1  -3   5   87.81    2.28
  -1  -3   5   85.39    2.01
   0   3  -5   49.35    1.35
   0   3  -5   50.74    1.24
   0  -3   5   50.37    1.35
   0  -3   5   50.31    1.18
   0  -3   5   47.96    1.24
   0  -3   5   49.76    1.17
  -1   3  -5    2.36    0.10
  -1   3  -5    2.64    0.11
  -1   3  -5    2.75    0.14
   1  -3   5    2.54    0.09
   1  -3   5    2.60    0.09
   1  -3   5    2.33    0.11
   1  -3   5    2.71    0.14
  -2   3  -5   43.75    1.09
  -2   3  -5   43.06    1.14
  -2   3  -5   43.30    1.20
   2  -3   5   42.54    1.02
   2  -3   5   43.53    1.02
   2  -3   5   43.54    1.20
  -3   3  -5    0.12    0.05
  -3   3  -5    0.04    0.04
  -3   3  -5    0.03    0.04
  -3   3  -5    0.08    0.04
   3  -3   5    0.20    0.06
   3  -3   5    0.08    0.03
  -4   3  -5    0.76    0.07
  -4   3  -5    0.59    0.10
  -4   3  -5    0.72    0.07
  -4   3  -5    0.74    0.08
   4  -3   5    0.64    0.06
  -5   3  -5    0.55    0.12
   5  -3   5    1.04    0.10
  -6   3  -5   -0.19    0.08
   6  -3   5   -0.09    0.07
   7  -3   5    0.00    0.08
   8   2  -5    0.27    0.13
   8   2  -5    0.20    0.13
  -8  -2   5    0.35    0.13
   7   2  -5    0.02    0.09
   7   2  -5    0.26    0.11
  -7  -2   5   -0.01    0.10
   6   2  -5    0.65    0.13
   6   2  -5    0.66    0.12
  -6  -2   5    0.44    0.11
  -6  -2   5    0.42    0.13
  -6  -2   5    0.26    0.08
   5   2  -5    3.91    0.22
   5   2  -5    4.08    0.24
  -5  -2   5    4.06    0.20
  -5  -2   5    4.17    0.21
  -5  -2   5    4.08    0.25
   4   2  -5    3.26    0.17
   4   2  -5    3.09    0.18
  -4  -2   5    3.45    0.20
  -4  -2   5    3.32    0.17
  -4  -2   5    3.61    0.17
   3   2  -5    6.23    0.19
   3   2  -5    6.28    0.23
   3   2  -5    5.69    0.23
   3   2  -5    5.92    0.20
   3   2  -5    6.14    0.18
  -3  -2   5    5.93    0.23
  -3  -2   5    6.17    0.21
  -3  -2   5    6.41    0.21
  -3  -2   5    5.78    0.25
   2   2  -5   13.94    0.37
   2   2  -5   13.65    0.42
   2   2  -5   13.63    0.42
   2   2  -5   14.21    0.39
   2   2  -5   13.89    0.40
   2   2  -5   14.62    0.41
  -2  -2   5   14.77    0.39
  -2  -2   5   13.76    0.41
  -2  -2   5   13.34    0.42
  -2  -2   5   14.63    0.42
  -2  -2   5   13.83    0.37
   1   2  -5    1.90    0.10
   1   2  -5    1.96    0.09
   1   2  -5    1.74    0.08
   1   2  -5    1.88    0.10
   1   2  -5    1.86    0.08
  -1  -2   5    1.78    0.08
  -1  -2   5    1.91    0.10
  -1  -2   5    1.69    0.08
  -1  -2   5    1.73    0.09
  -1  -2   5    1.86    0.10
   0   2  -5    4.46    0.12
   0   2  -5    4.48    0.14
   0   2  -5    4.69    0.16
   0   2  -5    4.41    0.18
   0  -2   5    4.41    0.18
   0  -2   5    4.62    0.16
   0  -2   5    4.25    0.14
  -1   2  -5    0.90    0.07
  -1   2  -5    0.96    0.08
  -1   2  -5    0.98    0.06
   1  -2   5    0.85    0.06
   1  -2   5    0.80    0.06
   1  -2   5    0.97    0.06
   1  -2   5    0.96    0.09
  -2   2  -5    1.21    0.07
  -2   2  -5    1.18    0.09
  -2   2  -5    1.12    0.09
   2  -2   5    1.19    0.07
   2  -2   5    1.10    0.09
  -3   2  -5    0.05    0.03
  -3   2  -5    0.12    0.05
  -3   2  -5    0.12    0.05
  -3   2  -5    0.08    0.03
   3  -2   5    0.12    0.05
   3  -2   5    0.02    0.04
   3  -2   5    0.11    0.04
  -4   2  -5    0.00    0.06
  -4   2  -5    0.03    0.03
  -4   2  -5    0.05    0.05
  -4   2  -5    0.01    0.03
   4  -2   5    0.00    0.04
  -5   2  -5    1.23    0.15
   5  -2   5    1.48    0.12
  -6   2  -5    0.18    0.11
   6  -2   5    0.16    0.08
   7  -2   5    0.09    0.08
   8   1  -5    0.22    0.13
   8   1  -5    0.36    0.13
  -8  -1   5    0.20    0.12
   7   1  -5    0.10    0.10
   7   1  -5    0.06    0.09
  -7  -1   5    0.12    0.10
   6   1  -5   -0.02    0.07
   6   1  -5   -0.06    0.07
  -6  -1   5   -0.04    0.06
  -6  -1   5    0.01    0.09
  -6  -1   5    0.02    0.10
   5   1  -5    0.11    0.06
   5   1  -5   -0.03    0.06
  -5  -1   5    0.05    0.08
  -5  -1   5   -0.08    0.06
  -5  -1   5   -0.02    0.05
   4   1  -5    0.32    0.07
   4   1  -5    0.31    0.05
   4   1  -5    0.34    0.08
  -4  -1   5    0.51    0.08
  -4  -1   5    0.36    0.07
  -4  -1   5    0.36    0.09
  -4  -1   5    0.44    0.04
   3   1  -5    3.65    0.16
   3   1  -5    3.50    0.14
   3   1  -5    3.38    0.17
  -3  -1   5    3.60    0.14
  -3  -1   5    3.39    0.18
  -3  -1   5    3.56    0.15
  -3  -1   5    3.13    0.16
   2   1  -5    3.02    0.15
   2   1  -5    3.25    0.14
   2   1  -5    2.88    0.15
   2   1  -5    2.97    0.13
   2   1  -5    3.22    0.11
   2   1  -5    2.84    0.13
  -2  -1   5    3.19    0.13
  -2  -1   5    2.93    0.13
  -2  -1   5    3.00    0.14
  -2  -1   5    2.89    0.14
  -2  -1   5    3.12    0.12
   1   1  -5    5.77    0.21
   1   1  -5    5.65    0.18
   1   1  -5    5.83    0.19
   1   1  -5    5.79    0.20
   1   1  -5    5.52    0.17
  -1  -1   5    5.60    0.20
  -1  -1   5    5.74    0.18
  -1  -1   5    5.90    0.21
  -1  -1   5    5.93    0.18
  -1  -1   5    5.70    0.17
   0   1  -5    8.22    0.28
   0   1  -5    8.38    0.22
   0   1  -5    8.74    0.24
   0   1  -5    8.57    0.25
   0  -1   5    8.64    0.24
   0  -1   5    8.28    0.25
   0  -1   5    8.59    0.27
   0  -1   5    8.68    0.29
   0  -1   5    8.43    0.21
  -1   1  -5  298.64    6.99
  -1   1  -5  288.36    7.59
   1  -1   5  290.32    7.27
   1  -1   5  295.81    7.32
   1  -1   5  286.19    6.73
   1  -1   5  305.52    7.59
   1  -1   5  289.91    7.00
  -2   1  -5   12.58    0.37
  -2   1  -5   11.78    0.39
  -2   1  -5   12.26    0.32
   2  -1   5   12.25    0.33
   2  -1   5   11.79    0.33
   2  -1   5   12.06    0.39
   2  -1   5   12.35    0.39
  -3   1  -5    9.89    0.27
  -3   1  -5    9.66    0.34
  -3   1  -5    9.76    0.33
  -3   1  -5   10.10    0.26
   3  -1   5    9.87    0.34
   3  -1   5    9.66    0.30
   3  -1   5    9.03    0.34
   3  -1   5    9.93    0.35
  -4   1  -5    0.48    0.07
  -4   1  -5    0.40    0.09
   4  -1   5    0.39    0.07
   4  -1   5    0.41    0.07
  -5   1  -5   12.93    0.50
   5  -1   5   13.57    0.43
  -6   1  -5   -0.21    0.08
   6  -1   5    0.01    0.07
   7  -1   5    0.32    0.11
   8   0  -5    0.08    0.11
   8   0  -5    0.05    0.10
  -8   0   5   -0.02    0.11
   7   0  -5    0.25    0.10
   7   0  -5    0.05    0.09
  -7   0   5    0.18    0.11
   6   0  -5    0.51    0.13
   6   0  -5    0.25    0.10
  -6   0   5    0.50    0.10
  -6   0   5    0.42    0.13
  -6   0   5    0.57    0.11
   5   0  -5    0.54    0.11
   5   0  -5    0.62    0.09
  -5   0   5    0.57    0.10
  -5   0   5    0.66    0.09
  -5   0   5    0.74    0.13
   4   0  -5    0.73    0.07
   4   0  -5    0.63    0.10
   4   0  -5    0.71    0.09
  -4   0   5    0.71    0.06
  -4   0   5    0.75    0.11
  -4   0   5    0.85    0.09
  -4   0   5    0.69    0.09
   3   0  -5    9.18    0.30
   3   0  -5    9.13    0.30
   3   0  -5    9.09    0.32
  -3   0   5    9.65    0.28
  -3   0   5    9.71    0.30
  -3   0   5    9.40    0.32
  -3   0   5    9.56    0.34
   2   0  -5    6.92    0.23
   2   0  -5    7.20    0.25
   2   0  -5    7.05    0.25
   2   0  -5    7.01    0.24
  -2   0   5    7.16    0.21
  -2   0   5    6.61    0.25
  -2   0   5    7.17    0.24
  -2   0   5    6.83    0.24
  -2   0   5    6.88    0.22
   1   0  -5    8.49    0.23
   1   0  -5    8.86    0.25
   1   0  -5    8.16    0.28
   1   0  -5    8.35    0.27
  -1   0   5    8.41    0.25
  -1   0   5    7.70    0.26
  -1   0   5    8.67    0.28
  -1   0   5    8.00    0.26
  -1   0   5    8.38    0.23
  -1   0   5    8.41    0.24
   0   0  -5   14.46    0.40
   0   0  -5   14.16    0.44
   0   0  -5   14.78    0.37
   0   0   5   14.68    0.36
   0   0   5   14.00    0.38
   0   0   5   13.72    0.39
   0   0   5   14.60    0.44
   0   0   5   15.00    0.42
  -1   0  -5    9.59    0.32
  -1   0  -5    9.73    0.27
  -1   0  -5   10.02    0.26
   1   0   5    9.88    0.28
   1   0   5    9.69    0.33
   1   0   5    9.72    0.29
   1   0   5    9.72    0.32
   1   0   5    9.52    0.27
  -2   0  -5   10.00    0.26
  -2   0  -5    9.83    0.33
  -2   0  -5    9.97    0.27
   2   0   5    9.54    0.29
   2   0   5   10.01    0.27
   2   0   5   10.04    0.34
   2   0   5    9.97    0.34
   2   0   5   10.37    0.32
  -3   0  -5    0.45    0.07
  -3   0  -5    0.55    0.04
   3   0   5    0.47    0.07
   3   0   5    0.52    0.07
   3   0   5    0.48    0.07
  -4   0  -5    1.91    0.15
  -4   0  -5    1.74    0.13
  -4   0  -5    1.87    0.09
   4   0   5    1.71    0.13
   4   0   5    1.63    0.12
   4   0   5    1.73    0.13
  -5   0  -5    3.36    0.23
   5   0   5    3.23    0.19
   6   0   5    1.59    0.15
   7   0   5    0.04    0.09
   8  -1  -5    0.03    0.11
   8  -1  -5    0.05    0.10
   7  -1  -5    0.84    0.13
   7  -1  -5    1.07    0.18
  -7   1   5    1.37    0.15
   6  -1  -5    0.57    0.12
   6  -1  -5    0.72    0.13
  -6   1   5    0.63    0.11
  -6   1   5    0.67    0.14
  -6   1   5    0.65    0.11
   5  -1  -5    0.68    0.10
   5  -1  -5    0.87    0.12
  -5   1   5    0.63    0.10
  -5   1   5    0.53    0.12
  -5   1   5    0.69    0.10
   4  -1  -5    1.95    0.12
   4  -1  -5    2.19    0.16
   4  -1  -5    2.16    0.13
  -4   1   5    1.87    0.14
  -4   1   5    2.24    0.11
  -4   1   5    2.05    0.12
  -4   1   5    1.88    0.15
   3  -1  -5    1.11    0.10
   3  -1  -5    1.28    0.09
   3  -1  -5    1.19    0.10
  -3   1   5    1.29    0.09
  -3   1   5    1.23    0.11
  -3   1   5    1.22    0.09
  -3   1   5    1.16    0.10
   2  -1  -5   21.92    0.58
   2  -1  -5   21.80    0.60
   2  -1  -5   22.51    0.53
   2  -1  -5   22.13    0.64
   2  -1  -5   23.00    0.62
  -2   1   5   21.84    0.64
  -2   1   5   21.83    0.64
  -2   1   5   22.09    0.58
  -2   1   5   21.50    0.61
  -2   1   5   22.08    0.55
  -2   1   5   21.52    0.56
   1  -1  -5   10.26    0.34
   1  -1  -5   10.49    0.28
   1  -1  -5   10.78    0.33
  -1   1   5   10.31    0.28
  -1   1   5   10.42    0.32
  -1   1   5   10.42    0.29
  -1   1   5   10.55    0.31
  -1   1   5   10.14    0.34
   0  -1  -5   19.55    0.52
   0  -1  -5   19.29    0.58
   0  -1  -5   19.94    0.49
   0   1   5   18.99    0.50
   0   1   5   19.86    0.48
   0   1   5   19.82    0.58
   0   1   5   19.40    0.55
   0   1   5   18.90    0.52
  -1  -1  -5    4.01    0.18
  -1  -1  -5    4.30    0.15
  -1  -1  -5    4.30    0.14
   1   1   5    4.19    0.14
   1   1   5    4.15    0.16
   1   1   5    4.51    0.19
   1   1   5    4.42    0.18
   1   1   5    4.37    0.12
  -2  -1  -5   44.16    1.05
  -2  -1  -5   43.11    1.21
  -2  -1  -5   43.56    1.07
   2   1   5   42.38    1.17
   2   1   5   44.29    1.21
   2   1   5   43.09    1.07
   2   1   5   42.98    1.07
   2   1   5   44.83    1.16
  -3  -1  -5    7.49    0.29
  -3  -1  -5    7.54    0.23
   3   1   5    7.95    0.29
   3   1   5    7.70    0.30
   3   1   5    7.68    0.27
  -4  -1  -5    1.16    0.09
  -4  -1  -5    1.28    0.11
   4   1   5    1.23    0.11
   4   1   5    1.18    0.11
   4   1   5    1.32    0.12
  -5  -1  -5   11.28    0.35
   5   1   5   11.08    0.39
   5   1   5   10.79    0.42
   6   1   5    0.29    0.09
   7   1   5    0.12    0.10
   8  -2  -5    0.31    0.14
   8  -2  -5    0.19    0.11
   7  -2  -5    0.06    0.08
   7  -2  -5   -0.04    0.09
   6  -2  -5    0.62    0.13
   6  -2  -5    0.56    0.11
  -6   2   5    0.66    0.12
  -6   2   5    0.85    0.12
  -6   2   5    0.80    0.16
   5  -2  -5    4.47    0.25
   5  -2  -5    3.97    0.20
  -5   2   5    4.08    0.18
  -5   2   5    4.05    0.25
  -5   2   5    4.09    0.22
   4  -2  -5    3.06    0.17
   4  -2  -5    3.45    0.19
   4  -2  -5    3.15    0.16
  -4   2   5    2.85    0.17
  -4   2   5    3.24    0.14
  -4   2   5    3.08    0.15
  -4   2   5    3.15    0.20
   3  -2  -5   11.12    0.38
   3  -2  -5   11.23    0.34
   3  -2  -5   10.92    0.37
  -3   2   5   10.73    0.39
  -3   2   5   10.97    0.36
  -3   2   5   11.38    0.38
  -3   2   5   11.20    0.31
  -3   2   5   10.95    0.31
   2  -2  -5    1.55    0.09
   2  -2  -5    1.45    0.12
   2  -2  -5    1.71    0.11
  -2   2   5    1.55    0.09
  -2   2   5    1.51    0.11
  -2   2   5    1.64    0.11
  -2   2   5    1.68    0.11
  -2   2   5    1.55    0.08
  -2   2   5    1.47    0.09
   1  -2  -5   20.32    0.62
   1  -2  -5   20.75    0.57
   1  -2  -5   20.67    0.51
  -1   2   5   20.36    0.57
  -1   2   5   19.97    0.57
  -1   2   5   20.37    0.53
  -1   2   5   20.15    0.51
  -1   2   5   21.10    0.61
   0  -2  -5    0.08    0.04
   0  -2  -5    0.07    0.04
   0  -2  -5    0.06    0.05
   0   2   5    0.09    0.03
   0   2   5    0.09    0.04
   0   2   5    0.16    0.05
   0   2   5    0.15    0.04
   0   2   5    0.09    0.03
  -1  -2  -5    6.60    0.26
  -1  -2  -5    6.97    0.21
  -1  -2  -5    6.55    0.20
   1   2   5    6.18    0.24
   1   2   5    6.65    0.19
   1   2   5    6.76    0.22
   1   2   5    6.48    0.25
   1   2   5    6.63    0.21
  -2  -2  -5   19.98    0.62
  -2  -2  -5   20.24    0.51
  -2  -2  -5   19.88    0.52
   2   2   5   19.03    0.55
   2   2   5   19.54    0.51
   2   2   5   20.91    0.59
   2   2   5   20.11    0.60
   2   2   5   21.02    0.61
  -3  -2  -5    2.26    0.15
  -3  -2  -5    2.37    0.12
   3   2   5    2.29    0.14
   3   2   5    2.21    0.15
   3   2   5    2.38    0.14
  -4  -2  -5   -0.07    0.07
  -4  -2  -5   -0.03    0.05
   4   2   5    0.04    0.05
   4   2   5    0.03    0.05
   4   2   5    0.02    0.05
   5   2   5    0.52    0.10
   5   2   5    0.57    0.11
  -6  -2  -5    0.54    0.11
   6   2   5    0.22    0.10
  -7  -2  -5    0.10    0.10
   7   2   5   -0.07    0.08
   8  -3  -5    0.07    0.10
   8  -3  -5    0.00    0.11
   7  -3  -5    0.01    0.07
   7  -3  -5    0.20    0.11
   6  -3  -5    1.82    0.16
   6  -3  -5    1.68    0.19
  -6   3   5    1.99    0.18
  -6   3   5    1.75    0.20
   5  -3  -5    0.58    0.09
   5  -3  -5    0.44    0.11
  -5   3   5    0.78    0.12
  -5   3   5    0.85    0.10
  -5   3   5    0.99    0.15
   4  -3  -5    0.23    0.08
   4  -3  -5    0.23    0.06
   4  -3  -5    0.20    0.08
  -4   3   5    0.33    0.08
  -4   3   5    0.27    0.09
  -4   3   5    0.20    0.06
  -4   3   5    0.29    0.06
   3  -3  -5    1.07    0.09
   3  -3  -5    1.12    0.10
  -3   3   5    1.11    0.07
  -3   3   5    1.15    0.08
  -3   3   5    1.12    0.10
  -3   3   5    1.40    0.13
  -3   3   5    1.19    0.11
   2  -3  -5    4.45    0.19
   2  -3  -5    4.59    0.22
  -2   3   5    4.39    0.16
  -2   3   5    4.22    0.21
  -2   3   5    4.80    0.18
  -2   3   5    4.30    0.20
  -2   3   5    4.87    0.21
  -2   3   5    4.57    0.16
   1  -3  -5   12.02    0.38
   1  -3  -5   11.95    0.41
   1  -3  -5   12.13    0.31
  -1   3   5   11.28    0.37
  -1   3   5   11.29    0.37
  -1   3   5   12.00    0.34
  -1   3   5   12.10    0.40
  -1   3   5   11.80    0.32
   0  -3  -5   15.64    0.52
   0  -3  -5   16.43    0.47
   0  -3  -5   16.26    0.43
   0   3   5   15.94    0.42
   0   3   5   16.06    0.48
   0   3   5   15.66    0.44
   0   3   5   15.76    0.46
   0   3   5   16.79    0.52
  -1  -3  -5   11.54    0.41
  -1  -3  -5   12.36    0.36
  -1  -3  -5   12.51    0.35
   1   3   5   12.41    0.41
   1   3   5   12.07    0.36
   1   3   5   12.09    0.35
   1   3   5   11.84    0.40
   1   3   5   12.33    0.33
  -2  -3  -5    0.03    0.03
  -2  -3  -5   -0.01    0.06
  -2  -3  -5    0.13    0.05
   2   3   5    0.03    0.03
   2   3   5    0.02    0.04
   2   3   5   -0.02    0.03
   2   3   5    0.00    0.04
   2   3   5    0.05    0.03
  -3  -3  -5    6.23    0.28
  -3  -3  -5    6.16    0.23
   3   3   5    6.77    0.27
   3   3   5    6.40    0.25
   3   3   5    6.41    0.27
  -4  -3  -5    1.72    0.15
   4   3   5    1.35    0.14
   4   3   5    1.51    0.13
   4   3   5    1.58    0.14
  -5  -3  -5    0.21    0.09
   5   3   5   -0.03    0.07
   5   3   5    0.07    0.08
  -6  -3  -5   -0.05    0.09
   6   3   5   -0.05    0.07
  -7  -3  -5    0.08    0.11
   7   3   5   -0.03    0.10
   8  -4  -5    0.03    0.08
   8  -4  -5   -0.14    0.10
   7  -4  -5   -0.02    0.09
   7  -4  -5    0.10    0.08
   6  -4  -5    1.13    0.17
   6  -4  -5    1.27    0.14
  -6   4   5    1.22    0.18
  -6   4   5    1.28    0.16
   5  -4  -5    0.92    0.14
   5  -4  -5    0.82    0.13
   5  -4  -5    1.17    0.11
  -5   4   5    0.90    0.15
  -5   4   5    0.70    0.13
   4  -4  -5    0.48    0.09
   4  -4  -5    0.42    0.07
   4  -4  -5    0.46    0.10
  -4   4   5    0.59    0.07
  -4   4   5    0.43    0.10
  -4   4   5    0.42    0.08
  -4   4   5    0.51    0.05
  -4   4   5    0.40    0.09
   3  -4  -5    0.24    0.07
   3  -4  -5    0.23    0.08
  -3   4   5    0.31    0.06
  -3   4   5    0.13    0.06
  -3   4   5    0.43    0.09
  -3   4   5    0.24    0.05
  -3   4   5    0.21    0.07
   2  -4  -5   14.02    0.49
   2  -4  -5   14.41    0.44
  -2   4   5   14.14    0.43
  -2   4   5   13.57    0.45
  -2   4   5   14.24    0.48
  -2   4   5   14.20    0.37
   1  -4  -5    0.50    0.05
   1  -4  -5    0.17    0.08
  -1   4   5    0.43    0.08
  -1   4   5    0.20    0.06
  -1   4   5    0.36    0.05
  -1   4   5    0.41    0.07
  -1   4   5    0.37    0.06
   0  -4  -5    0.24    0.06
   0  -4  -5    0.25    0.07
   0  -4  -5    0.26    0.05
   0   4   5    0.16    0.04
   0   4   5    0.25    0.05
   0   4   5    0.23    0.07
   0   4   5    0.28    0.06
   0   4   5    0.22    0.05
  -1  -4  -5    4.22    0.17
  -1  -4  -5    4.05    0.22
  -1  -4  -5    4.26    0.17
   1   4   5    4.12    0.17
   1   4   5    4.25    0.18
   1   4   5    4.13    0.20
   1   4   5    4.24    0.21
   1   4   5    4.24    0.15
  -2  -4  -5    3.02    0.19
  -2  -4  -5    2.96    0.13
   2   4   5    2.84    0.11
   2   4   5    2.90    0.17
   2   4   5    2.86    0.12
   2   4   5    2.96    0.17
   2   4   5    2.92    0.15
  -3  -4  -5    1.27    0.13
  -3  -4  -5    1.02    0.11
   3   4   5    1.02    0.11
   3   4   5    1.08    0.11
   3   4   5    1.05    0.12
  -4  -4  -5    4.45    0.22
  -4  -4  -5    5.03    0.26
   4   4   5    5.07    0.24
   4   4   5    4.61    0.24
  -5  -4  -5    0.81    0.13
   5   4   5    1.03    0.13
   5   4   5    1.04    0.14
  -6  -4  -5   -0.02    0.09
   6   4   5    0.02    0.08
  -7  -4  -5    0.45    0.13
   7   4   5    0.50    0.14
   8  -5  -5   -0.04    0.08
   8  -5  -5    0.00    0.10
   7  -5  -5   -0.02    0.07
   7  -5  -5   -0.07    0.09
  -7   5   5   -0.13    0.09
   6  -5  -5    4.25    0.29
   6  -5  -5    4.12    0.23
  -6   5   5    4.42    0.27
  -6   5   5    4.66    0.32
   5  -5  -5    0.20    0.09
   5  -5  -5    0.00    0.10
   5  -5  -5    0.26    0.07
  -5   5   5    0.12    0.10
  -5   5   5    0.06    0.10
   4  -5  -5    0.14    0.07
   4  -5  -5    0.31    0.07
   4  -5  -5    0.13    0.08
  -4   5   5    0.38    0.10
  -4   5   5    0.25    0.06
  -4   5   5    0.28    0.09
  -4   5   5    0.14    0.08
  -4   5   5    0.33    0.07
   3  -5  -5    0.15    0.05
   3  -5  -5   -0.02    0.09
   3  -5  -5    0.09    0.06
  -3   5   5    0.07    0.07
  -3   5   5    0.12    0.05
  -3   5   5    0.05    0.05
  -3   5   5    0.06    0.07
  -3   5   5    0.06    0.07
   2  -5  -5    5.83    0.24
   2  -5  -5    5.68    0.28
  -2   5   5    5.90    0.26
  -2   5   5    6.49    0.24
  -2   5   5    5.84    0.19
  -2   5   5    5.77    0.27
   1  -5  -5    1.24    0.07
   1  -5  -5    1.11    0.13
  -1   5   5    1.24    0.09
  -1   5   5    1.14    0.12
  -1   5   5    1.03    0.11
  -1   5   5    1.29    0.11
  -1   5   5    1.24    0.08
   0  -5  -5   38.95    0.95
   0  -5  -5   37.25    1.13
   0   5   5   38.01    0.95
   0   5   5   39.88    1.13
   0   5   5   39.65    0.98
   0   5   5   37.60    1.02
   0   5   5   39.24    1.07
  -1  -5  -5    4.51    0.19
  -1  -5  -5    4.56    0.25
  -1  -5  -5    4.78    0.19
   1   5   5    4.66    0.20
   1   5   5    4.21    0.23
   1   5   5    4.27    0.22
   1   5   5    4.49    0.19
   1   5   5    4.53    0.17
  -2  -5  -5    0.68    0.09
  -2  -5  -5    0.58    0.11
   2   5   5    0.80    0.10
   2   5   5    0.68    0.09
   2   5   5    0.86    0.07
   2   5   5    0.70    0.10
   2   5   5    0.84    0.07
  -3  -5  -5    6.13    0.30
  -3  -5  -5    5.99    0.25
   3   5   5    6.22    0.27
   3   5   5    6.05    0.18
   3   5   5    5.73    0.28
   3   5   5    6.40    0.27
  -4  -5  -5    0.84    0.14
  -4  -5  -5    0.65    0.12
   4   5   5    0.70    0.11
   4   5   5    0.79    0.12
  -5  -5  -5    0.31    0.11
   5   5   5    0.39    0.11
   5   5   5    0.22    0.10
  -6  -5  -5    1.92    0.18
   6   5   5    1.57    0.18
  -7  -5  -5    0.03    0.11
   7   5   5    0.05    0.11
   8  -6  -5    0.04    0.09
   7  -6  -5    0.49    0.11
   7  -6  -5    0.49    0.16
  -7   6   5    0.42    0.14
   6  -6  -5    0.07    0.11
   6  -6  -5    0.06    0.07
  -6   6   5    0.09    0.12
  -6   6   5   -0.07    0.09
   5  -6  -5    2.13    0.19
   5  -6  -5    2.27    0.20
   5  -6  -5    1.96    0.14
  -5   6   5    2.03    0.21
  -5   6   5    1.68    0.18
   4  -6  -5    3.41    0.22
   4  -6  -5    3.82    0.25
  -4   6   5    4.19    0.16
  -4   6   5    4.02    0.24
  -4   6   5    3.98    0.18
  -4   6   5    3.70    0.24
   3  -6  -5    0.55    0.09
   3  -6  -5    0.57    0.12
  -3   6   5    0.65    0.07
  -3   6   5    0.35    0.10
  -3   6   5    0.52    0.09
  -3   6   5    0.55    0.10
   2  -6  -5   27.64    0.87
  -2   6   5   27.29    0.79
  -2   6   5   26.63    0.68
  -2   6   5   27.35    0.78
   1  -6  -5   -0.01    0.09
  -1   6   5    0.04    0.04
  -1   6   5    0.03    0.06
  -1   6   5    0.04    0.05
  -1   6   5    0.00    0.04
   0  -6  -5   10.78    0.32
   0  -6  -5   11.28    0.44
   0   6   5   10.75    0.34
   0   6   5   10.87    0.39
   0   6   5   10.50    0.31
   0   6   5   10.75    0.37
  -1  -6  -5    8.73    0.29
  -1  -6  -5    9.15    0.39
   1   6   5    8.72    0.31
   1   6   5    8.95    0.28
   1   6   5    8.75    0.35
   1   6   5    8.68    0.31
  -2  -6  -5    5.07    0.22
  -2  -6  -5    5.04    0.28
   2   6   5    5.13    0.20
   2   6   5    4.97    0.23
   2   6   5    5.66    0.26
   2   6   5    5.25    0.19
  -3  -6  -5   -0.04    0.10
  -3  -6  -5   -0.07    0.07
   3   6   5    0.01    0.06
   3   6   5   -0.03    0.06
   3   6   5    0.04    0.04
  -4  -6  -5    0.19    0.10
  -4  -6  -5    0.24    0.11
   4   6   5    0.20    0.09
   4   6   5    0.45    0.10
  -5  -6  -5    1.08    0.14
   5   6   5    1.26    0.15
   5   6   5    0.91    0.14
  -6  -6  -5   -0.03    0.10
   6   6   5    0.05    0.10
   6   6   5   -0.07    0.08
   7  -7  -5   -0.06    0.07
   7  -7  -5    0.02    0.12
  -7   7   5   -0.08    0.11
   6  -7  -5    1.25    0.13
   6  -7  -5    1.21    0.18
  -6   7   5    1.39    0.18
  -6   7   5    1.23    0.20
   5  -7  -5    1.15    0.16
   5  -7  -5    0.87    0.10
   5  -7  -5    0.85    0.15
  -5   7   5    1.33    0.19
  -5   7   5    0.93    0.15
   4  -7  -5    0.60    0.12
   4  -7  -5    0.82    0.15
  -4   7   5    0.58    0.13
  -4   7   5    0.73    0.13
  -4   7   5    0.74    0.10
   3  -7  -5    7.27    0.36
   3  -7  -5    6.94    0.30
  -3   7   5    7.36    0.23
  -3   7   5    7.37    0.34
  -3   7   5    6.81    0.29
  -3   7   5    6.54    0.31
   2  -7  -5    1.20    0.15
  -2   7   5    1.50    0.10
  -2   7   5    1.47    0.13
  -2   7   5    1.33    0.14
   1  -7  -5   -0.04    0.09
  -1   7   5    0.00    0.06
  -1   7   5    0.03    0.04
  -1   7   5   -0.02    0.06
  -1   7   5    0.02    0.04
   0  -7  -5    5.90    0.20
   0  -7  -5    5.72    0.31
   0   7   5    6.11    0.21
   0   7   5    5.38    0.27
   0   7   5    6.24    0.24
   0   7   5    6.06    0.26
  -1  -7  -5   18.14    0.66
  -1  -7  -5   19.28    0.53
   1   7   5   19.89    0.57
   1   7   5   19.36    0.63
   1   7   5   19.35    0.52
   1   7   5   18.91    0.56
  -2  -7  -5    3.95    0.20
  -2  -7  -5    3.94    0.26
   2   7   5    4.43    0.18
   2   7   5    4.28    0.19
   2   7   5    4.31    0.24
   2   7   5    4.16    0.21
  -3  -7  -5    3.94    0.26
  -3  -7  -5    3.84    0.22
   3   7   5    3.97    0.22
   3   7   5    3.89    0.24
   3   7   5    4.09    0.16
  -4  -7  -5    1.03    0.16
  -4  -7  -5    0.90    0.13
   4   7   5    1.00    0.14
   4   7   5    1.09    0.15
  -5  -7  -5    0.18    0.11
   5   7   5    0.25    0.11
   5   7   5    0.31    0.11
  -6  -7  -5    0.00    0.11
   6   7   5   -0.18    0.09
   6   7   5   -0.02    0.09
   7  -8  -5    0.14    0.08
   7  -8  -5    0.06    0.13
  -7   8   5    0.19    0.13
   6  -8  -5    0.13    0.12
   6  -8  -5    0.13    0.07
  -6   8   5    0.22    0.12
   5  -8  -5    2.29    0.21
   5  -8  -5    2.22    0.16
   5  -8  -5    2.44    0.23
  -5   8   5    2.55    0.25
  -5   8   5    2.71    0.23
   4  -8  -5    0.24    0.13
   4  -8  -5   -0.05    0.08
  -4   8   5   -0.01    0.09
  -4   8   5    0.01    0.09
  -4   8   5    0.04    0.08
   3  -8  -5    1.67    0.19
   3  -8  -5    1.42    0.14
  -3   8   5    1.64    0.15
  -3   8   5    1.24    0.15
  -3   8   5    1.76    0.11
   2  -8  -5    1.16    0.17
  -2   8   5    1.33    0.14
  -2   8   5    0.85    0.13
  -2   8   5    1.31    0.10
   1  -8  -5    2.44    0.21
  -1   8   5    1.97    0.11
  -1   8   5    2.06    0.17
  -1   8   5    2.08    0.16
   0  -8  -5    0.14    0.10
   0  -8  -5    0.13    0.06
   0   8   5    0.01    0.05
   0   8   5    0.15    0.07
   0   8   5    0.17    0.08
   0   8   5    0.11    0.05
  -1  -8  -5    0.10    0.11
  -1  -8  -5    0.00    0.07
   1   8   5    0.06    0.05
   1   8   5    0.00    0.07
   1   8   5    0.07    0.05
   1   8   5    0.05    0.06
  -2  -8  -5    4.15    0.22
  -2  -8  -5    3.69    0.27
   2   8   5    4.61    0.26
   2   8   5    4.46    0.21
   2   8   5    4.23    0.22
   2   8   5    4.37    0.19
  -3  -8  -5    0.65    0.13
  -3  -8  -5    0.77    0.16
   3   8   5    0.97    0.09
   3   8   5    0.82    0.14
   3   8   5    1.07    0.13
  -4  -8  -5    4.47    0.25
   4   8   5    4.71    0.27
   4   8   5    4.47    0.27
  -5  -8  -5    0.08    0.12
   5   8   5    0.10    0.10
   5   8   5    0.13    0.10
  -6  -8  -5    0.29    0.13
   6   8   5    0.26    0.12
   6   8   5    0.26    0.13
   7  -9  -5    0.08    0.08
   7  -9  -5   -0.05    0.12
   6  -9  -5    0.05    0.07
   6  -9  -5    0.09    0.11
  -6   9   5    0.02    0.11
   5  -9  -5    1.25    0.17
   5  -9  -5    1.53    0.19
  -5   9   5    1.32    0.18
  -5   9   5    1.24    0.19
   4  -9  -5    7.70    0.40
   4  -9  -5    7.36    0.35
  -4   9   5    6.68    0.35
  -4   9   5    7.43    0.39
  -4   9   5    7.60    0.33
   3  -9  -5   -0.02    0.07
   3  -9  -5    0.08    0.11
  -3   9   5   -0.04    0.09
  -3   9   5   -0.04    0.06
  -3   9   5   -0.03    0.08
   2  -9  -5    0.23    0.12
  -2   9   5    0.21    0.09
  -2   9   5    0.30    0.10
  -2   9   5    0.20    0.06
   1  -9  -5    0.30    0.12
  -1   9   5    0.46    0.10
  -1   9   5    0.25    0.06
  -1   9   5    0.48    0.11
   0  -9  -5    0.42    0.06
   0  -9  -5    0.42    0.14
   0   9   5    0.41    0.07
   0   9   5    0.50    0.10
   0   9   5    0.16    0.09
  -1  -9  -5    4.17    0.19
  -1  -9  -5    4.39    0.29
   1   9   5    3.96    0.21
   1   9   5    4.15    0.25
   1   9   5    4.39    0.23
   1   9   5    3.89    0.18
  -2  -9  -5    0.99    0.17
  -2  -9  -5    0.84    0.13
   2   9   5    1.01    0.11
   2   9   5    1.04    0.10
   2   9   5    0.95    0.15
   2   9   5    1.02    0.12
  -3  -9  -5    0.11    0.10
  -3  -9  -5    0.17    0.13
   3   9   5    0.39    0.10
   3   9   5    0.36    0.08
   3   9   5    0.27    0.11
  -4  -9  -5    1.99    0.18
   4   9   5    1.88    0.20
   4   9   5    1.91    0.18
  -5  -9  -5    0.14    0.11
   5   9   5    0.03    0.10
   5   9   5    0.04    0.10
  -6  -9  -5    0.17    0.13
   6   9   5    0.06    0.11
   7 -10  -5    0.05    0.08
   7 -10  -5   -0.07    0.12
   6 -10  -5    0.01    0.11
   6 -10  -5   -0.01    0.07
  -6  10   5    0.02    0.12
   5 -10  -5    1.76    0.21
   5 -10  -5    0.98    0.17
  -5  10   5    1.23    0.19
  -5  10   5    1.13    0.18
   4 -10  -5    1.88    0.22
   4 -10  -5    1.93    0.19
  -4  10   5    2.10    0.22
  -4  10   5    1.89    0.18
  -4  10   5    1.99    0.20
   3 -10  -5    8.62    0.45
   3 -10  -5    8.99    0.38
  -3  10   5    8.82    0.39
  -3  10   5    9.12    0.29
  -3  10   5    9.24    0.42
   2 -10  -5    0.27    0.13
  -2  10   5    0.17    0.10
  -2  10   5    0.46    0.12
  -2  10   5    0.40    0.07
   1 -10  -5    0.01    0.13
  -1  10   5    0.15    0.09
  -1  10   5    0.06    0.06
  -1  10   5    0.07    0.08
   0 -10  -5    1.61    0.21
   0  10   5    1.78    0.12
   0  10   5    2.01    0.17
   0  10   5    1.81    0.18
  -1 -10  -5    2.63    0.25
  -1 -10  -5    3.23    0.17
   1  10   5    2.96    0.23
   1  10   5    2.97    0.16
   1  10   5    2.77    0.19
  -2 -10  -5    0.40    0.11
  -2 -10  -5    0.48    0.16
   2  10   5    0.50    0.09
   2  10   5    0.52    0.11
   2  10   5    0.42    0.13
  -3 -10  -5    3.96    0.31
  -3 -10  -5    3.89    0.23
   3  10   5    4.38    0.20
   3  10   5    4.05    0.27
  -4 -10  -5   -0.03    0.11
   4  10   5   -0.05    0.09
  -5 -10  -5    1.15    0.17
   5  10   5    1.29    0.19
   6 -11  -5    0.13    0.08
   6 -11  -5    0.20    0.14
   5 -11  -5    0.15    0.11
   5 -11  -5    0.07    0.13
  -5  11   5    0.09    0.11
   4 -11  -5    3.33    0.29
   4 -11  -5    3.21    0.24
  -4  11   5    3.40    0.26
  -4  11   5    2.82    0.22
  -4  11   5    2.95    0.26
   3 -11  -5    1.58    0.21
   3 -11  -5    1.74    0.17
  -3  11   5    1.99    0.13
  -3  11   5    1.93    0.21
  -3  11   5    1.52    0.18
   2 -11  -5    6.43    0.30
   2 -11  -5    5.97    0.38
  -2  11   5    6.24    0.34
  -2  11   5    5.93    0.32
  -2  11   5    6.29    0.23
   1 -11  -5    5.28    0.35
  -1  11   5    4.80    0.21
  -1  11   5    5.11    0.30
  -1  11   5    4.85    0.28
   0 -11  -5    1.77    0.21
   0  11   5    1.74    0.19
   0  11   5    1.58    0.17
   0  11   5    1.95    0.13
  -1 -11  -5    8.43    0.45
  -1 -11  -5    8.81    0.28
   1  11   5    8.09    0.30
   1  11   5    7.94    0.39
   1  11   5    7.94    0.36
  -2 -11  -5    3.62    0.30
  -2 -11  -5    3.46    0.20
   2  11   5    3.27    0.26
   2  11   5    3.38    0.18
  -3 -11  -5    0.93    0.14
  -3 -11  -5    1.35    0.20
   3  11   5    1.54    0.13
   3  11   5    1.18    0.18
  -4 -11  -5    2.40    0.20
   4  11   5    2.37    0.24
  -5 -11  -5    1.31    0.18
   5  11   5    0.95    0.19
   6 -12  -5    0.02    0.13
   6 -12  -5    0.12    0.08
   5 -12  -5    0.04    0.11
   4 -12  -5    0.36    0.12
  -4  12   5    0.12    0.10
  -4  12   5    0.20    0.12
   3 -12  -5    2.32    0.20
   3 -12  -5    2.50    0.26
  -3  12   5    2.42    0.14
  -3  12   5    2.05    0.21
  -3  12   5    2.58    0.24
   2 -12  -5    2.36    0.20
   2 -12  -5    1.82    0.23
  -2  12   5    2.11    0.21
  -2  12   5    2.55    0.15
  -2  12   5    2.35    0.22
   1 -12  -5   -0.02    0.13
  -1  12   5    0.14    0.07
  -1  12   5   -0.01    0.09
  -1  12   5   -0.04    0.09
   0 -12  -5    1.73    0.22
   0  12   5    1.85    0.18
   0  12   5    1.74    0.20
   0  12   5    1.58    0.13
  -1 -12  -5    2.15    0.25
   1  12   5    2.09    0.19
   1  12   5    2.41    0.22
   1  12   5    2.12    0.15
  -2 -12  -5    0.38    0.15
  -2 -12  -5    0.13    0.10
   2  12   5    0.20    0.08
   2  12   5    0.07    0.11
  -3 -12  -5    1.22    0.15
   3  12   5    1.14    0.13
   3  12   5    0.90    0.18
  -4 -12  -5    1.53    0.19
   4  12   5    1.68    0.22
   5  12   5   -0.02    0.13
   6 -13  -5    0.10    0.15
   5 -13  -5    0.16    0.13
   4 -13  -5    1.07    0.17
  -4  13   5    0.95    0.18
  -4  13   5    0.90    0.17
   3 -13  -5    0.13    0.10
  -3  13   5    0.30    0.13
  -3  13   5    0.43    0.14
  -3  13   5    0.15    0.08
   2 -13  -5    0.89    0.14
  -2  13   5    0.95    0.11
  -2  13   5    0.83    0.17
  -2  13   5    0.74    0.16
  -1  13   5    0.78    0.15
  -1  13   5    0.85    0.16
  -1  13   5    0.69    0.10
   0  13   5    0.62    0.14
   0  13   5    0.88    0.11
   0  13   5    0.92    0.17
   1  13   5    0.20    0.11
   1  13   5   -0.03    0.09
   1  13   5    0.04    0.07
   2  13   5    0.41    0.14
   2  13   5    0.84    0.12
  -3 -13  -5   -0.03    0.11
   3  13   5   -0.03    0.12
   3  13   5    0.06    0.09
  -4 -13  -5   -0.15    0.12
   4  13   5    0.05    0.13
   5 -14  -5    0.18    0.14
   4 -14  -5    0.28    0.13
  -4  14   5    0.09    0.13
   3 -14  -5    0.11    0.10
  -3  14   5    0.02    0.12
  -3  14   5    0.00    0.11
  -3  14   5    0.08    0.08
   2 -14  -5    0.05    0.09
  -2  14   5   -0.09    0.07
  -2  14   5   -0.15    0.10
  -2  14   5   -0.08    0.10
  -1  14   5    0.03    0.11
  -1  14   5   -0.03    0.06
  -1  14   5   -0.02    0.09
   0  14   5    0.79    0.11
   0  14   5    0.85    0.16
   0  14   5    0.66    0.16
   1  14   5    0.06    0.07
   1  14   5   -0.12    0.09
   1  14   5   -0.01    0.10
   2  14   5   -0.02    0.12
   2  14   5   -0.14    0.07
   3  14   5    0.11    0.13
   3  14   5    0.07    0.09
   5 -15  -5    0.14    0.14
   4 -15  -5    0.07    0.13
   3 -15  -5    0.08    0.10
  -3  15   5   -0.04    0.08
  -3  15   5    0.00    0.12
   2 -15  -5    0.24    0.12
  -2  15   5    0.45    0.10
  -2  15   5    0.28    0.14
  -2  15   5    0.30    0.15
  -1  15   5    0.25    0.14
  -1  15   5    0.26    0.09
  -1  15   5    0.26    0.14
   0  15   5    4.11    0.29
   0  15   5    3.39    0.20
   0  15   5    4.09    0.31
   1  15   5    0.19    0.09
   1  15   5    0.22    0.13
   2  15   5    0.32    0.16
   2  15   5    0.21    0.09
   3  15   5    0.57    0.12
   3  15   5    0.51    0.17
   4 -16  -5    0.66    0.17
   3 -16  -5   -0.16    0.10
  -3  16   5    0.10    0.09
  -3  16   5    0.03    0.13
   2 -16  -5    1.76    0.20
  -2  16   5    1.45    0.14
  -2  16   5    1.54    0.23
  -1  16   5    1.84    0.16
  -1  16   5    1.57    0.23
   0  16   5    0.14    0.13
   0  16   5    0.07    0.13
   0  16   5    0.25    0.09
   1  16   5    0.85    0.13
   1  16   5    0.84    0.19
   2  16   5    2.21    0.18
   2  16   5    1.68    0.25
   3 -17  -5   -0.03    0.12
  -3  17   5   -0.03    0.09
  -3  17   5   -0.08    0.13
  -2  17   5    0.28    0.10
  -2  17   5    0.24    0.16
  -1  17   5    0.28    0.15
  -1  17   5    0.30    0.10
   0  17   5    1.23    0.22
   0  17   5    1.09    0.14
   1  17   5    0.37    0.16
   1  17   5    0.66    0.13
   0  21  -6    0.22    0.18
  -1  21  -6    0.44    0.20
   2  20  -6   -0.14    0.18
   2  20  -6    0.13    0.10
   1  20  -6    0.10    0.09
   1  20  -6   -0.02    0.16
   0  20  -6    0.30    0.10
   0  20  -6    0.01    0.16
  -1  20  -6    0.11    0.16
  -2  20  -6    0.05    0.16
  -3  20  -6   -0.04    0.15
   3  19  -6    0.15    0.10
   3  19  -6   -0.10    0.17
   2  19  -6    0.37    0.11
   2  19  -6    0.18    0.18
   1  19  -6    0.09    0.08
   1  19  -6    0.12    0.17
   0  19  -6   -0.15    0.14
   0  19  -6   -0.05    0.07
  -1  19  -6    0.11    0.15
  -2  19  -6   -0.22    0.13
  -3  19  -6    0.19    0.15
  -4  19  -6   -0.07    0.15
   3  18  -6   -0.03    0.08
   3  18  -6   -0.18    0.14
   2  18  -6    0.09    0.09
   2  18  -6    0.25    0.14
   2  18  -6    0.16    0.17
   1  18  -6    0.76    0.11
   1  18  -6    0.95    0.18
   1  18  -6    0.81    0.22
   0  18  -6    0.17    0.12
   0  18  -6    0.13    0.16
   0  18  -6    0.31    0.08
  -1  18  -6    0.57    0.17
  -1  18  -6    0.42    0.17
  -2  18  -6    0.66    0.20
  -3  18  -6   -0.07    0.12
  -4  18  -6    1.55    0.24
   4  17  -6    0.71    0.13
   4  17  -6    0.95    0.21
   3  17  -6    0.06    0.13
   3  17  -6    0.12    0.16
   3  17  -6   -0.05    0.08
   2  17  -6    1.10    0.13
   2  17  -6    0.73    0.21
   2  17  -6    1.18    0.18
   1  17  -6    1.36    0.24
   1  17  -6    1.81    0.21
   1  17  -6    1.54    0.13
   0  17  -6    1.90    0.25
   0  17  -6    2.36    0.14
   0  17  -6    2.65    0.25
  -1  17  -6    1.63    0.21
  -1  17  -6    2.07    0.25
  -2  17  -6    0.37    0.16
  -2  17  -6    0.31    0.13
  -3  17  -6    0.02    0.13
  -4  17  -6   -0.08    0.13
  -5  17  -6    0.34    0.17
   5  16  -6    0.41    0.12
   4  16  -6    0.22    0.18
   4  16  -6    0.64    0.12
   3  16  -6    0.16    0.16
   3  16  -6    0.35    0.10
   2  16  -6    0.20    0.15
   2  16  -6   -0.05    0.10
   2  16  -6   -0.06    0.06
   1  16  -6    0.67    0.16
   1  16  -6    0.70    0.19
   1  16  -6    1.13    0.11
   0  16  -6   -0.03    0.13
   0  16  -6    0.17    0.11
   0  16  -6   -0.06    0.06
  -1  16  -6    0.31    0.13
  -1  16  -6    0.18    0.14
  -2  16  -6   -0.02    0.09
  -2  16  -6   -0.05    0.12
  -3  16  -6    1.21    0.21
  -3  16  -6    1.43    0.19
  -4  16  -6    0.40    0.14
  -4  16  -6    0.25    0.14
  -4  16  -6    0.45    0.14
  -5  16  -6    0.08    0.14
   5  15  -6    0.09    0.09
   4  15  -6    2.16    0.18
   4  15  -6    1.84    0.24
   3  15  -6   -0.07    0.06
   3  15  -6   -0.06    0.12
   2  15  -6    0.63    0.18
   2  15  -6    0.75    0.11
   1  15  -6    0.08    0.14
   1  15  -6    0.04    0.06
   0  15  -6    0.85    0.18
   0  15  -6    0.41    0.14
   0  15  -6    0.65    0.08
  -1  15  -6    0.58    0.14
  -1  15  -6    0.84    0.18
  -2  15  -6    0.24    0.11
  -2  15  -6   -0.03    0.11
  -3  15  -6    0.09    0.12
  -3  15  -6    0.05    0.10
  -4  15  -6    0.06    0.11
  -4  15  -6    0.04    0.10
  -4  15  -6    0.07    0.12
  -5  15  -6    1.38    0.20
  -5  15  -6    1.64    0.22
   5  14  -6    0.00    0.08
  -5 -14   6   -0.11    0.11
   4  14  -6    0.48    0.10
   4  14  -6    0.69    0.17
   3  14  -6    0.67    0.17
   3  14  -6    0.72    0.10
   2  14  -6    7.12    0.28
   2  14  -6    7.22    0.41
   1  14  -6    6.73    0.39
   1  14  -6    6.80    0.25
   0  14  -6   17.38    0.68
   0  14  -6   18.26    0.49
  -1  14  -6    0.74    0.17
  -1  14  -6    0.62    0.13
  -2  14  -6    0.62    0.14
  -2  14  -6    0.79    0.17
  -3  14  -6   -0.05    0.09
  -3  14  -6   -0.02    0.08
   3 -14   6   -0.02    0.07
  -4  14  -6   -0.09    0.08
  -4  14  -6   -0.05    0.08
  -4  14  -6   -0.07    0.09
   4 -14   6    0.09    0.08
  -5  14  -6    0.24    0.13
  -5  14  -6   -0.01    0.10
  -5  14  -6    0.06    0.11
   5 -14   6    0.09    0.11
   6 -14   6    0.43    0.15
  -6 -13   6   -0.14    0.12
   5  13  -6    0.15    0.09
  -5 -13   6    0.18    0.11
   4  13  -6    0.21    0.14
   4  13  -6    0.41    0.09
  -4 -13   6    0.14    0.09
   3  13  -6   -0.12    0.12
   3  13  -6    0.02    0.07
   2  13  -6    3.75    0.19
   2  13  -6    3.33    0.28
   1  13  -6   11.32    0.50
   1  13  -6   11.86    0.36
   0  13  -6   -0.09    0.12
   0  13  -6    0.04    0.05
  -1  13  -6   13.37    0.52
  -1  13  -6   12.73    0.53
  -2  13  -6   12.49    0.53
  -2  13  -6   13.44    0.53
   2 -13   6   13.87    0.42
  -3  13  -6    0.01    0.08
  -3  13  -6   -0.02    0.11
   3 -13   6    0.08    0.06
  -4  13  -6    0.97    0.15
  -4  13  -6    0.82    0.15
  -4  13  -6    0.88    0.16
   4 -13   6    0.90    0.13
  -5  13  -6    1.13    0.18
  -5  13  -6    1.35    0.19
  -5  13  -6    1.59    0.19
   5 -13   6    1.35    0.18
   6 -13   6   -0.07    0.12
  -6 -12   6    0.27    0.12
   5  12  -6    1.89    0.15
  -5 -12   6    1.89    0.17
   4  12  -6    0.48    0.14
   4  12  -6    0.52    0.10
  -4 -12   6    0.66    0.11
   3  12  -6    3.32    0.28
   3  12  -6    3.55    0.19
  -3 -12   6    3.37    0.16
   2  12  -6    2.70    0.15
   2  12  -6    2.66    0.24
   1  12  -6    0.90    0.08
   1  12  -6    0.85    0.16
   0  12  -6    4.92    0.16
   0  12  -6    4.80    0.30
  -1  12  -6    1.21    0.17
   1 -12   6    1.16    0.09
  -2  12  -6    1.36    0.18
  -2  12  -6    1.56    0.16
   2 -12   6    1.69    0.10
   2 -12   6    1.59    0.12
  -3  12  -6    1.07    0.14
  -3  12  -6    0.78    0.15
  -3  12  -6    0.58    0.12
   3 -12   6    0.79    0.11
  -4  12  -6    0.26    0.11
  -4  12  -6    0.36    0.11
  -4  12  -6    0.28    0.12
   4 -12   6    0.36    0.10
  -5  12  -6    0.65    0.14
  -5  12  -6    0.28    0.12
  -5  12  -6    0.44    0.13
  -5  12  -6    0.77    0.15
   5 -12   6    0.75    0.14
   6 -12   6    0.70    0.17
   7 -12   6    0.04    0.13
  -6 -11   6    0.47    0.14
   5  11  -6   -0.02    0.07
  -5 -11   6   -0.04    0.10
   4  11  -6    1.82    0.20
   4  11  -6    1.74    0.14
  -4 -11   6    1.95    0.16
  -4 -11   6    1.87    0.16
   3  11  -6    2.11    0.15
   3  11  -6    2.37    0.22
  -3 -11   6    2.15    0.15
  -3 -11   6    2.58    0.18
   2  11  -6    1.11    0.16
   2  11  -6    0.76    0.09
   1  11  -6    1.16    0.16
   1  11  -6    1.35    0.09
   0  11  -6    2.44    0.20
   0  11  -6    2.29    0.09
  -1  11  -6    5.82    0.30
   1 -11   6    5.51    0.19
   1 -11   6    5.82    0.21
  -2  11  -6    0.29    0.09
  -2  11  -6    0.20    0.10
   2 -11   6    0.19    0.04
   2 -11   6    0.26    0.04
   2 -11   6    0.21    0.06
  -3  11  -6    0.58    0.11
  -3  11  -6    0.47    0.12
  -3  11  -6    0.68    0.12
   3 -11   6    0.67    0.10
  -4  11  -6    0.14    0.10
  -4  11  -6    0.06    0.08
  -4  11  -6    0.05    0.09
   4 -11   6    0.14    0.08
  -5  11  -6    0.29    0.12
  -5  11  -6    0.54    0.13
  -5  11  -6    0.41    0.12
  -5  11  -6    0.44    0.13
   5 -11   6    0.25    0.11
  -6  11  -6    0.13    0.11
   6 -11   6    0.06    0.11
   7 -11   6    0.05    0.13
   7 -11   6    0.06    0.06
  -7 -10   6    0.04    0.13
  -6 -10   6    0.03    0.11
   5  10  -6   -0.07    0.07
  -5 -10   6   -0.13    0.10
   4  10  -6    1.52    0.18
   4  10  -6    1.47    0.13
  -4 -10   6    1.76    0.15
  -4 -10   6    1.69    0.15
   3  10  -6    0.11    0.11
   3  10  -6    0.09    0.07
   3  10  -6    0.04    0.06
  -3 -10   6   -0.02    0.06
  -3 -10   6    0.13    0.08
   2  10  -6    2.45    0.16
   2  10  -6    2.50    0.14
   2  10  -6    2.79    0.22
  -2 -10   6    2.76    0.17
  -2 -10   6    2.54    0.11
   1  10  -6    2.53    0.20
   1  10  -6    2.32    0.12
   0  10  -6   12.52    0.48
   0  10  -6   12.78    0.33
   0 -10   6   13.65    0.40
  -1  10  -6    4.21    0.25
   1 -10   6    4.92    0.17
   1 -10   6    4.66    0.17
   1 -10   6    4.48    0.16
  -2  10  -6    8.72    0.38
  -2  10  -6    8.45    0.36
   2 -10   6    9.49    0.31
   2 -10   6    8.99    0.24
   2 -10   6    9.06    0.24
  -3  10  -6   -0.02    0.08
  -3  10  -6    0.07    0.07
  -3  10  -6   -0.04    0.06
   3 -10   6   -0.06    0.05
  -4  10  -6   -0.02    0.07
  -4  10  -6    0.01    0.07
  -4  10  -6    0.01    0.09
  -4  10  -6   -0.04    0.07
   4 -10   6   -0.01    0.07
  -5  10  -6   -0.02    0.09
  -5  10  -6    0.21    0.10
  -5  10  -6    0.14    0.10
  -5  10  -6    0.03    0.09
   5 -10   6   -0.06    0.08
  -6  10  -6    0.04    0.10
   6 -10   6   -0.05    0.10
   7 -10   6    0.02    0.12
   7 -10   6    0.02    0.06
  -7  -9   6    0.10    0.12
  -6  -9   6   -0.07    0.11
   5   9  -6    0.17    0.11
   5   9  -6    0.35    0.09
  -5  -9   6    0.14    0.11
   4   9  -6   -0.01    0.07
   4   9  -6    0.09    0.09
   4   9  -6   -0.11    0.09
   4   9  -6   -0.19    0.06
  -4  -9   6    0.12    0.07
  -4  -9   6   -0.14    0.10
   3   9  -6    0.79    0.09
   3   9  -6    0.92    0.13
   3   9  -6    1.02    0.12
   3   9  -6    0.84    0.14
  -3  -9   6    0.94    0.10
  -3  -9   6    0.92    0.11
   2   9  -6    4.19    0.18
   2   9  -6    4.54    0.20
   2   9  -6    4.18    0.24
   2   9  -6    4.16    0.26
  -2  -9   6    4.44    0.15
  -2  -9   6    4.53    0.22
  -2  -9   6    4.68    0.15
   1   9  -6    1.54    0.15
   1   9  -6    1.31    0.09
   1   9  -6    1.26    0.15
  -1  -9   6    1.70    0.13
   0   9  -6   12.44    0.46
   0  -9   6   13.49    0.38
  -1   9  -6    1.64    0.15
   1  -9   6    1.65    0.09
   1  -9   6    1.80    0.10
   1  -9   6    1.67    0.08
  -2   9  -6    2.51    0.19
   2  -9   6    2.32    0.14
  -3   9  -6   11.57    0.43
  -3   9  -6   12.03    0.44
   3  -9   6   11.98    0.41
  -4   9  -6    1.17    0.14
  -4   9  -6    1.02    0.13
  -4   9  -6    1.01    0.14
   4  -9   6    1.05    0.13
  -5   9  -6    0.05    0.09
  -5   9  -6    0.20    0.10
  -5   9  -6    0.08    0.08
   5  -9   6    0.10    0.10
  -6   9  -6    0.21    0.11
   6  -9   6    0.17    0.05
   6  -9   6   -0.05    0.10
   7  -9   6    0.00    0.07
   7  -9   6    0.12    0.13
   7   8  -6    0.56    0.15
  -7  -8   6    0.66    0.15
   6   8  -6    0.58    0.14
  -6  -8   6    0.21    0.12
   5   8  -6   -0.02    0.05
   5   8  -6    0.04    0.09
  -5  -8   6   -0.13    0.10
  -5  -8   6   -0.02    0.07
   4   8  -6    7.52    0.32
   4   8  -6    6.94    0.32
   4   8  -6    7.71    0.27
   4   8  -6    7.33    0.29
  -4  -8   6    7.60    0.30
  -4  -8   6    7.24    0.29
   3   8  -6    4.24    0.23
   3   8  -6    4.78    0.25
   3   8  -6    3.87    0.20
   3   8  -6    3.79    0.18
  -3  -8   6    4.25    0.19
  -3  -8   6    4.21    0.21
   2   8  -6    1.18    0.10
   2   8  -6    1.17    0.09
   2   8  -6    1.44    0.14
   2   8  -6    0.96    0.13
  -2  -8   6    1.13    0.11
  -2  -8   6    1.22    0.07
  -2  -8   6    1.12    0.08
   1   8  -6   41.90    1.21
   1   8  -6   44.35    1.06
   1   8  -6   45.78    1.28
   1   8  -6   43.77    1.08
  -1  -8   6   42.93    1.16
   0   8  -6   22.82    0.72
   0   8  -6   21.25    0.67
   0  -8   6   21.21    0.63
   0  -8   6   21.14    0.56
   0  -8   6   22.64    0.58
  -1   8  -6   30.10    0.92
   1  -8   6   29.67    0.72
   1  -8   6   28.85    0.72
   1  -8   6   29.83    0.76
   2  -8   6   10.24    0.33
  -3   8  -6    0.04    0.06
  -3   8  -6    0.02    0.05
  -3   8  -6    0.03    0.05
   3  -8   6   -0.04    0.05
  -4   8  -6    9.44    0.39
  -4   8  -6   10.19    0.41
  -4   8  -6   10.26    0.39
   4  -8   6   10.33    0.40
  -5   8  -6    2.05    0.17
  -5   8  -6    2.19    0.19
  -5   8  -6    2.35    0.20
   5  -8   6    2.27    0.20
  -6   8  -6    0.11    0.10
   6  -8   6   -0.02    0.10
   6  -8   6    0.18    0.06
   7  -8   6    0.82    0.10
   7  -8   6    0.79    0.18
   7   7  -6    0.65    0.16
  -7  -7   6    0.38    0.14
   6   7  -6    1.09    0.16
  -6  -7   6    0.46    0.13
   5   7  -6   10.97    0.41
   5   7  -6   10.22    0.42
  -5  -7   6   10.07    0.38
  -5  -7   6   11.30    0.39
   4   7  -6    0.07    0.06
   4   7  -6    0.14    0.07
   4   7  -6    0.08    0.05
   4   7  -6    0.15    0.08
   4   7  -6    0.15    0.08
   4   7  -6    0.23    0.09
  -4  -7   6    0.10    0.06
  -4  -7   6    0.00    0.09
   3   7  -6    0.39    0.08
   3   7  -6    0.27    0.07
   3   7  -6    0.25    0.09
   3   7  -6    0.18    0.06
   3   7  -6    0.31    0.08
   3   7  -6    0.33    0.06
  -3  -7   6    0.32    0.08
  -3  -7   6    0.38    0.07
   2   7  -6   89.68    2.14
   2   7  -6   90.73    2.41
   2   7  -6   89.03    2.31
   2   7  -6   88.46    2.12
  -2  -7   6   87.52    2.10
  -2  -7   6   87.04    2.23
  -2  -7   6   91.06    2.14
   1   7  -6   16.21    0.44
   1   7  -6   16.11    0.42
   1   7  -6   16.16    0.52
   1   7  -6   16.54    0.54
  -1  -7   6   15.90    0.49
  -1  -7   6   15.61    0.45
   0   7  -6    7.83    0.31
   0   7  -6    8.54    0.34
   0  -7   6    7.74    0.29
   0  -7   6    7.94    0.24
   0  -7   6    7.86    0.24
   1  -7   6    0.67    0.05
  -2   7  -6    2.23    0.13
  -2   7  -6    2.31    0.16
  -2   7  -6    2.45    0.18
   2  -7   6    2.46    0.13
  -3   7  -6   12.24    0.42
  -3   7  -6   11.85    0.42
  -3   7  -6   12.72    0.47
  -3   7  -6   11.75    0.44
   3  -7   6   12.43    0.41
  -4   7  -6    0.06    0.07
  -4   7  -6    0.14    0.08
  -4   7  -6    0.07    0.06
   4  -7   6    0.12    0.08
  -5   7  -6    0.02    0.08
  -5   7  -6    0.02    0.08
  -5   7  -6    0.10    0.07
   5  -7   6    0.07    0.09
   5  -7   6    0.01    0.04
  -6   7  -6    1.00    0.16
   6  -7   6    1.18    0.17
   6  -7   6    1.09    0.10
   7  -7   6   -0.02    0.07
   7   6  -6    0.65    0.15
   7   6  -6    0.82    0.17
  -7  -6   6    0.46    0.13
   6   6  -6    1.28    0.16
   6   6  -6    1.28    0.17
  -6  -6   6    1.13    0.15
   5   6  -6    0.33    0.10
   5   6  -6    0.43    0.10
  -5  -6   6    0.46    0.09
  -5  -6   6    0.24    0.11
   4   6  -6    4.45    0.19
   4   6  -6    4.34    0.17
   4   6  -6    4.51    0.20
   4   6  -6    4.33    0.21
   4   6  -6    4.57    0.22
   4   6  -6    4.21    0.22
  -4  -6   6    4.57    0.21
  -4  -6   6    4.52    0.22
   3   6  -6    0.18    0.05
   3   6  -6    0.25    0.07
   3   6  -6    0.11    0.07
   3   6  -6    0.25    0.05
   3   6  -6    0.22    0.06
   3   6  -6    0.30    0.06
  -3  -6   6    0.30    0.07
  -3  -6   6    0.15    0.05
   2   6  -6    2.07    0.14
   2   6  -6    2.48    0.16
   2   6  -6    2.19    0.11
   2   6  -6    2.02    0.15
   2   6  -6    2.20    0.14
   2   6  -6    2.24    0.13
   2   6  -6    1.94    0.10
  -2  -6   6    2.19    0.12
  -2  -6   6    2.20    0.14
   1   6  -6   57.77    1.62
   1   6  -6   58.96    1.56
   1   6  -6   60.84    1.42
   1   6  -6   59.60    1.40
  -1  -6   6   57.39    1.50
  -1  -6   6   59.21    1.42
   0   6  -6    5.10    0.14
   0   6  -6    5.14    0.23
   0  -6   6    4.68    0.20
   0  -6   6    5.35    0.17
   0  -6   6    4.95    0.17
  -1   6  -6    1.84    0.13
   1  -6   6    1.94    0.07
   1  -6   6    1.81    0.11
   1  -6   6    1.91    0.07
  -2   6  -6   14.58    0.50
  -2   6  -6   14.97    0.46
   2  -6   6   15.43    0.45
  -3   6  -6    0.09    0.06
  -3   6  -6    0.14    0.06
  -3   6  -6    0.11    0.06
   3  -6   6    0.11    0.06
  -4   6  -6    0.63    0.11
  -4   6  -6    0.74    0.10
  -4   6  -6    0.67    0.09
  -4   6  -6    0.73    0.10
   4  -6   6    0.58    0.11
  -5   6  -6    0.02    0.07
  -5   6  -6   -0.03    0.08
  -5   6  -6   -0.09    0.06
   5  -6   6    0.02    0.04
   5  -6   6    0.03    0.08
  -6   6  -6   -0.09    0.09
   6  -6   6    0.01    0.06
   7  -6   6    0.00    0.08
   8   5  -6    0.58    0.17
   8   5  -6    0.52    0.16
  -8  -5   6    0.67    0.15
   7   5  -6    0.11    0.11
   7   5  -6    0.14    0.12
  -7  -5   6    0.15    0.11
   6   5  -6    0.05    0.08
   6   5  -6   -0.04    0.07
  -6  -5   6    0.02    0.09
   5   5  -6    2.80    0.20
   5   5  -6    2.66    0.19
  -5  -5   6    2.82    0.17
  -5  -5   6    2.72    0.19
   4   5  -6    0.23    0.06
   4   5  -6    0.36    0.08
   4   5  -6    0.27    0.05
   4   5  -6    0.35    0.08
   4   5  -6    0.25    0.07
   4   5  -6    0.24    0.06
  -4  -5   6    0.23    0.09
  -4  -5   6    0.16    0.06
   3   5  -6    1.77    0.12
   3   5  -6    1.59    0.11
   3   5  -6    1.76    0.12
   3   5  -6    1.63    0.10
   3   5  -6    1.56    0.10
   3   5  -6    1.49    0.13
  -3  -5   6    1.78    0.12
  -3  -5   6    1.54    0.11
   2   5  -6   34.59    0.89
   2   5  -6   35.51    0.89
   2   5  -6   34.59    0.87
   2   5  -6   35.12    0.96
   2   5  -6   36.82    0.97
  -2  -5   6   34.97    0.87
  -2  -5   6   34.50    0.93
   1   5  -6    6.83    0.20
   1   5  -6    6.80    0.26
   1   5  -6    6.92    0.22
   1   5  -6    7.04    0.19
   1   5  -6    6.74    0.24
  -1  -5   6    6.82    0.25
  -1  -5   6    6.80    0.22
  -1  -5   6    6.73    0.18
   0   5  -6    4.14    0.19
   0   5  -6    4.03    0.17
   0  -5   6    4.01    0.17
   0  -5   6    4.00    0.14
   0  -5   6    3.95    0.14
  -1   5  -6    0.08    0.04
  -1   5  -6    0.02    0.04
   1  -5   6    0.02    0.02
   1  -5   6    0.01    0.02
   1  -5   6    0.04    0.04
  -2   5  -6    2.98    0.15
  -2   5  -6    3.10    0.14
  -2   5  -6    3.14    0.17
  -3   5  -6    4.08    0.20
  -3   5  -6    3.91    0.18
  -3   5  -6    3.88    0.17
  -3   5  -6    3.89    0.21
   3  -5   6    4.19    0.20
  -4   5  -6    0.87    0.10
  -4   5  -6    1.09    0.12
  -4   5  -6    1.04    0.10
   4  -5   6    0.97    0.07
   4  -5   6    0.68    0.11
  -5   5  -6   -0.05    0.08
  -5   5  -6    0.02    0.07
   5  -5   6    0.02    0.05
  -6   5  -6    0.03    0.10
   6  -5   6    0.00    0.06
   7  -5   6    0.02    0.08
   8   4  -6    0.05    0.12
   8   4  -6   -0.02    0.13
  -8  -4   6   -0.01    0.11
   7   4  -6    0.09    0.11
   7   4  -6    0.14    0.10
  -7  -4   6   -0.04    0.10
   6   4  -6    0.00    0.07
   6   4  -6   -0.18    0.08
  -6  -4   6   -0.13    0.08
  -6  -4   6    0.05    0.09
   5   4  -6    0.65    0.11
   5   4  -6    0.56    0.11
  -5  -4   6    0.46    0.11
  -5  -4   6    0.55    0.09
  -5  -4   6    0.36    0.11
   4   4  -6    0.19    0.04
   4   4  -6    0.33    0.08
   4   4  -6    0.25    0.05
   4   4  -6    0.23    0.05
   4   4  -6    0.23    0.06
   4   4  -6    0.25    0.07
  -4  -4   6    0.28    0.08
  -4  -4   6    0.26    0.06
  -4  -4   6    0.27    0.08
   3   4  -6    8.35    0.28
   3   4  -6    8.20    0.28
   3   4  -6    8.07    0.29
   3   4  -6    7.93    0.27
   3   4  -6    8.05    0.25
  -3  -4   6    8.31    0.31
  -3  -4   6    8.27    0.29
  -3  -4   6    7.77    0.27
   2   4  -6   35.58    0.94
   2   4  -6   34.97    0.89
   2   4  -6   36.55    0.96
   2   4  -6   34.09    0.88
   2   4  -6   34.89    0.86
  -2  -4   6   35.10    0.86
  -2  -4   6   34.16    0.92
  -2  -4   6   34.60    0.88
   1   4  -6   14.21    0.37
   1   4  -6   14.30    0.37
   1   4  -6   13.01    0.44
   1   4  -6   13.59    0.38
   1   4  -6   14.45    0.42
   1   4  -6   14.28    0.40
  -1  -4   6   13.76    0.41
  -1  -4   6   13.63    0.38
  -1  -4   6   14.53    0.44
   0   4  -6    0.33    0.06
   0   4  -6    0.31    0.05
   0  -4   6    0.34    0.06
   0  -4   6    0.32    0.04
   0  -4   6    0.24    0.04
   0  -4   6    0.29    0.05
  -1   4  -6    9.74    0.29
  -1   4  -6    9.98    0.35
  -1   4  -6   10.32    0.31
   1  -4   6    9.92    0.26
   1  -4   6   10.14    0.35
   1  -4   6   10.05    0.26
   1  -4   6    9.95    0.31
  -2   4  -6    1.93    0.11
  -2   4  -6    1.72    0.10
  -2   4  -6    1.88    0.13
   2  -4   6    1.74    0.07
   2  -4   6    1.81    0.11
   2  -4   6    1.78    0.07
  -3   4  -6    2.67    0.15
  -3   4  -6    2.74    0.14
  -3   4  -6    2.85    0.16
  -3   4  -6    2.76    0.13
   3  -4   6    2.86    0.17
   3  -4   6    2.69    0.10
  -4   4  -6    0.97    0.08
  -4   4  -6    0.92    0.09
  -4   4  -6    0.90    0.11
  -4   4  -6    0.87    0.10
   4  -4   6    0.89    0.07
  -5   4  -6    1.64    0.17
   5  -4   6    2.03    0.13
  -6   4  -6    0.04    0.09
   6  -4   6   -0.02    0.07
   7  -4   6   -0.04    0.08
   8   3  -6   -0.03    0.11
   8   3  -6    0.00    0.11
  -8  -3   6    0.16    0.12
   7   3  -6    0.00    0.10
   7   3  -6    0.07    0.10
  -7  -3   6    0.05    0.11
   6   3  -6    2.72    0.22
   6   3  -6    2.98    0.21
  -6  -3   6    2.92    0.20
  -6  -3   6    3.23    0.19
  -6  -3   6    3.11    0.25
   5   3  -6    1.17    0.14
   5   3  -6    1.05    0.13
  -5  -3   6    1.13    0.11
  -5  -3   6    0.90    0.13
  -5  -3   6    0.98    0.14
   4   3  -6    1.71    0.09
   4   3  -6    1.71    0.09
   4   3  -6    1.64    0.13
   4   3  -6    1.61    0.13
  -4  -3   6    1.70    0.13
  -4  -3   6    1.83    0.12
  -4  -3   6    1.60    0.14
   3   3  -6    0.18    0.06
   3   3  -6    0.23    0.05
   3   3  -6    0.19    0.06
   3   3  -6    0.19    0.06
   3   3  -6    0.15    0.05
  -3  -3   6    0.20    0.07
  -3  -3   6    0.26    0.06
  -3  -3   6    0.10    0.07
   2   3  -6    1.44    0.10
   2   3  -6    1.44    0.10
   2   3  -6    1.35    0.09
   2   3  -6    1.38    0.08
  -2  -3   6    1.26    0.09
  -2  -3   6    1.42    0.09
  -2  -3   6    1.34    0.10
  -2  -3   6    1.65    0.11
  -2  -3   6    1.43    0.10
   1   3  -6   13.68    0.37
   1   3  -6   13.18    0.43
   1   3  -6   13.78    0.38
   1   3  -6   14.42    0.40
   1   3  -6   13.40    0.36
  -1  -3   6   13.49    0.35
  -1  -3   6   13.48    0.40
  -1  -3   6   13.81    0.43
  -1  -3   6   13.69    0.38
  -1  -3   6   13.22    0.37
   0   3  -6   33.86    0.80
   0   3  -6   33.64    0.95
   0   3  -6   35.31    0.87
   0  -3   6   33.64    0.95
   0  -3   6   33.62    0.82
   0  -3   6   33.82    0.82
   0  -3   6   31.53    0.86
  -1   3  -6    0.14    0.04
  -1   3  -6    0.17    0.05
  -1   3  -6    0.17    0.03
   1  -3   6    0.14    0.04
   1  -3   6    0.17    0.03
   1  -3   6    0.07    0.04
   1  -3   6    0.14    0.03
  -2   3  -6   45.79    1.11
  -2   3  -6   43.35    1.16
  -2   3  -6   43.57    1.23
   2  -3   6   44.30    1.11
   2  -3   6   45.23    1.16
   2  -3   6   43.65    1.05
   2  -3   6   43.56    1.23
  -3   3  -6    3.55    0.17
  -3   3  -6    3.15    0.17
  -3   3  -6    3.68    0.14
  -3   3  -6    3.41    0.15
   3  -3   6    3.38    0.13
   3  -3   6    3.36    0.18
   3  -3   6    3.33    0.18
  -4   3  -6    0.03    0.04
  -4   3  -6    0.01    0.04
  -4   3  -6    0.02    0.05
  -4   3  -6   -0.06    0.05
   4  -3   6    0.02    0.04
  -5   3  -6    0.39    0.11
   5  -3   6    0.55    0.09
  -6   3  -6    0.11    0.10
   6  -3   6    0.06    0.07
   7  -3   6    0.10    0.09
   8   2  -6    0.14    0.13
   8   2  -6    0.19    0.13
  -8  -2   6    0.00    0.11
   7   2  -6   -0.04    0.09
   7   2  -6   -0.03    0.09
  -7  -2   6   -0.11    0.10
   6   2  -6    1.34    0.15
   6   2  -6    1.89    0.19
  -6  -2   6    1.36    0.15
  -6  -2   6    1.32    0.18
  -6  -2   6    1.33    0.14
   5   2  -6    6.44    0.28
   5   2  -6    6.57    0.31
  -5  -2   6    6.58    0.33
  -5  -2   6    6.74    0.28
  -5  -2   6    6.58    0.27
   4   2  -6    0.56    0.09
   4   2  -6    0.68    0.09
   4   2  -6    0.64    0.06
  -4  -2   6    0.54    0.09
  -4  -2   6    0.51    0.08
  -4  -2   6    0.33    0.09
   3   2  -6   66.52    1.63
   3   2  -6   63.41    1.57
   3   2  -6   63.91    1.62
   3   2  -6   64.77    1.72
  -3  -2   6   67.61    1.73
  -3  -2   6   64.13    1.71
  -3  -2   6   63.55    1.63
  -3  -2   6   62.84    1.55
   2   2  -6   24.50    0.61
   2   2  -6   23.05    0.63
   2   2  -6   24.21    0.68
   2   2  -6   24.54    0.67
   2   2  -6   24.40    0.64
  -2  -2   6   24.13    0.66
  -2  -2   6   25.01    0.70
  -2  -2   6   24.55    0.63
  -2  -2   6   23.87    0.68
  -2  -2   6   23.98    0.61
   1   2  -6   15.56    0.40
   1   2  -6   15.69    0.44
   1   2  -6   14.55    0.46
   1   2  -6   15.58    0.42
   1   2  -6   15.19    0.41
  -1  -2   6   15.29    0.42
  -1  -2   6   15.02    0.41
  -1  -2   6   15.41    0.39
  -1  -2   6   15.13    0.44
  -1  -2   6   15.55    0.47
   0   2  -6    0.22    0.04
   0   2  -6    0.26    0.04
   0   2  -6    0.24    0.05
   0   2  -6    0.39    0.04
   0  -2   6    0.27    0.04
   0  -2   6    0.33    0.04
   0  -2   6    0.31    0.05
  -1   2  -6   24.68    0.73
  -1   2  -6   26.21    0.66
   1  -2   6   25.13    0.63
   1  -2   6   25.28    0.74
   1  -2   6   25.41    0.66
   1  -2   6   24.47    0.65
  -2   2  -6    0.12    0.06
  -2   2  -6    0.16    0.04
  -2   2  -6    0.09    0.05
   2  -2   6    0.16    0.05
   2  -2   6    0.11    0.06
   2  -2   6    0.16    0.04
   2  -2   6    0.17    0.04
  -3   2  -6    3.34    0.12
  -3   2  -6    3.07    0.13
  -3   2  -6    3.24    0.17
  -3   2  -6    3.16    0.17
   3  -2   6    2.97    0.13
   3  -2   6    3.15    0.17
   3  -2   6    3.39    0.17
  -4   2  -6    1.56    0.08
  -4   2  -6    1.42    0.12
  -4   2  -6    1.63    0.08
  -4   2  -6    1.53    0.14
   4  -2   6    1.65    0.13
   4  -2   6    1.32    0.10
  -5   2  -6   -0.04    0.09
   5  -2   6    0.12    0.07
  -6   2  -6    1.32    0.17
   6  -2   6    1.64    0.14
   7  -2   6    0.17    0.09
   8   1  -6   -0.02    0.11
   8   1  -6    0.02    0.11
  -8  -1   6    0.07    0.12
   7   1  -6    0.27    0.12
   7   1  -6    0.80    0.14
  -7  -1   6    0.71    0.14
   6   1  -6    0.69    0.12
   6   1  -6    1.04    0.15
  -6  -1   6    0.86    0.15
  -6  -1   6    0.72    0.11
  -6  -1   6    0.83    0.12
   5   1  -6    0.40    0.10
   5   1  -6    0.26    0.09
  -5  -1   6    0.09    0.07
  -5  -1   6    0.30    0.10
  -5  -1   6    0.30    0.11
   4   1  -6    8.33    0.28
   4   1  -6    8.25    0.32
   4   1  -6    8.03    0.30
  -4  -1   6    8.26    0.28
  -4  -1   6    8.58    0.28
  -4  -1   6    8.30    0.31
  -4  -1   6    8.09    0.34
   3   1  -6    0.18    0.04
   3   1  -6   -0.03    0.05
   3   1  -6    0.11    0.05
   3   1  -6    0.04    0.05
   3   1  -6    0.12    0.03
  -3  -1   6    0.13    0.06
  -3  -1   6    0.07    0.06
  -3  -1   6    0.01    0.04
  -3  -1   6    0.10    0.06
   2   1  -6    3.37    0.15
   2   1  -6    3.35    0.12
   2   1  -6    3.23    0.14
   2   1  -6    3.50    0.16
  -2  -1   6    3.22    0.13
  -2  -1   6    3.04    0.15
  -2  -1   6    3.20    0.15
  -2  -1   6    3.49    0.15
  -2  -1   6    3.27    0.14
   1   1  -6    1.41    0.07
   1   1  -6    1.49    0.10
   1   1  -6    1.41    0.08
   1   1  -6    1.31    0.09
   1   1  -6    1.48    0.08
  -1  -1   6    1.35    0.09
  -1  -1   6    1.43    0.07
  -1  -1   6    1.44    0.08
  -1  -1   6    1.28    0.07
  -1  -1   6    1.32    0.09
   0   1  -6    2.90    0.12
   0   1  -6    3.02    0.15
   0   1  -6    3.08    0.13
   0   1  -6    2.96    0.10
   0  -1   6    2.84    0.12
   0  -1   6    3.17    0.15
   0  -1   6    2.92    0.09
   0  -1   6    2.98    0.12
   0  -1   6    3.14    0.14
  -1   1  -6    4.19    0.15
  -1   1  -6    3.88    0.12
  -1   1  -6    3.90    0.18
   1  -1   6    3.70    0.18
   1  -1   6    4.00    0.17
   1  -1   6    3.79    0.14
   1  -1   6    3.89    0.14
   1  -1   6    4.12    0.14
  -2   1  -6   76.72    2.09
  -2   1  -6   78.54    1.89
   2  -1   6   78.13    1.89
   2  -1   6   76.89    2.02
   2  -1   6   78.61    2.09
   2  -1   6   76.29    1.84
   2  -1   6   79.53    1.99
  -3   1  -6    9.51    0.34
  -3   1  -6    9.07    0.33
  -3   1  -6    9.73    0.26
  -3   1  -6    9.35    0.26
   3  -1   6    9.94    0.34
   3  -1   6    9.62    0.35
   3  -1   6    9.17    0.30
   3  -1   6    9.84    0.35
  -4   1  -6    0.23    0.07
  -4   1  -6    0.22    0.08
   4  -1   6    0.26    0.07
   4  -1   6    0.15    0.05
  -5   1  -6    0.81    0.14
   5  -1   6    0.77    0.11
   6  -1   6    0.02    0.07
   7  -1   6   -0.09    0.07
   8   0  -6    0.08    0.11
   8   0  -6    0.02    0.11
  -8   0   6   -0.05    0.11
   7   0  -6    0.06    0.10
   7   0  -6    0.13    0.09
  -7   0   6    0.10    0.11
   6   0  -6    0.62    0.12
   6   0  -6    0.78    0.14
  -6   0   6    0.59    0.14
  -6   0   6    0.52    0.10
  -6   0   6    0.65    0.12
   5   0  -6    0.11    0.08
   5   0  -6    0.15    0.07
  -5   0   6    0.08    0.09
  -5   0   6    0.00    0.06
  -5   0   6    0.11    0.09
   4   0  -6    2.34    0.16
   4   0  -6    2.45    0.14
   4   0  -6    2.33    0.14
  -4   0   6    2.37    0.15
  -4   0   6    2.34    0.17
  -4   0   6    2.28    0.12
  -4   0   6    2.25    0.14
   3   0  -6    0.42    0.07
   3   0  -6    0.54    0.07
   3   0  -6    0.41    0.07
  -3   0   6    0.50    0.07
  -3   0   6    0.54    0.06
  -3   0   6    0.40    0.08
  -3   0   6    0.47    0.06
  -3   0   6    0.44    0.07
   2   0  -6    0.91    0.06
   2   0  -6    1.04    0.09
   2   0  -6    0.90    0.08
   2   0  -6    1.05    0.08
   2   0  -6    0.75    0.08
  -2   0   6    1.07    0.08
  -2   0   6    0.95    0.08
  -2   0   6    1.02    0.08
  -2   0   6    1.00    0.09
  -2   0   6    0.85    0.08
   1   0  -6    3.09    0.12
   1   0  -6    3.19    0.15
   1   0  -6    3.42    0.15
   1   0  -6    3.13    0.13
  -1   0   6    3.03    0.13
  -1   0   6    2.94    0.14
  -1   0   6    3.21    0.13
  -1   0   6    3.29    0.13
  -1   0   6    3.32    0.15
  -1   0   6    3.12    0.12
   0   0  -6    1.09    0.06
   0   0  -6    1.14    0.08
   0   0  -6    1.06    0.09
   0   0  -6    1.05    0.07
   0   0   6    1.01    0.06
   0   0   6    0.98    0.08
   0   0   6    0.85    0.07
[truncated: 4,308,303 more chars]
