# Supplementary material for: The crystal structures and Hirshfeld surface analyses of four 3,5-diacetyl-2-methyl-2,3-di­hydro-1,3,4-thia­diazol-2-yl derivatives
Source: Acta Crystallogr E Crystallogr Commun. 2019 Sep 10;75(Pt 10):1436–44. doi: 10.1107/S2056989019011915 (PMC6775747; doi:10.1107/S2056989019011915)
Supplement: Supplementary file 2 [file e-75-01436-Isup5.hkl]

data_I                                                                          
_shelx_title ' anis_a.res in P-1'                                               
_shelx_refln_list_code          4                                               
_shelx_F_calc_maximum      262.15                                               
_exptl_crystal_F_000       832.00                                               
_reflns_d_resolution_high  0.8409                                               
                                                                                
loop_                                                                           
 _space_group_symop_operation_xyz                                               
 'x, y, z'                                                                      
 '-x, -y, -z'                                                                   
                                                                                
_cell_length_a     6.7559                                                       
_cell_length_b    16.9258                                                       
_cell_length_c    19.0611                                                       
_cell_angle_alpha 110.447                                                       
_cell_angle_beta   96.854                                                       
_cell_angle_gamma  93.370                                                       
                                                                                
_shelx_F_squared_multiplier     1.000                                           
                                                                                
loop_                                                                           
 _refln_index_h                                                                 
 _refln_index_k                                                                 
 _refln_index_l                                                                 
 _refln_F_squared_calc                                                          
 _refln_F_squared_meas                                                          
 _refln_F_squared_sigma                                                         
 _refln_observed_status                                                         
   1   0   0       2095.73       1639.72        15.67 o                         
   2   0   0       1165.09        986.82        10.71 o                         
   3   0   0       3130.48       3098.07        30.03 o                         
   4   0   0        414.36        408.55         6.16 o                         
   5   0   0        101.82         85.23         3.50 o                         
   6   0   0        260.25        251.65         9.54 o                         
   7   0   0          6.23          5.34         4.64 o                         
  -7   1   0         28.52         22.44         5.66 o                         
  -6   1   0          5.16          8.85         3.60 o                         
  -5   1   0        171.72        183.85         5.71 o                         
  -4   1   0       1615.93       1528.79        19.42 o                         
  -3   1   0        107.53         98.19         2.10 o                         
  -2   1   0       1471.04       1299.98        13.26 o                         
  -1   1   0         59.21        124.13         2.45 o                         
   1   1   0       4098.70       3698.80        27.86 o                         
   2   1   0       2788.49       2803.66        24.03 o                         
   3   1   0        418.90        523.98         6.93 o                         
   4   1   0        279.00        266.91         4.42 o                         
   5   1   0         25.22         32.17         2.09 o                         
   6   1   0          9.08          6.83         3.08 o                         
   7   1   0          0.64          7.70         4.46 o                         
  -7   2   0          1.15          1.65         3.95 o                         
  -6   2   0         31.37         38.53         5.55 o                         
  -5   2   0         15.20         19.73         3.20 o                         
  -4   2   0         14.94          7.77         1.20 o                         
  -3   2   0       1616.78       1697.75        17.69 o                         
  -2   2   0         33.61         28.26         1.81 o                         
  -1   2   0       1231.35        955.28        14.24 o                         
   0   2   0      11004.03      10813.90       119.89 o                         
   1   2   0       3008.00       2848.83        25.06 o                         
   2   2   0       1065.02       1141.78         9.31 o                         
   3   2   0         24.38         41.25         1.32 o                         
   4   2   0        284.46        283.41         4.60 o                         
   5   2   0         42.86         27.04         3.22 o                         
   6   2   0          0.40          1.07         3.42 o                         
   7   2   0          5.54          6.43         5.05 o                         
  -7   3   0          0.00         -4.52         3.76 o                         
  -6   3   0        103.06        127.42         7.04 o                         
  -5   3   0         78.07         67.99         3.20 o                         
  -4   3   0         66.67         77.65         3.10 o                         
  -3   3   0        548.21        637.67         8.52 o                         
  -2   3   0         59.31         69.83         2.14 o                         
  -1   3   0       1915.59       1840.29        16.94 o                         
   0   3   0        144.32         62.35         1.50 o                         
   1   3   0        539.52        432.13         5.15 o                         
   2   3   0        763.65        647.97         6.43 o                         
   3   3   0          0.02          1.90         0.95 o                         
   4   3   0        377.36        414.76         5.93 o                         
   5   3   0         22.30         20.68         3.12 o                         
   6   3   0         89.04        104.04         9.64 o                         
   7   3   0         10.80         15.71         6.43 o                         
  -7   4   0          9.12          4.14         9.64 o                         
  -6   4   0         12.24         13.96         3.98 o                         
  -5   4   0        151.28        146.18         4.66 o                         
  -4   4   0        458.83        452.88         7.66 o                         
  -3   4   0         19.13         31.61         2.02 o                         
  -2   4   0          7.70          3.48         1.17 o                         
  -1   4   0       4520.23       4320.61        41.15 o                         
   0   4   0       2666.51       2537.77        26.65 o                         
   1   4   0       2501.81       2665.61        27.88 o                         
   2   4   0        969.38       1189.93        12.58 o                         
   3   4   0        696.64        654.17         7.16 o                         
   4   4   0        549.41        559.01         7.01 o                         
   5   4   0         78.28         74.32         4.83 o                         
   6   4   0          1.27         11.51         4.46 o                         
   7   4   0         77.67         58.48         7.52 o                         
  -7   5   0          0.17          0.92         5.14 o                         
  -6   5   0        137.18        134.49         6.03 o                         
  -5   5   0         65.93         57.04         3.82 o                         
  -4   5   0          6.18          3.97         1.47 o                         
  -3   5   0       1398.36       1311.20        17.84 o                         
  -2   5   0       2096.70       2030.68        20.88 o                         
  -1   5   0       2254.36       2302.22        30.44 o                         
   0   5   0        556.62        557.76         7.44 o                         
   1   5   0        227.49        260.63         6.14 o                         
   2   5   0       1201.08       1214.92        13.14 o                         
   3   5   0       3232.98       3282.86        31.96 o                         
   4   5   0        157.83        168.43         4.62 o                         
   5   5   0         98.23         93.31         7.69 o                         
   6   5   0         71.60         73.86        19.64 o                         
   7   5   0          2.67         11.43         5.79 o                         
  -7   6   0        211.56        228.35        11.62 o                         
  -6   6   0          3.54         -2.54         2.56 o                         
  -5   6   0         92.93         83.67         4.91 o                         
  -4   6   0        410.26        430.61         6.81 o                         
  -3   6   0         75.47         77.40         2.59 o                         
  -2   6   0        605.39        469.31         7.14 o                         
  -1   6   0       8326.70       8019.04        81.74 o                         
   0   6   0       1049.33       1088.49        13.02 o                         
   1   6   0       2347.98       2195.31        20.93 o                         
   2   6   0         48.50         41.21         2.03 o                         
   3   6   0         12.12          8.46         1.47 o                         
   4   6   0        652.14        668.90         9.44 o                         
   5   6   0        245.35        235.12         8.64 o                         
   6   6   0          0.08         -6.69         4.46 o                         
   7   6   0         35.78         40.81         7.07 o                         
  -7   7   0         20.37         12.94         5.51 o                         
  -6   7   0         17.78         19.14         3.43 o                         
  -5   7   0        280.87        298.68         7.97 o                         
  -4   7   0         27.89         30.99         2.32 o                         
  -3   7   0        178.26        199.16         5.40 o                         
  -2   7   0        808.72        889.61        11.73 o                         
  -1   7   0       3639.18       3680.46        39.53 o                         
   0   7   0        533.57        568.55         8.02 o                         
   1   7   0         78.23         87.65         2.51 o                         
   2   7   0        621.28        692.14         8.28 o                         
   3   7   0         27.88         22.19         1.91 o                         
   4   7   0         27.78         32.40         2.86 o                         
   5   7   0         26.12         37.69         4.59 o                         
   6   7   0         58.77         74.47         7.81 o                         
   7   7   0          3.31         15.57         6.30 o                         
  -7   8   0         27.33         21.51         5.51 o                         
  -6   8   0         26.20         23.68         3.54 o                         
  -5   8   0         21.54         23.59         4.50 o                         
  -4   8   0         27.63         31.18         2.47 o                         
  -3   8   0        306.79        279.98         5.40 o                         
  -2   8   0        231.20        238.93         5.30 o                         
  -1   8   0         93.92         90.43         4.63 o                         
   0   8   0        688.15        756.18        11.72 o                         
   1   8   0          9.94          5.50         1.25 o                         
   2   8   0         17.50         18.23         1.88 o                         
   3   8   0        361.55        350.13         5.71 o                         
   4   8   0         22.65         13.83         2.56 o                         
   5   8   0         33.65         29.46         4.66 o                         
   6   8   0        113.37        106.93        13.21 o                         
  -7   9   0          0.56         -0.18         4.40 o                         
  -6   9   0         15.65         16.26         3.50 o                         
  -5   9   0          4.90          0.44         3.42 o                         
  -4   9   0          0.05          1.48         1.82 o                         
  -3   9   0         42.41         45.63         2.90 o                         
  -2   9   0        399.90        437.36         8.32 o                         
  -1   9   0        277.71        284.42         5.12 o                         
   0   9   0        284.71        338.61         7.63 o                         
   1   9   0          1.10          1.13         1.54 o                         
   2   9   0         64.60         66.51         3.09 o                         
   3   9   0        353.86        355.92         6.89 o                         
   4   9   0        139.37        167.76         6.35 o                         
   5   9   0          0.53          2.21         3.66 o                         
   6   9   0         47.99         55.37         7.81 o                         
  -7  10   0          8.94          6.88         4.96 o                         
  -6  10   0          1.85          0.32         3.25 o                         
  -5  10   0        157.66        179.69         8.93 o                         
  -4  10   0        398.88        406.23         9.81 o                         
  -3  10   0        291.28        272.64         6.80 o                         
  -2  10   0        310.55        342.37         7.53 o                         
  -1  10   0        802.22        741.05        10.31 o                         
   0  10   0       1751.15       1630.18        24.59 o                         
   1  10   0        462.82        524.57        11.24 o                         
   2  10   0        428.14        404.64         7.33 o                         
   3  10   0        121.20         99.41         4.07 o                         
   4  10   0         44.79         43.40         5.88 o                         
   5  10   0          4.50          2.29         4.78 o                         
   6  10   0          4.13         11.43         9.28 o                         
  -6  11   0         17.01         14.42         3.92 o                         
  -5  11   0         58.54         61.48         5.70 o                         
  -4  11   0        583.41        564.77        12.22 o                         
  -3  11   0        136.33        126.41         6.20 o                         
  -2  11   0        491.40        455.74        11.18 o                         
  -1  11   0        345.27        382.74        10.14 o                         
   0  11   0        102.83        107.82         6.18 o                         
   1  11   0          1.56          4.06         3.61 o                         
   2  11   0        341.98        328.18         7.43 o                         
   3  11   0          0.77         -0.75         2.51 o                         
   4  11   0         27.15         31.60         4.50 o                         
   5  11   0          0.15          3.67         5.36 o                         
  -6  12   0         19.77         15.26         6.80 o                         
  -5  12   0         11.33         14.35         4.19 o                         
  -4  12   0         19.86         15.37         3.55 o                         
  -3  12   0        800.54        772.91        16.43 o                         
  -2  12   0        566.66        548.81        12.85 o                         
  -1  12   0        110.84        120.93         6.95 o                         
   0  12   0        234.98        237.87         7.67 o                         
   1  12   0          2.93          2.37         2.84 o                         
   2  12   0        224.86        236.18         6.47 o                         
   3  12   0          0.03         -1.47         3.16 o                         
   4  12   0          8.18          9.71         4.07 o                         
   5  12   0          8.11          0.19         5.71 o                         
  -6  13   0          1.05         -3.57         7.86 o                         
  -5  13   0         11.00         11.02         4.59 o                         
  -4  13   0        108.41        112.42         6.27 o                         
  -3  13   0         56.70         44.78         4.97 o                         
  -2  13   0        306.89        321.73        10.15 o                         
  -1  13   0        505.35        547.77        10.86 o                         
   0  13   0          0.61          4.38         3.61 o                         
   1  13   0        109.53         94.25         5.87 o                         
   2  13   0        186.93        176.01         7.23 o                         
   3  13   0        300.44        325.97         9.20 o                         
   4  13   0         97.24         99.60        13.55 o                         
   5  13   0         61.21         63.32        11.78 o                         
  -5  14   0          3.35          9.28         8.57 o                         
  -4  14   0          0.11          0.78         3.54 o                         
  -3  14   0         32.09         33.79         5.07 o                         
  -2  14   0          0.02          3.82         3.38 o                         
  -1  14   0        158.76        148.91         5.65 o                         
   0  14   0         34.13         23.94         4.33 o                         
   1  14   0        140.81        152.04         6.84 o                         
   2  14   0         19.28         17.29         3.82 o                         
   3  14   0        280.83        277.78        10.83 o                         
   4  14   0          0.14          1.69         4.07 o                         
  -5  15   0          0.38         -8.57         7.14 o                         
  -4  15   0          1.87          5.72         4.74 o                         
  -3  15   0         24.55         28.98         5.56 o                         
  -2  15   0         36.15         47.15         6.22 o                         
  -1  15   0        106.19        118.65         6.70 o                         
   0  15   0        135.86        132.02         7.11 o                         
   1  15   0         65.40         66.40         7.91 o                         
   2  15   0          2.65          3.68         3.78 o                         
   3  15   0          6.21          1.94         8.57 o                         
   4  15   0         17.63         20.11         6.43 o                         
  -4  16   0         23.33         24.99        10.71 o                         
  -3  16   0         34.37         40.16         6.40 o                         
  -2  16   0          1.29          1.84         6.00 o                         
  -1  16   0        163.33        162.45         8.10 o                         
   0  16   0          0.13          0.86         3.44 o                         
   1  16   0        166.28        171.07         8.57 o                         
   2  16   0         77.84         79.54         7.86 o                         
   3  16   0          2.74          0.78         4.96 o                         
  -4  17   0          0.02        -12.14        10.71 o                         
  -3  17   0         67.57         42.85        14.28 o                         
  -2  17   0         82.68         95.69        16.42 o                         
  -1  17   0          7.22          1.61         4.23 o                         
   0  17   0         30.13         34.27         5.42 o                         
   1  17   0         31.40         34.67         5.48 o                         
   2  17   0          4.09         -1.98         4.53 o                         
  -3  18   0          0.77        -13.57        10.00 o                         
  -2  18   0          0.48        -15.00        10.00 o                         
  -1  18   0         11.72         10.16        12.85 o                         
   0  18   0          0.69         -6.47         4.64 o                         
   1  18   0         11.44         11.88         4.80 o                         
   0 -19   1         60.43         60.03         7.52 o                         
   1 -19   1         14.66          4.91         5.51 o                         
  -1 -18   1         49.25         50.05         7.05 o                         
   0 -18   1          7.49         11.69         4.96 o                         
   1 -18   1        117.43        137.08         9.36 o                         
   2 -18   1        115.01         82.12        17.14 o                         
   3 -18   1          0.08          5.00        10.71 o                         
  -2 -17   1         16.39         25.02         6.78 o                         
  -1 -17   1          5.91          5.00         4.71 o                         
   0 -17   1          8.06          2.04         3.84 o                         
   1 -17   1         42.72         46.72         6.47 o                         
   2 -17   1          2.55          8.57        10.71 o                         
   3 -17   1         46.54         77.12        15.00 o                         
   4 -17   1          6.22          7.86        11.43 o                         
  -3 -16   1         34.63         34.59         6.70 o                         
  -2 -16   1         41.19         43.95         5.48 o                         
  -1 -16   1         11.21         12.31         4.29 o                         
   0 -16   1          0.66          1.14         3.77 o                         
   1 -16   1          0.16         -0.19         3.44 o                         
   2 -16   1         67.70         79.44         9.55 o                         
   3 -16   1          0.95         -1.46         5.66 o                         
   4 -16   1         16.13         15.13        13.21 o                         
   5 -16   1          0.00         -9.28         7.14 o                         
  -4 -15   1         16.72         31.78         7.86 o                         
  -3 -15   1          2.22          1.04         4.96 o                         
  -2 -15   1          2.09          5.19         4.16 o                         
  -1 -15   1         78.42         63.05         5.27 o                         
   0 -15   1         11.35         13.25         3.54 o                         
   1 -15   1         68.59         71.52         6.25 o                         
   2 -15   1        351.39        356.48        16.86 o                         
   3 -15   1          8.85          8.87         4.29 o                         
   4 -15   1         10.20          3.93         4.31 o                         
   5 -15   1          0.75         -1.43         7.14 o                         
  -4 -14   1          1.00         -5.70         3.80 o                         
  -3 -14   1        162.35        180.79         8.83 o                         
  -2 -14   1         37.17         32.02         4.25 o                         
  -1 -14   1          2.57          1.34         3.07 o                         
   0 -14   1        193.57        201.72         7.63 o                         
   1 -14   1        419.12        393.92         8.74 o                         
   2 -14   1         64.39         81.14         5.67 o                         
   3 -14   1        196.84        215.51         9.79 o                         
   4 -14   1         91.12         97.57         7.42 o                         
   5 -14   1         11.95         13.14         6.30 o                         
   6 -14   1          3.88          3.57         9.28 o                         
  -5 -13   1         43.12         52.69         8.03 o                         
  -4 -13   1        150.16        175.28         8.49 o                         
  -3 -13   1        478.23        486.47        16.13 o                         
  -2 -13   1        384.80        381.43        15.77 o                         
  -1 -13   1        812.15        757.88        25.77 o                         
   0 -13   1        138.42        123.07         8.04 o                         
   1 -13   1        185.99        168.92         5.72 o                         
   2 -13   1         26.63         36.32         4.61 o                         
   3 -13   1         15.12         32.40         4.64 o                         
   4 -13   1          8.51         10.72         3.59 o                         
   5 -13   1         85.20         95.65        11.43 o                         
   6 -13   1          0.16          2.14         6.06 o                         
  -5 -12   1         53.84         61.99         7.81 o                         
  -4 -12   1         87.29         96.55         8.79 o                         
  -3 -12   1         64.78         59.00         4.09 o                         
  -2 -12   1        692.08        684.41        11.62 o                         
  -1 -12   1         13.44         12.94         3.01 o                         
   0 -12   1        366.87        384.34         9.38 o                         
   1 -12   1        946.96        960.58        14.65 o                         
   2 -12   1         82.62         85.37         5.27 o                         
   3 -12   1          2.33          0.37         3.92 o                         
   4 -12   1         10.71         17.74         3.68 o                         
   5 -12   1          0.20          0.52         3.83 o                         
   6 -12   1         35.31         41.93         8.08 o                         
  -6 -11   1          0.38          2.86         8.57 o                         
  -5 -11   1          3.32         13.66         6.07 o                         
  -4 -11   1          0.93          4.54         3.43 o                         
  -3 -11   1          4.08          1.89         2.62 o                         
  -2 -11   1         11.35          7.41         2.25 o                         
  -1 -11   1        193.49        170.19         6.10 o                         
   0 -11   1          7.26         11.92         2.59 o                         
   1 -11   1        243.13        246.35         5.68 o                         
   2 -11   1        499.75        494.25        11.54 o                         
   3 -11   1         35.78         38.93         4.64 o                         
   4 -11   1         25.37         23.59         3.79 o                         
   5 -11   1          5.01          7.62         4.12 o                         
   6 -11   1         24.08         20.11         3.96 o                         
  -6 -10   1          0.34         -4.28         7.86 o                         
  -5 -10   1         11.72          8.47         8.21 o                         
  -4 -10   1          4.94          2.66         2.69 o                         
  -3 -10   1          8.34         14.66         2.54 o                         
  -2 -10   1        177.72        169.17         4.62 o                         
  -1 -10   1        133.81        128.06         4.41 o                         
   0 -10   1        153.49        157.66         5.43 o                         
   1 -10   1          4.27          8.38         2.16 o                         
   2 -10   1         52.79         47.35         3.06 o                         
   3 -10   1         99.03        100.22         5.95 o                         
   4 -10   1        185.30        168.93         4.98 o                         
   5 -10   1          7.23          3.94         4.13 o                         
   6 -10   1          4.01          5.75         3.38 o                         
   7 -10   1          0.02         -1.24         4.32 o                         
  -6  -9   1         79.88         82.09         8.32 o                         
  -5  -9   1         30.21         34.23         5.38 o                         
  -4  -9   1         22.99         19.43         2.89 o                         
  -3  -9   1        233.16        217.27         5.58 o                         
  -2  -9   1          3.07          3.93         1.69 o                         
  -1  -9   1        406.50        395.62         7.16 o                         
   0  -9   1          2.65         -0.29         1.71 o                         
   1  -9   1         31.46         16.59         2.30 o                         
   2  -9   1        353.24        351.93         7.07 o                         
   3  -9   1        377.97        440.84         8.29 o                         
   4  -9   1         73.92         95.02         5.10 o                         
   5  -9   1         52.75         62.48         6.18 o                         
   6  -9   1         22.30         16.71         3.39 o                         
   7  -9   1          6.32          7.38         4.64 o                         
  -6  -8   1        211.04        214.66        14.28 o                         
  -5  -8   1         27.71         20.57         5.86 o                         
  -4  -8   1        269.92        281.29         6.64 o                         
  -3  -8   1        287.19        306.99         7.71 o                         
  -2  -8   1        312.35        312.51         5.98 o                         
  -1  -8   1        242.62        183.60         3.84 o                         
   0  -8   1         16.80         16.89         1.98 o                         
   1  -8   1       1509.19       1466.53        17.75 o                         
   2  -8   1        980.87       1005.84        13.23 o                         
   3  -8   1         11.06          5.06         1.43 o                         
   4  -8   1        243.92        232.79         5.64 o                         
   5  -8   1         63.58         70.63         6.01 o                         
   6  -8   1         18.22         18.42         3.23 o                         
   7  -8   1          2.40         -5.32         5.00 o                         
  -7  -7   1          1.90         -0.52         5.49 o                         
  -6  -7   1         72.25         72.57        12.14 o                         
  -5  -7   1        146.94        158.03         7.28 o                         
  -4  -7   1         13.36          1.53         2.87 o                         
  -3  -7   1         89.25         88.35         2.98 o                         
  -2  -7   1        421.55        372.12         6.39 o                         
  -1  -7   1        123.42        106.41         3.11 o                         
   0  -7   1       1874.65       1939.63        24.40 o                         
   1  -7   1        431.47        392.27         7.82 o                         
   2  -7   1         93.30         74.28         2.69 o                         
   3  -7   1        624.91        749.28         9.83 o                         
   4  -7   1          3.53          2.54         2.07 o                         
   5  -7   1         10.37         10.20         3.40 o                         
   6  -7   1          0.03          1.97         2.60 o                         
   7  -7   1          5.92         12.99         4.87 o                         
  -7  -6   1         11.72          7.62         5.28 o                         
  -6  -6   1         46.70         52.34         8.57 o                         
  -5  -6   1         21.49         12.49         3.33 o                         
  -4  -6   1         99.85         89.90         3.16 o                         
  -3  -6   1        222.10        253.85         4.60 o                         
  -2  -6   1        487.43        558.30         7.35 o                         
  -1  -6   1        581.54        577.24         7.19 o                         
   0  -6   1       1785.75       1685.73        21.09 o                         
   1  -6   1       1164.03        972.35        12.01 o                         
   2  -6   1        336.44        342.74         7.29 o                         
   3  -6   1         77.29         79.47         3.30 o                         
   4  -6   1          7.27          6.80         2.10 o                         
   5  -6   1         64.28         62.04         3.90 o                         
   6  -6   1         33.83         28.45         3.69 o                         
   7  -6   1          2.85          1.29         4.75 o                         
  -7  -5   1          0.75         -2.14         5.05 o                         
  -6  -5   1          5.16         12.85         5.05 o                         
  -5  -5   1         26.61         30.05         3.88 o                         
  -4  -5   1        129.93        153.34         4.91 o                         
  -3  -5   1         69.77         64.13         2.09 o                         
  -2  -5   1         13.11         12.68         1.47 o                         
  -1  -5   1        167.59        129.87         2.76 o                         
   0  -5   1       4375.55       5072.34        56.94 o                         
   1  -5   1        513.03        571.57         7.55 o                         
   2  -5   1         19.07         14.29         1.79 o                         
   3  -5   1        818.13        730.55        11.40 o                         
   4  -5   1         18.02         24.20         1.89 o                         
   5  -5   1          7.80          6.22         1.88 o                         
   6  -5   1        229.47        212.17        13.95 o                         
   7  -5   1         91.02         94.74         8.19 o                         
  -7  -4   1         29.30         38.24         6.56 o                         
  -6  -4   1          3.05          7.78         4.46 o                         
  -5  -4   1          7.98         10.01         2.90 o                         
  -4  -4   1         76.79         79.42         2.44 o                         
  -3  -4   1         17.69         16.72         1.21 o                         
  -2  -4   1       1771.68       1725.70        15.43 o                         
  -1  -4   1        219.40        190.09         3.96 o                         
   0  -4   1       9276.27       9664.15       120.98 o                         
   1  -4   1         27.59         13.06         1.21 o                         
   2  -4   1         48.01         20.48         1.41 o                         
   3  -4   1         24.92         29.98         2.64 o                         
   4  -4   1         79.98         70.38         5.05 o                         
   5  -4   1        390.31        390.03         7.59 o                         
   6  -4   1          0.51         -1.17         3.31 o                         
   7  -4   1         15.39         16.85         7.50 o                         
  -7  -3   1         17.86         19.16         5.79 o                         
  -6  -3   1          2.43          0.67         5.36 o                         
  -5  -3   1         96.24         91.53         4.07 o                         
  -4  -3   1        773.98        793.51         9.58 o                         
  -3  -3   1       1440.58       1477.55        14.21 o                         
  -2  -3   1       1691.08       1529.01        12.87 o                         
  -1  -3   1         31.86         13.91         0.93 o                         
   0  -3   1         21.04         21.57         1.36 o                         
   1  -3   1       2898.08       3020.93        31.56 o                         
   2  -3   1        107.29        137.48         3.99 o                         
   3  -3   1         10.79          7.63         1.60 o                         
   4  -3   1        418.94        401.20         6.03 o                         
   5  -3   1         31.80         26.99         2.73 o                         
   6  -3   1         36.00         26.95         4.16 o                         
   7  -3   1          0.74         -2.52         5.71 o                         
  -7  -2   1         57.41         54.22         6.80 o                         
  -6  -2   1         25.31         20.73         3.65 o                         
  -5  -2   1          9.79          4.63         1.90 o                         
  -4  -2   1         42.57         56.51         2.20 o                         
  -3  -2   1       1601.01       1654.82        16.72 o                         
  -2  -2   1       2006.87       1994.72        15.57 o                         
  -1  -2   1       5091.21       4489.09        36.83 o                         
   0  -2   1         40.70         55.11         1.06 o                         
   1  -2   1       1605.72       1859.52        19.50 o                         
   2  -2   1         21.94          6.41         1.10 o                         
   3  -2   1          3.41          6.09         0.98 o                         
   4  -2   1          0.39          0.53         1.72 o                         
   5  -2   1         81.59         78.99         3.86 o                         
   6  -2   1         14.49         15.09         3.66 o                         
   7  -2   1          6.70          8.33         4.46 o                         
  -7  -1   1          0.12          2.76         3.66 o                         
  -6  -1   1         11.24          5.61         4.26 o                         
  -5  -1   1         43.99         34.22         2.71 o                         
  -4  -1   1        238.81        246.00         6.14 o                         
  -3  -1   1        266.11        230.78         3.61 o                         
  -2  -1   1        183.45        215.71         2.97 o                         
  -1  -1   1       4342.62       5619.80        43.49 o                         
   0  -1   1        591.96        387.42        10.69 o                         
   1  -1   1        646.81        700.31         7.32 o                         
   2  -1   1       1803.65       1908.60        18.75 o                         
   3  -1   1         26.17         40.01         1.44 o                         
   4  -1   1         54.04         42.02         1.68 o                         
   5  -1   1         13.79          6.05         2.14 o                         
   6  -1   1         44.21         48.96         5.02 o                         
   7  -1   1         78.38         69.57         7.72 o                         
  -7   0   1          0.03         -3.35         3.95 o                         
  -6   0   1         25.69         27.91         3.75 o                         
  -5   0   1         11.48         17.43         2.20 o                         
  -4   0   1         21.46         24.69         1.79 o                         
  -3   0   1          0.55          6.45         1.29 o                         
  -2   0   1        831.69        862.57         9.17 o                         
  -1   0   1       1081.14       1675.77        14.48 o                         
   0   0   1       1790.60       1019.20        28.56 o                         
   1   0   1          0.37          4.96         0.41 o                         
   2   0   1        270.60        418.58         4.38 o                         
   3   0   1         96.73        132.55         3.14 o                         
   4   0   1       1179.54       1152.02        13.41 o                         
   5   0   1         66.11         65.64         3.51 o                         
   6   0   1         60.92         70.56         6.26 o                         
   7   0   1         48.80         55.70         9.28 o                         
  -8   1   1         31.70         23.12         6.51 o                         
  -7   1   1         35.36         51.44         6.69 o                         
  -6   1   1         32.10         28.55         4.30 o                         
  -5   1   1        148.07        133.36         9.07 o                         
  -4   1   1        728.93        750.74        11.18 o                         
  -3   1   1        328.61        433.32         5.83 o                         
  -2   1   1          1.87          9.64         0.94 o                         
  -1   1   1       7287.03       5848.66        49.65 o                         
   0   1   1        155.81        389.30         3.82 o                         
   1   1   1       8639.18       8356.65        77.12 o                         
   2   1   1         96.47        112.84         1.61 o                         
   3   1   1          1.08          1.49         0.63 o                         
   4   1   1        575.33        582.03         7.95 o                         
   5   1   1         81.48         84.63         3.70 o                         
   6   1   1         43.22         51.85         5.15 o                         
   7   1   1         11.11          9.36         4.78 o                         
  -8   2   1         13.17          9.64         5.81 o                         
  -7   2   1         22.71         17.20         5.49 o                         
  -6   2   1         13.30         13.74         3.75 o                         
  -5   2   1         24.04         26.28         3.13 o                         
  -4   2   1        121.44        142.53         3.93 o                         
  -3   2   1        143.20        153.06         2.74 o                         
  -2   2   1        501.08        580.54         6.56 o                         
  -1   2   1      32889.80      31240.84       269.12 o                         
   0   2   1       2208.08       2747.54        24.11 o                         
   1   2   1        272.74        372.88         4.43 o                         
   2   2   1        529.36        609.18         7.55 o                         
   3   2   1         31.10         43.16         1.34 o                         
   4   2   1        168.87        160.02         3.44 o                         
   5   2   1         71.18         67.53         3.91 o                         
   6   2   1          0.56         -1.22         3.43 o                         
   7   2   1         11.78          1.43         7.14 o                         
  -7   3   1         17.52          9.89         4.97 o                         
  -6   3   1        155.50        134.90         5.98 o                         
  -5   3   1          3.55          3.53         1.86 o                         
  -4   3   1         64.05         82.35         2.81 o                         
  -3   3   1        156.34        121.14         2.65 o                         
  -2   3   1       1486.04       1353.47        14.11 o                         
  -1   3   1       4592.22       4445.64        42.08 o                         
   0   3   1         13.32         67.89         1.87 o                         
   1   3   1       2518.98       2394.28        23.07 o                         
   2   3   1        749.53        659.18         7.04 o                         
   3   3   1        303.95        293.69         4.61 o                         
   4   3   1         48.64         47.96         2.40 o                         
   5   3   1          9.64          9.36         2.83 o                         
   6   3   1          3.22          1.76         4.27 o                         
   7   3   1          0.00         -2.82         6.07 o                         
  -7   4   1         28.93         21.66         7.14 o                         
  -6   4   1         32.25         35.18         3.91 o                         
  -5   4   1         10.27          6.90         2.92 o                         
  -4   4   1        160.60        202.02         3.79 o                         
  -3   4   1        259.13        251.80         7.02 o                         
  -2   4   1       1111.24       1227.48        12.60 o                         
  -1   4   1        238.28        290.30         4.43 o                         
   0   4   1        172.37        195.68         2.90 o                         
   1   4   1       1729.47       1673.50        16.86 o                         
   2   4   1       3063.44       2828.56        25.65 o                         
   3   4   1          1.46          3.89         0.96 o                         
   4   4   1         37.33         47.31         2.69 o                         
   5   4   1         18.83         19.15         3.33 o                         
   6   4   1          0.73          1.67         4.46 o                         
   7   4   1         29.50         21.19        10.00 o                         
  -7   5   1         91.63        103.44         8.57 o                         
  -6   5   1         86.30         76.15         6.29 o                         
  -5   5   1         53.29         63.73         4.07 o                         
  -4   5   1        138.54        136.80         3.71 o                         
  -3   5   1        835.25        946.83        12.15 o                         
  -2   5   1          2.44          9.80         1.41 o                         
  -1   5   1         54.17        106.62         3.10 o                         
   0   5   1       3793.93       4141.66        36.79 o                         
   1   5   1        971.90       1108.07        12.10 o                         
   2   5   1         96.22         86.98         2.32 o                         
   3   5   1       1905.55       1738.88        18.19 o                         
   4   5   1        346.99        373.53         7.26 o                         
   5   5   1          5.78         -0.18         2.90 o                         
   6   5   1        167.85        162.40         9.55 o                         
   7   5   1         44.10         54.75         7.52 o                         
  -7   6   1        118.96        148.79         9.91 o                         
  -6   6   1         68.81         72.02         4.90 o                         
  -5   6   1          1.09          1.02         2.42 o                         
  -4   6   1         44.97         55.68         2.68 o                         
  -3   6   1       1579.02       1527.85        17.12 o                         
  -2   6   1        166.38         97.38         3.13 o                         
  -1   6   1       1169.58       1497.83        22.10 o                         
   0   6   1       1060.16       1111.88        12.54 o                         
   1   6   1        488.32        546.61         7.18 o                         
   2   6   1        421.55        469.19         6.11 o                         
   3   6   1        352.83        368.31         5.50 o                         
   4   6   1        154.36        138.85         5.62 o                         
   5   6   1        548.73        533.77        14.55 o                         
   6   6   1          0.15          1.43         4.78 o                         
   7   6   1         93.04         97.94         9.05 o                         
  -7   7   1         32.17         34.13         7.50 o                         
  -6   7   1          5.69          5.71         2.97 o                         
  -5   7   1        168.29        196.43         6.60 o                         
  -4   7   1        136.69        147.45         5.48 o                         
  -3   7   1        706.95        762.27        10.21 o                         
  -2   7   1         41.04         30.28         2.20 o                         
  -1   7   1        136.55        181.17         3.96 o                         
   0   7   1         32.07         48.85         2.26 o                         
   1   7   1        564.81        597.14        10.38 o                         
   2   7   1        279.54        331.73         5.13 o                         
   3   7   1        220.83        256.17         4.52 o                         
   4   7   1        107.24         95.07         3.90 o                         
   5   7   1          0.15         -1.95         3.42 o                         
   6   7   1          2.60          0.64         4.78 o                         
  -7   8   1         56.03         61.99         9.64 o                         
  -6   8   1         25.18         20.05         3.73 o                         
  -5   8   1         16.25         10.20         3.71 o                         
  -4   8   1         41.77         39.40         2.97 o                         
  -3   8   1          7.21          1.03         1.76 o                         
  -2   8   1        489.85        406.66        10.39 o                         
  -1   8   1        713.70        764.72        14.52 o                         
   0   8   1        975.97        960.81        12.88 o                         
   1   8   1         86.22         99.98         3.11 o                         
   2   8   1        162.87        170.68         4.22 o                         
   3   8   1          6.44          2.48         1.81 o                         
   4   8   1         48.87         30.95         3.76 o                         
   5   8   1         16.10         19.96         4.38 o                         
   6   8   1          5.75          3.77         5.28 o                         
  -7   9   1         12.97         15.34         5.04 o                         
  -6   9   1         15.47         18.47         3.84 o                         
  -5   9   1         28.85         13.84         5.46 o                         
  -4   9   1         42.80         47.47         4.14 o                         
  -3   9   1          9.06          9.80         2.30 o                         
  -2   9   1        672.18        790.87        15.17 o                         
  -1   9   1         76.03         74.34         3.19 o                         
   0   9   1         36.44         33.13         3.17 o                         
   1   9   1       1542.85       1731.92        20.16 o                         
   2   9   1         34.73         39.25         2.65 o                         
   3   9   1          0.55         -1.00         2.03 o                         
   4   9   1        133.99        127.28         5.41 o                         
   5   9   1          3.63         -0.62         3.59 o                         
   6   9   1          2.97         -1.62         4.78 o                         
  -7  10   1          2.68          3.13         4.87 o                         
  -6  10   1         11.60          8.29         3.39 o                         
  -5  10   1        272.83        284.20         9.90 o                         
  -4  10   1         22.43         30.08         3.86 o                         
  -3  10   1        143.14        136.87         6.37 o                         
  -2  10   1          1.41          2.48         2.60 o                         
  -1  10   1         19.80         27.60         3.54 o                         
   0  10   1        921.67        907.29        15.85 o                         
   1  10   1        491.34        440.33         8.84 o                         
   2  10   1          1.98          0.29         1.90 o                         
   3  10   1        269.83        310.67         6.77 o                         
   4  10   1          7.77         10.46         3.11 o                         
   5  10   1          8.71          8.21         5.55 o                         
   6  10   1         11.69         19.28        10.00 o                         
  -6  11   1         56.90         57.57         6.33 o                         
  -5  11   1          0.91          2.30         3.54 o                         
  -4  11   1        536.54        512.90        11.84 o                         
  -3  11   1         38.58         45.02         4.85 o                         
  -2  11   1        146.87        107.99         5.75 o                         
  -1  11   1        241.71        231.38         7.12 o                         
   0  11   1        220.29        237.33         7.20 o                         
   1  11   1        103.09        114.81         5.53 o                         
   2  11   1        547.77        517.87         9.89 o                         
   3  11   1        234.29        225.77         7.46 o                         
   4  11   1         90.33         96.58         5.94 o                         
   5  11   1         60.32         73.86         8.32 o                         
  -6  12   1         17.47         27.37        13.93 o                         
  -5  12   1         28.93         25.36         5.49 o                         
  -4  12   1         21.88         38.28         4.43 o                         
  -3  12   1        359.07        394.82        11.28 o                         
  -2  12   1          2.28         13.28         4.10 o                         
  -1  12   1        594.15        553.48        11.85 o                         
   0  12   1        370.20        406.02        10.13 o                         
   1  12   1         85.05         93.74         6.91 o                         
   2  12   1        483.44        473.15         9.52 o                         
   3  12   1         61.97         71.00         5.24 o                         
   4  12   1        132.46        152.51         7.84 o                         
   5  12   1          0.03         -7.93         5.28 o                         
  -6  13   1          9.11          8.57         9.28 o                         
  -5  13   1          5.22         -1.19         7.63 o                         
  -4  13   1         64.76         62.15         5.21 o                         
  -3  13   1        282.56        269.52         9.70 o                         
  -2  13   1          6.98          8.05         3.55 o                         
  -1  13   1        122.64        108.94         4.90 o                         
   0  13   1          1.02          6.76         3.14 o                         
   1  13   1          5.63          4.09         3.31 o                         
   2  13   1         60.74         79.37         6.39 o                         
   3  13   1        354.20        354.82         9.78 o                         
   4  13   1          0.43         -3.19         3.78 o                         
  -5  14   1          0.03          2.14         7.86 o                         
  -4  14   1         18.33         10.93         4.72 o                         
  -3  14   1         68.38         81.48         7.39 o                         
  -2  14   1          9.01         11.39         3.96 o                         
  -1  14   1          6.80          8.42         2.78 o                         
   0  14   1          0.04         -0.93         3.00 o                         
   1  14   1         24.50         20.87         6.39 o                         
   2  14   1         17.56         15.46         3.89 o                         
   3  14   1         92.02         86.30         6.83 o                         
   4  14   1          2.23          3.45         4.07 o                         
  -5  15   1          2.98         14.28         9.28 o                         
  -4  15   1         23.81         17.85        10.00 o                         
  -3  15   1          0.66         -4.84         3.88 o                         
  -2  15   1         48.39         28.99         6.13 o                         
  -1  15   1          5.78          1.21         2.72 o                         
   0  15   1        106.46        103.73         6.52 o                         
   1  15   1          4.25          1.30         3.58 o                         
   2  15   1         22.45         18.97         7.86 o                         
   3  15   1          2.59         -0.29         4.75 o                         
  -4  16   1         36.38         23.85         7.37 o                         
  -3  16   1         54.61         46.38         7.72 o                         
  -2  16   1         28.46         18.28         5.11 o                         
  -1  16   1        302.23        304.51        11.05 o                         
   0  16   1         51.35         41.29         5.35 o                         
   1  16   1        111.85        125.71         7.70 o                         
   2  16   1         39.82         46.39         6.70 o                         
   3  16   1         14.42         22.64         6.16 o                         
  -3  17   1        101.99        142.11        18.57 o                         
  -2  17   1        117.07         89.26        16.42 o                         
  -1  17   1         81.84         86.45        12.11 o                         
   0  17   1         64.37         56.75         6.01 o                         
   1  17   1        103.39        113.22         8.85 o                         
   2  17   1          1.20          0.00         4.96 o                         
  -2  18   1         33.52         44.28        14.28 o                         
  -1  18   1         38.97         49.94         7.35 o                         
   0  18   1          2.72          0.43         4.75 o                         
   0 -19   2         20.53         18.53         5.71 o                         
   1 -19   2         36.66         46.72         8.21 o                         
   2 -19   2          2.94          6.43        11.43 o                         
  -2 -18   2          0.47         -4.28         7.50 o                         
  -1 -18   2         20.50         19.79         4.66 o                         
   0 -18   2         10.27         10.48         4.37 o                         
   1 -18   2          7.20          3.10         4.58 o                         
   2 -18   2        197.49        219.23        22.14 o                         
   3 -18   2         25.49         22.85        12.85 o                         
  -3 -17   2          0.51          4.86        11.78 o                         
  -2 -17   2         72.60         66.48         6.38 o                         
  -1 -17   2         37.27         43.28         6.50 o                         
   0 -17   2         16.21         12.50         4.07 o                         
   1 -17   2        187.28        206.59        12.07 o                         
   2 -17   2         60.71         63.73        13.57 o                         
   3 -17   2        165.47        167.10        18.57 o                         
   4 -17   2         65.61         48.56        13.57 o                         
  -3 -16   2         67.89         69.48         7.52 o                         
  -2 -16   2          8.59          7.10         5.23 o                         
  -1 -16   2        108.55        119.73         7.09 o                         
   0 -16   2          0.02          4.31         3.49 o                         
   1 -16   2         16.60         22.58         5.83 o                         
   2 -16   2          7.76         10.47         6.80 o                         
   3 -16   2         12.91         12.52         6.33 o                         
   4 -16   2         25.59         40.70        12.85 o                         
   5 -16   2          5.00         10.71         9.28 o                         
  -4 -15   2         22.54         23.25         6.06 o                         
  -3 -15   2          4.28          6.75         6.81 o                         
  -2 -15   2         21.09         18.35         3.91 o                         
  -1 -15   2          0.00         -4.05         3.10 o                         
   0 -15   2         21.76         17.41         3.58 o                         
   1 -15   2         10.03          3.45         4.77 o                         
   2 -15   2        131.78        124.93         7.54 o                         
   3 -15   2        156.99        154.71         8.60 o                         
   4 -15   2          0.90         -1.76         4.30 o                         
   5 -15   2          7.29          4.28         7.86 o                         
  -5 -14   2          7.81         -4.53         5.79 o                         
  -4 -14   2          6.09         -1.34         5.07 o                         
  -3 -14   2         36.17         39.23         8.74 o                         
  -2 -14   2        225.72        206.17         7.85 o                         
  -1 -14   2        244.54        254.08         8.44 o                         
   0 -14   2        168.90        131.95         6.26 o                         
   1 -14   2        282.64        288.56         9.25 o                         
   2 -14   2         47.63         54.24         4.95 o                         
   3 -14   2         90.58         91.98         6.32 o                         
   4 -14   2        275.61        305.72        10.49 o                         
   5 -14   2          1.57         -3.38         4.78 o                         
   6 -14   2          0.85          2.14         8.57 o                         
  -5 -13   2          7.85          8.06         6.30 o                         
  -4 -13   2         41.88         53.78         6.34 o                         
  -3 -13   2        650.54        674.11        17.73 o                         
  -2 -13   2          4.75         -0.65         2.99 o                         
  -1 -13   2       1666.07       1662.35        26.76 o                         
   0 -13   2        460.86        471.38        10.98 o                         
   1 -13   2        709.55        666.87        14.05 o                         
   2 -13   2          0.23         -0.11         2.99 o                         
   3 -13   2        183.26        212.93        11.75 o                         
   4 -13   2          0.02         -1.17         3.04 o                         
   5 -13   2        161.84        165.17        13.42 o                         
   6 -13   2         23.90         21.07         7.07 o                         
  -5 -12   2         84.25         92.18         8.54 o                         
  -4 -12   2          1.29          1.73         3.63 o                         
  -3 -12   2          1.10         -1.07         2.55 o                         
  -2 -12   2        716.58        759.06        14.99 o                         
  -1 -12   2        177.70        176.99         7.63 o                         
   0 -12   2        500.59        479.97        10.70 o                         
   1 -12   2       1103.99       1079.17        19.09 o                         
   2 -12   2          0.22         -1.71         2.55 o                         
   3 -12   2         50.04         54.68         4.86 o                         
   4 -12   2         53.29         65.39         7.32 o                         
   5 -12   2         91.56        114.79         7.96 o                         
   6 -12   2         48.93         58.87         8.83 o                         
  -6 -11   2         61.46         84.27        12.14 o                         
  -5 -11   2          2.13          1.80         5.28 o                         
  -4 -11   2         73.79         74.11         5.43 o                         
  -3 -11   2         61.91         58.26         3.98 o                         
  -2 -11   2        208.53        220.98         5.73 o                         
  -1 -11   2        637.11        576.21        11.86 o                         
   0 -11   2         82.06         84.67         6.61 o                         
   1 -11   2         94.37        101.66         5.10 o                         
   2 -11   2         16.37         11.84         2.31 o                         
   3 -11   2          0.93          1.81         2.03 o                         
   4 -11   2          0.33         -1.63         2.99 o                         
   5 -11   2         94.23         94.29         6.15 o                         
   6 -11   2         36.64         28.84         5.99 o                         
  -6 -10   2          1.84         -7.14         7.86 o                         
  -5 -10   2        107.04        122.40         8.83 o                         
  -4 -10   2          1.08          0.03         2.79 o                         
  -3 -10   2        149.28        150.61         6.21 o                         
  -2 -10   2        128.56        127.03         4.29 o                         
  -1 -10   2         13.53         14.84         3.66 o                         
   0 -10   2        116.37        149.53         5.01 o                         
   1 -10   2        629.22        641.12        10.69 o                         
   2 -10   2         47.91         47.49         2.75 o                         
   3 -10   2          6.81          2.21         1.58 o                         
   4 -10   2          0.08          1.51         1.72 o                         
   5 -10   2         47.09         41.27         4.45 o                         
   6 -10   2          3.93          2.66         3.24 o                         
   7 -10   2          2.40         -1.28         4.64 o                         
  -6  -9   2          2.09         -5.36         6.07 o                         
  -5  -9   2         75.56         90.84         6.31 o                         
  -4  -9   2          0.02         -2.85         2.34 o                         
  -3  -9   2          7.22          7.48         2.34 o                         
  -2  -9   2        100.80        100.54         3.53 o                         
  -1  -9   2        222.83        245.98         8.59 o                         
   0  -9   2        677.48        736.26        11.64 o                         
   1  -9   2       2822.83       2861.64        34.53 o                         
   2  -9   2          5.09          8.13         1.59 o                         
   3  -9   2          0.04          4.32         1.19 o                         
   4  -9   2        387.22        392.45         7.90 o                         
   5  -9   2         18.88         22.48         3.90 o                         
   6  -9   2         16.92         20.80         3.31 o                         
   7  -9   2         34.42         33.36         5.68 o                         
  -7  -8   2         24.16         12.74         6.30 o                         
  -6  -8   2         30.02         28.84         6.30 o                         
  -5  -8   2          0.13         -3.28         3.17 o                         
  -4  -8   2        201.17        204.57         5.73 o                         
  -3  -8   2         32.11         40.92         2.71 o                         
  -2  -8   2          2.46         -2.22         1.48 o                         
  -1  -8   2        179.49        267.53         6.00 o                         
   0  -8   2       1032.24       1120.92        15.52 o                         
   1  -8   2          9.94         17.72         1.75 o                         
   2  -8   2       4300.01       4707.75        49.94 o                         
   3  -8   2        230.99        263.06         6.22 o                         
   4  -8   2          6.90         11.72         3.02 o                         
   5  -8   2        101.48        110.39         4.33 o                         
   6  -8   2         50.57         42.39         4.01 o                         
   7  -8   2          0.23         -1.69         4.32 o                         
  -7  -7   2         39.39         47.54        14.28 o                         
  -6  -7   2          2.98         -1.99         4.78 o                         
  -5  -7   2        139.26        136.69        11.01 o                         
  -4  -7   2        533.45        514.72        10.05 o                         
  -3  -7   2         35.33         42.41         2.27 o                         
  -2  -7   2       1761.88       1761.97        18.64 o                         
  -1  -7   2        480.90        655.04         8.04 o                         
   0  -7   2       1203.29       1197.02        18.77 o                         
   1  -7   2        759.89        705.78        12.60 o                         
   2  -7   2        206.73        272.79         6.31 o                         
   3  -7   2        298.35        261.91         6.49 o                         
   4  -7   2        449.32        491.43        10.08 o                         
   5  -7   2         18.70         10.53         2.35 o                         
   6  -7   2         35.61         37.39         3.85 o                         
   7  -7   2         35.66         33.80         5.94 o                         
  -7  -6   2         30.02         28.04         6.51 o                         
  -6  -6   2        334.95        358.05        28.92 o                         
  -5  -6   2         58.60         60.69         6.39 o                         
  -4  -6   2        130.27        104.53         3.01 o                         
  -3  -6   2        312.60        273.38         4.40 o                         
  -2  -6   2       1107.75       1087.66        12.17 o                         
  -1  -6   2       1093.42       1106.17        12.87 o                         
   0  -6   2        503.49        808.78        11.07 o                         
   1  -6   2        130.20        106.79         2.65 o                         
   2  -6   2       4987.86       5521.15        64.17 o                         
   3  -6   2        320.17        366.58         7.45 o                         
   4  -6   2         12.79         17.65         2.48 o                         
   5  -6   2          1.68          7.04         1.86 o                         
   6  -6   2          0.55         -1.30         2.74 o                         
   7  -6   2         73.12         85.81         7.78 o                         
  -7  -5   2         26.35         37.34         6.80 o                         
  -6  -5   2          0.60         -2.56         4.27 o                         
  -5  -5   2          0.18         -2.99         2.72 o                         
  -4  -5   2         37.71         36.48         1.77 o                         
  -3  -5   2         72.52         97.98         2.48 o                         
  -2  -5   2       2567.75       2825.33        27.69 o                         
  -1  -5   2         76.68         55.29         1.74 o                         
   0  -5   2        199.58        191.37         5.46 o                         
   1  -5   2        346.92        311.04         6.68 o                         
   2  -5   2        200.42        246.01         6.18 o                         
   3  -5   2         61.03         68.73         4.84 o                         
   4  -5   2        137.26        125.54         3.82 o                         
   5  -5   2         45.19         40.52         3.23 o                         
   6  -5   2          6.85          6.31         3.55 o                         
   7  -5   2         34.44         47.66         7.00 o                         
  -7  -4   2          2.69         -2.37         4.78 o                         
  -6  -4   2          9.92         11.58         4.78 o                         
  -5  -4   2         35.91         33.23         4.23 o                         
  -4  -4   2          0.09          0.01         1.54 o                         
  -3  -4   2        682.61        732.02         7.95 o                         
  -2  -4   2          9.58         10.57         1.10 o                         
  -1  -4   2       2219.91       2419.71        20.51 o                         
   0  -4   2      46993.32      47553.38       475.70 o                         
   1  -4   2        102.88         95.60         4.12 o                         
   2  -4   2        113.55        166.98         6.08 o                         
   3  -4   2       3795.48       3810.64        50.36 o                         
   4  -4   2         94.97         69.59         2.60 o                         
   5  -4   2        144.26        123.84         5.75 o                         
   6  -4   2         95.58         87.93         5.80 o                         
   7  -4   2          0.56         -6.40         4.27 o                         
  -7  -3   2          0.01          0.23         4.78 o                         
  -6  -3   2         32.70         33.59         4.17 o                         
  -5  -3   2         33.86         30.28         2.62 o                         
  -4  -3   2        673.51        708.54         8.94 o                         
  -3  -3   2       3289.98       3429.68        28.86 o                         
  -2  -3   2          8.11         26.54         1.59 o                         
  -1  -3   2        274.18        197.59         2.94 o                         
   0  -3   2       3271.76       2827.55        28.61 o                         
   1  -3   2       1046.40        958.42        20.22 o                         
   2  -3   2         75.22         31.19         1.84 o                         
   3  -3   2        707.51        789.63         9.37 o                         
   4  -3   2        143.94        138.51         4.47 o                         
   5  -3   2         19.93         19.64         3.09 o                         
   6  -3   2          5.50          3.41         3.33 o                         
   7  -3   2         11.59          5.30         5.71 o                         
  -7  -2   2         86.81         84.70         6.77 o                         
  -6  -2   2         27.44         32.20         4.17 o                         
  -5  -2   2        316.42        324.75         7.00 o                         
  -4  -2   2        511.96        533.16         7.15 o                         
  -3  -2   2       1112.53       1097.18        11.98 o                         
  -2  -2   2        849.34        804.36         8.99 o                         
  -1  -2   2      15921.99      18260.40       209.62 o                         
   0  -2   2       2275.72       2007.97        24.44 o                         
   1  -2   2      13360.21      13168.09       131.85 o                         
   2  -2   2        678.70        469.97         7.14 o                         
   3  -2   2        380.59        457.31         6.53 o                         
   4  -2   2        101.49         94.70         2.88 o                         
   5  -2   2          0.53         -0.49         1.80 o                         
   6  -2   2          1.23          0.36         9.00 o                         
   7  -2   2          1.51         -1.29         3.95 o                         
  -7  -1   2          0.05          3.41         3.66 o                         
  -6  -1   2        287.84        318.21         8.96 o                         
  -5  -1   2         74.78         76.71         3.67 o                         
  -4  -1   2       1059.86       1069.29        11.96 o                         
  -3  -1   2        976.11       1187.90        12.50 o                         
  -2  -1   2        218.60        269.31         3.44 o                         
  -1  -1   2       4137.43       2811.74        19.31 o                         
   0  -1   2       2022.07       1672.50        15.75 o                         
   1  -1   2          5.16          9.83         0.67 o                         
   2  -1   2         43.50         92.03         2.19 o                         
   3  -1   2        503.32        493.62         6.79 o                         
   4  -1   2         45.49         48.74         2.21 o                         
   5  -1   2         57.51         54.71         3.34 o                         
   6  -1   2          0.00          2.65         3.12 o                         
   7  -1   2         64.31         84.27        10.71 o                         
  -8   0   2         12.41          8.34         7.86 o                         
  -7   0   2          7.79          8.03         4.08 o                         
  -6   0   2         72.86         69.27         4.71 o                         
  -5   0   2        127.48        126.71         7.24 o                         
  -4   0   2         18.16         11.32         1.70 o                         
  -3   0   2          5.04          1.07         0.84 o                         
  -2   0   2        149.82         83.06         2.24 o                         
  -1   0   2        451.41        183.65         2.08 o                         
   0   0   2        171.81        402.91         3.94 o                         
   1   0   2        312.42        284.97         3.23 o                         
   2   0   2       2246.98       2245.56        24.18 o                         
   3   0   2        227.64        222.92         3.81 o                         
   4   0   2        332.87        364.04         5.47 o                         
   5   0   2        174.14        196.94         5.91 o                         
   6   0   2          3.72         -0.76         3.95 o                         
   7   0   2         85.34         72.13        10.00 o                         
  -8   1   2          2.60          3.86         8.21 o                         
  -7   1   2          2.22          0.84         4.27 o                         
  -6   1   2          1.05         -3.09         2.90 o                         
  -5   1   2        187.47        202.92         9.06 o                         
  -4   1   2          2.22          5.39         2.96 o                         
  -3   1   2         32.14         42.66         2.04 o                         
  -2   1   2        692.98        503.27         5.35 o                         
  -1   1   2        948.63        550.87         5.90 o                         
   0   1   2       6466.87       5607.42        48.31 o                         
   1   1   2       2313.63       2719.12        24.05 o                         
   2   1   2         18.44          9.52         1.10 o                         
   3   1   2         61.27         38.17         1.72 o                         
   4   1   2         35.55         38.95         1.95 o                         
   5   1   2         58.92         77.06         8.06 o                         
   6   1   2         29.42         31.40         4.35 o                         
   7   1   2          3.98          7.14         6.43 o                         
  -8   2   2          0.90          0.86         4.78 o                         
  -7   2   2         91.51         85.56         7.89 o                         
  -6   2   2          1.77          0.38         2.47 o                         
  -5   2   2         63.73         47.40         3.53 o                         
  -4   2   2        159.75        122.04         3.59 o                         
  -3   2   2         10.46          8.78         1.15 o                         
  -2   2   2       1322.24       1169.43        11.40 o                         
  -1   2   2       5204.83       5200.10        48.82 o                         
   0   2   2        314.89        434.93         4.71 o                         
   1   2   2          0.15         31.92         1.13 o                         
   2   2   2         34.43         21.59         1.49 o                         
   3   2   2         11.12         18.38         1.56 o                         
   4   2   2       1105.26       1085.22        18.09 o                         
   5   2   2        216.40        217.97         7.14 o                         
   6   2   2         31.85         24.84         8.57 o                         
   7   2   2         57.23         65.62         7.31 o                         
  -8   3   2          4.46          1.25         4.97 o                         
  -7   3   2          1.62         -1.43         4.04 o                         
  -6   3   2          0.35         -2.00         3.61 o                         
  -5   3   2        182.98        171.15         5.91 o                         
  -4   3   2       1111.54       1138.52        13.05 o                         
  -3   3   2          7.32          5.11         1.11 o                         
  -2   3   2       8047.75       8216.73        87.09 o                         
  -1   3   2      12118.37      11178.10       112.52 o                         
   0   3   2          0.79          0.93         0.86 o                         
   1   3   2       4611.72       4395.53        38.51 o                         
   2   3   2       1224.81       1093.05        10.91 o                         
   3   3   2         82.74        121.54         4.27 o                         
   4   3   2        638.74        630.13         9.81 o                         
   5   3   2         28.14         30.10         4.01 o                         
   6   3   2         33.01         32.62         5.71 o                         
   7   3   2          6.53          9.64         5.05 o                         
  -7   4   2        104.99         95.34        16.78 o                         
  -6   4   2        356.12        352.09        11.76 o                         
  -5   4   2          1.23          2.53         2.24 o                         
  -4   4   2          5.96          4.06         1.32 o                         
  -3   4   2         81.52         82.83         2.53 o                         
  -2   4   2        165.07        199.07         3.59 o                         
  -1   4   2        164.20        126.65         2.72 o                         
   0   4   2        539.08        652.98         7.14 o                         
   1   4   2        531.59        499.15         6.33 o                         
   2   4   2          6.89          5.50         0.96 o                         
   3   4   2        363.66        367.93         5.79 o                         
   4   4   2         17.53         20.68         2.36 o                         
   5   4   2         12.61          3.67         3.14 o                         
   6   4   2         47.73         46.18         9.28 o                         
   7   4   2          6.82          6.94         6.43 o                         
  -7   5   2          3.73          1.82         4.97 o                         
  -6   5   2        118.29         98.68         5.88 o                         
  -5   5   2         12.51         14.22         2.67 o                         
  -4   5   2        345.67        314.06         5.13 o                         
  -3   5   2         67.16         62.65         2.57 o                         
  -2   5   2        173.80        260.50         5.11 o                         
  -1   5   2       2226.46       2219.54        22.42 o                         
   0   5   2         17.70         14.82         1.14 o                         
   1   5   2        119.17         93.48         2.56 o                         
   2   5   2          2.34          3.69         1.00 o                         
   3   5   2        497.16        451.74         5.74 o                         
   4   5   2          0.01         -1.56         1.88 o                         
   5   5   2          5.06         -0.04         4.20 o                         
   6   5   2         43.07         41.42         6.56 o                         
   7   5   2         28.39         45.51         7.52 o                         
  -7   6   2          1.26         -4.10         4.62 o                         
  -6   6   2          8.72         10.40         3.30 o                         
  -5   6   2         93.79        105.49         4.60 o                         
  -4   6   2         23.41         15.28         2.06 o                         
  -3   6   2        890.72       1082.32        13.09 o                         
  -2   6   2        262.32        400.43         6.71 o                         
  -1   6   2       1766.11       1862.48        21.03 o                         
   0   6   2        201.79        187.95         3.41 o                         
   1   6   2        255.96        309.66         5.11 o                         
   2   6   2        466.39        493.23         6.39 o                         
   3   6   2        311.59        282.16         4.86 o                         
   4   6   2         55.02         65.56         4.37 o                         
   5   6   2        228.97        237.73        11.77 o                         
   6   6   2          0.51          2.78         4.78 o                         
   7   6   2          8.53          7.50         6.06 o                         
  -7   7   2        115.55         96.15         8.32 o                         
  -6   7   2          3.12         -1.45         2.74 o                         
  -5   7   2        102.52         95.28         4.45 o                         
  -4   7   2        316.37        328.16         7.43 o                         
  -3   7   2          1.14          9.47         1.67 o                         
  -2   7   2        353.17        445.02         7.84 o                         
  -1   7   2       7594.52       7475.81        90.08 o                         
   0   7   2        553.12        576.83         8.54 o                         
   1   7   2       1985.31       2119.05        22.08 o                         
   2   7   2          0.14          0.50         1.21 o                         
   3   7   2         12.09         10.25         1.50 o                         
   4   7   2         10.41         18.63         3.45 o                         
   5   7   2          0.02         -1.13         3.25 o                         
   6   7   2         43.25         37.35         7.07 o                         
  -7   8   2          0.47          1.54         4.32 o                         
  -6   8   2          9.30          5.50         3.16 o                         
  -5   8   2        104.83        117.91         6.33 o                         
  -4   8   2          0.30          3.52         2.58 o                         
  -3   8   2        814.36        775.72        15.05 o                         
  -2   8   2        669.98        526.02         9.36 o                         
  -1   8   2        315.47        321.66        10.72 o                         
   0   8   2       2702.93       2746.33        36.45 o                         
   1   8   2        226.76        226.30         4.85 o                         
   2   8   2         88.53        101.92         3.55 o                         
   3   8   2         85.21         75.75         3.26 o                         
   4   8   2        148.48        141.82         5.09 o                         
   5   8   2          5.41         -2.54         3.17 o                         
   6   8   2         25.58         25.12         6.43 o                         
  -7   9   2         13.55         18.44         5.41 o                         
  -6   9   2          0.29         -3.37         3.12 o                         
  -5   9   2          3.03          1.59         3.26 o                         
  -4   9   2        294.52        263.47         7.82 o                         
  -3   9   2         14.07         12.40         3.16 o                         
  -2   9   2        104.46        127.77         4.31 o                         
  -1   9   2        141.09        166.86         5.91 o                         
   0   9   2         18.11         19.30         2.24 o                         
   1   9   2         89.61         91.62         3.33 o                         
   2   9   2          2.57          1.71         1.85 o                         
   3   9   2         24.38         27.31         2.77 o                         
   4   9   2        145.64        142.00        15.29 o                         
   5   9   2          0.46         -0.77         3.52 o                         
   6   9   2         25.24         20.13         8.21 o                         
  -7  10   2         17.29         18.91         4.83 o                         
  -6  10   2          1.14          2.72         3.33 o                         
  -5  10   2         41.95         46.36         4.98 o                         
  -4  10   2          1.36         -1.27         2.70 o                         
  -3  10   2         74.15         74.89         5.19 o                         
  -2  10   2        151.79        139.27         7.36 o                         
  -1  10   2         78.86         66.37         4.01 o                         
   0  10   2         88.94         91.85         4.72 o                         
   1  10   2          0.72          6.53         2.17 o                         
   2  10   2        224.22        246.20         5.89 o                         
   3  10   2        221.92        220.88         6.56 o                         
   4  10   2          4.08          3.95         4.12 o                         
   5  10   2         62.85         68.38         8.57 o                         
  -6  11   2          3.29          2.71         3.78 o                         
  -5  11   2         46.40         56.54         5.56 o                         
  -4  11   2        274.61        316.02         9.20 o                         
  -3  11   2        102.84        129.72         6.74 o                         
  -2  11   2         58.73         81.90         4.05 o                         
  -1  11   2          2.14          3.94         3.81 o                         
   0  11   2        843.06        807.96        15.26 o                         
   1  11   2        147.17        151.35         6.05 o                         
   2  11   2        289.03        298.28         7.41 o                         
   3  11   2        384.90        401.95        14.95 o                         
   4  11   2         55.70         58.02         5.43 o                         
   5  11   2          9.33         19.28         6.56 o                         
  -6  12   2          9.17          0.71         7.86 o                         
  -5  12   2         14.84          6.33         4.77 o                         
  -4  12   2        123.02        133.89         6.47 o                         
  -3  12   2        160.73        214.05        11.49 o                         
  -2  12   2        123.93        111.52         4.99 o                         
  -1  12   2         12.55         15.53         3.17 o                         
   0  12   2        135.86        118.23         5.70 o                         
   1  12   2        294.90        291.55        14.02 o                         
   2  12   2        862.37        858.60        16.74 o                         
   3  12   2         15.29         15.47         3.68 o                         
   4  12   2        405.27        454.80        12.52 o                         
   5  12   2         80.37         96.46        13.21 o                         
  -6  13   2          7.56          3.57         9.28 o                         
  -5  13   2          0.87         -2.35         5.28 o                         
  -4  13   2          0.79          4.84         4.05 o                         
  -3  13   2        245.34        249.54        10.50 o                         
  -2  13   2         74.52         96.36         4.85 o                         
  -1  13   2         66.11         63.52         4.88 o                         
   0  13   2        178.53        178.25         7.17 o                         
   1  13   2         60.31         63.03         5.67 o                         
   2  13   2         79.74         63.32         4.98 o                         
   3  13   2        200.12        205.08         7.60 o                         
   4  13   2          0.08          1.53         3.98 o                         
  -5  14   2          7.54          4.28         7.86 o                         
  -4  14   2         30.77         36.84         7.64 o                         
  -3  14   2         74.57         85.07         7.04 o                         
  -2  14   2          8.24          5.31         2.95 o                         
  -1  14   2         21.76          9.60         3.72 o                         
   0  14   2         28.00         40.56         6.87 o                         
   1  14   2         65.33         54.72         5.51 o                         
   2  14   2         24.29         22.58         5.51 o                         
   3  14   2          9.19         11.59         5.28 o                         
   4  14   2         27.67         31.60         5.13 o                         
  -5  15   2         29.48         49.99        12.14 o                         
  -4  15   2          0.79         -6.88         6.43 o                         
  -3  15   2         11.60         12.41         6.33 o                         
  -2  15   2          0.00         -8.16         5.67 o                         
  -1  15   2         30.11         39.78         4.09 o                         
   0  15   2          8.93          7.58         4.95 o                         
   1  15   2          0.00         -2.29         3.58 o                         
   2  15   2          0.36          1.09         4.32 o                         
   3  15   2          2.71         -0.31         4.87 o                         
  -4  16   2          2.89         -3.08         6.33 o                         
  -3  16   2         46.51         71.39         9.25 o                         
  -2  16   2         46.00         43.74         6.08 o                         
  -1  16   2         73.11         78.39         6.52 o                         
   0  16   2        116.65        122.39         7.30 o                         
   1  16   2          1.90          0.97         4.14 o                         
   2  16   2         21.10         22.62        11.43 o                         
  -3  17   2          2.27         10.00        10.71 o                         
  -2  17   2        116.10        117.02        10.35 o                         
  -1  17   2        176.50        211.26        11.46 o                         
   0  17   2          8.08          8.53         4.37 o                         
   1  17   2         45.82         46.86         5.99 o                         
  -1  18   2         23.95         14.58         9.64 o                         
   0  18   2         52.90         43.47         7.50 o                         
  -1 -19   3         22.98         12.38         5.75 o                         
   0 -19   3          6.40         10.47         5.11 o                         
   1 -19   3         11.55         27.14        13.57 o                         
   2 -19   3         15.10         21.42        13.57 o                         
  -2 -18   3         24.02         15.20         6.52 o                         
  -1 -18   3          2.80         -0.58         5.59 o                         
   0 -18   3          2.63         -6.20         4.83 o                         
   1 -18   3         21.03         24.99        12.14 o                         
   2 -18   3         38.93         16.42        12.14 o                         
   3 -18   3         29.44         14.28        12.14 o                         
  -3 -17   3          0.05         -3.44         8.57 o                         
  -2 -17   3         80.67         79.44         7.95 o                         
  -1 -17   3         32.42         28.55         5.39 o                         
   0 -17   3         99.12         86.82         6.66 o                         
   1 -17   3        167.06        175.45        13.10 o                         
   2 -17   3         31.93         30.94         7.81 o                         
   3 -17   3         83.63         83.55        15.00 o                         
   4 -17   3         75.19         79.27        15.00 o                         
  -4 -16   3          4.96          1.21         5.41 o                         
  -3 -16   3         13.48          4.82         5.51 o                         
  -2 -16   3         15.87         14.37         4.34 o                         
  -1 -16   3         40.90         41.45         5.30 o                         
   0 -16   3          2.50          7.62         3.49 o                         
   1 -16   3        278.65        246.17        14.33 o                         
   2 -16   3         38.74         57.97        23.21 o                         
   3 -16   3         24.60         33.77         7.86 o                         
   4 -16   3         15.27          0.71        10.00 o                         
  -4 -15   3         32.95         36.32         6.70 o                         
  -3 -15   3          0.86          0.73         3.84 o                         
  -2 -15   3        165.83        146.48        11.57 o                         
  -1 -15   3         89.86         81.88         5.70 o                         
   0 -15   3         29.50         27.97         4.05 o                         
   1 -15   3         27.17         16.25         5.18 o                         
   2 -15   3         43.53         36.67         6.51 o                         
   3 -15   3          0.07          0.10         3.58 o                         
   4 -15   3          7.83          6.23         3.90 o                         
   5 -15   3          0.33         -0.71         7.14 o                         
  -5 -14   3        107.24         97.26         6.57 o                         
  -4 -14   3         20.86         13.93         5.51 o                         
  -3 -14   3          5.78          5.71         3.53 o                         
  -2 -14   3         99.93        120.91         6.43 o                         
  -1 -14   3         43.55         60.05         4.88 o                         
   0 -14   3         48.38         62.55         4.64 o                         
   1 -14   3        267.30        280.01         9.07 o                         
   2 -14   3        307.85        294.77        11.34 o                         
   3 -14   3          1.33          2.79         3.34 o                         
   4 -14   3         53.51         41.95         6.03 o                         
   5 -14   3          1.90          6.51         4.59 o                         
   6 -14   3          0.08          2.86         9.28 o                         
  -5 -13   3         17.55         16.86         4.59 o                         
  -4 -13   3          0.12         -0.69         3.58 o                         
  -3 -13   3         98.12        104.66         5.87 o                         
  -2 -13   3          2.90          3.84         3.24 o                         
  -1 -13   3        970.53        928.24        17.51 o                         
   0 -13   3         91.85        120.95         4.95 o                         
   1 -13   3         91.94         94.31         5.32 o                         
   2 -13   3         40.38         31.18         7.63 o                         
   3 -13   3        112.49        108.43         6.31 o                         
   4 -13   3         17.53         16.67         5.19 o                         
   5 -13   3        101.66        114.95         7.02 o                         
   6 -13   3          0.19          2.97         6.30 o                         
  -5 -12   3          0.53         -3.07         4.93 o                         
  -4 -12   3         50.64         66.35         5.23 o                         
  -3 -12   3        118.37        122.93         5.55 o                         
  -2 -12   3        225.45        229.66        11.55 o                         
  -1 -12   3        442.64        448.27        10.46 o                         
   0 -12   3        322.47        369.34         7.63 o                         
   1 -12   3        222.36        220.03        11.36 o                         
   2 -12   3        547.00        550.28        12.34 o                         
   3 -12   3         34.28         30.75         4.16 o                         
   4 -12   3         57.85         54.05         4.96 o                         
   5 -12   3        345.82        357.48        11.07 o                         
   6 -12   3         10.05         13.20         6.30 o                         
  -6 -11   3         24.22         13.57         8.57 o                         
  -5 -11   3         19.36         22.85         6.06 o                         
  -4 -11   3        188.45        213.26         8.14 o                         
  -3 -11   3        176.11        164.18         6.23 o                         
  -2 -11   3        357.05        335.52         7.74 o                         
  -1 -11   3          6.13          1.47         2.79 o                         
   0 -11   3        786.19        851.78        12.78 o                         
   1 -11   3        351.73        378.25         7.74 o                         
   2 -11   3          7.12          9.60         2.17 o                         
   3 -11   3        151.69        164.68         6.80 o                         
   4 -11   3        160.49        188.84         5.17 o                         
   5 -11   3          0.63         -2.96         3.14 o                         
   6 -11   3         42.89         40.52         7.36 o                         
  -6 -10   3         49.63         51.42        10.00 o                         
  -5 -10   3        174.44        168.85        10.06 o                         
  -4 -10   3         29.66         32.12         3.66 o                         
  -3 -10   3        925.56        949.40        14.33 o                         
  -2 -10   3          2.19          0.72         1.72 o                         
  -1 -10   3        278.80        301.55         7.07 o                         
   0 -10   3        348.01        329.24         7.47 o                         
   1 -10   3          0.45         -2.78         1.86 o                         
   2 -10   3        333.29        286.36         6.40 o                         
   3 -10   3         61.40         48.30         2.85 o                         
   4 -10   3        113.83         94.35         5.44 o                         
   5 -10   3         10.99          9.70         3.38 o                         
   6 -10   3         18.52         14.73         3.22 o                         
   7 -10   3          4.44          1.77         5.36 o                         
  -6  -9   3          1.70         -6.84         7.14 o                         
  -5  -9   3          1.27          0.81         3.66 o                         
  -4  -9   3        100.31         98.19         4.72 o                         
  -3  -9   3        182.87        160.47         4.90 o                         
  -2  -9   3        182.10        137.31         4.24 o                         
  -1  -9   3       2736.99       2852.54        53.24 o                         
   0  -9   3          2.64          1.61         1.47 o                         
   1  -9   3        453.35        491.85        10.27 o                         
   2  -9   3         49.30         35.81         2.10 o                         
   3  -9   3        164.57        163.98         6.14 o                         
   4  -9   3         13.04         18.70         3.38 o                         
   5  -9   3          0.04          3.26         3.62 o                         
   6  -9   3         39.65         44.54         3.85 o                         
   7  -9   3          5.59          7.89         4.40 o                         
  -7  -8   3          0.29          8.00         6.30 o                         
  -6  -8   3         28.80         43.61        10.35 o                         
  -5  -8   3        108.45        105.22        10.66 o                         
  -4  -8   3         25.90         35.04         3.21 o                         
  -3  -8   3         15.00          6.08         1.71 o                         
  -2  -8   3         14.75          9.30         1.81 o                         
  -1  -8   3       1315.24       1357.40        18.04 o                         
   0  -8   3         10.23          6.65         1.60 o                         
   1  -8   3          2.58          2.29         1.22 o                         
   2  -8   3        972.52        949.65        16.21 o                         
   3  -8   3         30.23         31.76         2.97 o                         
   4  -8   3        191.03        215.81         7.23 o                         
   5  -8   3         46.70         50.83         3.09 o                         
   6  -8   3         88.93         91.98         6.93 o                         
   7  -8   3          0.86          2.41         4.32 o                         
  -7  -7   3         22.10         21.42         6.56 o                         
  -6  -7   3         92.03         97.14        12.14 o                         
  -5  -7   3          0.62         -2.43         3.09 o                         
  -4  -7   3        779.78        757.88        10.57 o                         
  -3  -7   3         43.07         45.99         2.51 o                         
  -2  -7   3        969.00        874.41        10.48 o                         
  -1  -7   3         26.88         14.01         1.49 o                         
   0  -7   3        825.56        868.64        10.58 o                         
   1  -7   3       1871.85       2101.13        27.66 o                         
   2  -7   3       2278.83       2483.62        34.61 o                         
   3  -7   3         36.17         59.87         3.70 o                         
   4  -7   3        979.27        976.31        15.50 o                         
   5  -7   3         14.48         10.23         1.92 o                         
   6  -7   3         42.32         43.47         4.50 o                         
   7  -7   3         87.19        104.26        13.21 o                         
  -7  -6   3          0.26          5.43         5.79 o                         
  -6  -6   3        121.13        114.98        11.07 o                         
  -5  -6   3         64.38         52.39         4.50 o                         
  -4  -6   3          2.00         -1.50         1.55 o                         
  -3  -6   3        877.00        985.27        11.37 o                         
  -2  -6   3       4194.26       4228.45        37.92 o                         
  -1  -6   3        223.98        194.35         3.00 o                         
   0  -6   3       1482.56       1998.24        22.02 o                         
   1  -6   3        958.77       1125.92        12.60 o                         
   2  -6   3        573.75        715.03        11.04 o                         
   3  -6   3        244.46        222.10         8.87 o                         
   4  -6   3        220.25        243.09         6.31 o                         
   5  -6   3         14.84         10.86         2.23 o                         
   6  -6   3        107.84        124.31         6.75 o                         
   7  -6   3          2.59         -3.71         4.75 o                         
  -7  -5   3         38.35         48.18        15.35 o                         
  -6  -5   3         28.74         41.02        11.43 o                         
  -5  -5   3        157.68        156.27         8.97 o                         
  -4  -5   3         99.84         84.67         2.25 o                         
  -3  -5   3        703.24        674.12         7.77 o                         
  -2  -5   3       1138.98       1163.86        13.04 o                         
  -1  -5   3        375.67        361.10         4.43 o                         
   0  -5   3       5627.38       6040.83        55.97 o                         
   1  -5   3        231.44        211.11         4.07 o                         
   2  -5   3        184.82        165.07         4.69 o                         
   3  -5   3        108.14         96.53         4.23 o                         
   4  -5   3          0.03         -0.76         1.18 o                         
   5  -5   3        209.87        208.96         5.54 o                         
   6  -5   3         64.61         71.23         5.42 o                         
   7  -5   3          0.19         -7.78         7.14 o                         
  -7  -4   3          3.73          6.19         5.28 o                         
  -6  -4   3          8.19          4.31         6.56 o                         
  -5  -4   3         17.90         12.04         2.72 o                         
  -4  -4   3         99.30        109.49         3.29 o                         
  -3  -4   3         22.63         18.84         1.26 o                         
  -2  -4   3         27.73         46.54         1.73 o                         
  -1  -4   3       3590.16       3891.51        31.89 o                         
   0  -4   3         59.93         26.16         2.78 o                         
   1  -4   3        155.24        212.66         4.35 o                         
   2  -4   3       3105.05       2892.81        38.31 o                         
   3  -4   3       1734.18       1799.29        21.16 o                         
   4  -4   3         50.23         42.00         2.14 o                         
   5  -4   3         13.46         12.81         2.13 o                         
   6  -4   3          3.72         -1.90         3.59 o                         
   7  -4   3          6.11          1.75         6.78 o                         
  -7  -3   3          0.45          0.15         3.83 o                         
  -6  -3   3         41.14         45.18         4.52 o                         
  -5  -3   3          8.94          5.06         2.58 o                         
  -4  -3   3        225.74        223.27         4.30 o                         
  -3  -3   3        309.41        316.63         4.01 o                         
  -2  -3   3        917.46        984.34         8.45 o                         
  -1  -3   3       1819.94       2223.01        18.51 o                         
   0  -3   3        391.22        465.21         5.83 o                         
   1  -3   3       2419.99       2604.50        29.83 o                         
   2  -3   3        926.29        745.10        10.40 o                         
   3  -3   3         93.06         81.14         2.86 o                         
   4  -3   3         35.94         39.58         2.16 o                         
   5  -3   3          3.37          0.74         2.05 o                         
   6  -3   3         12.12         18.16         4.16 o                         
   7  -3   3          0.67          6.43         5.36 o                         
  -7  -2   3         62.00         60.12         7.77 o                         
  -6  -2   3          8.73          8.75         3.21 o                         
  -5  -2   3         98.40         86.19         3.87 o                         
  -4  -2   3          6.69          9.85         1.34 o                         
  -3  -2   3        223.26        210.72         5.54 o                         
  -2  -2   3        920.71        847.61         7.62 o                         
  -1  -2   3      12086.60      13564.56        97.76 o                         
   0  -2   3       2850.44       2637.29        26.98 o                         
   1  -2   3       9907.53       9948.27        93.37 o                         
   2  -2   3        268.03        161.23         2.66 o                         
   3  -2   3         82.81         59.35         2.20 o                         
   4  -2   3        126.52        107.31         3.48 o                         
   5  -2   3         89.37         80.50         5.11 o                         
   6  -2   3        123.93        115.17         8.87 o                         
   7  -2   3         16.78          7.86         5.71 o                         
  -7  -1   3         13.77         17.29         5.69 o                         
  -6  -1   3        285.36        280.57         9.40 o                         
  -5  -1   3        235.75        244.83         6.07 o                         
  -4  -1   3        753.33       1005.37        12.75 o                         
  -3  -1   3       2914.12       2954.24        35.08 o                         
  -2  -1   3         37.24         71.34         1.34 o                         
  -1  -1   3       8963.13       7254.91        55.20 o                         
   0  -1   3       6926.63       7836.89        66.55 o                         
   1  -1   3      29401.54      29849.43       259.88 o                         
   2  -1   3       1198.11       1081.81        10.62 o                         
   3  -1   3        859.86       1009.05        10.39 o                         
   4  -1   3         46.95         49.23         2.37 o                         
   5  -1   3         91.15         97.65         5.45 o                         
   6  -1   3         67.20         82.64        16.78 o                         
   7  -1   3         25.54         20.00         7.14 o                         
  -8   0   3         14.40         17.02         6.18 o                         
  -7   0   3         37.84         36.20         4.91 o                         
  -6   0   3        193.58        195.08         7.94 o                         
  -5   0   3         59.30         58.93         3.31 o                         
  -4   0   3         90.83         57.00         3.23 o                         
  -3   0   3        806.04        755.27         8.10 o                         
  -2   0   3       2162.67       1791.75        15.77 o                         
  -1   0   3        917.97       1169.92        10.37 o                         
   0   0   3        693.93        916.87         8.57 o                         
   1   0   3       3059.78       3323.63        34.20 o                         
   2   0   3       4183.63       4091.28        43.00 o                         
   3   0   3       1232.80       1152.00        13.95 o                         
   4   0   3         23.96         17.54         1.54 o                         
   5   0   3          3.75          1.63         3.43 o                         
   6   0   3         36.39         40.23         5.81 o                         
   7   0   3          6.84         13.57         7.14 o                         
  -8   1   3         10.85         12.02         6.00 o                         
  -7   1   3          0.52          0.63         4.46 o                         
  -6   1   3         35.59         36.88         3.48 o                         
  -5   1   3        191.27        171.05         5.11 o                         
  -4   1   3        613.83        682.13         9.60 o                         
  -3   1   3        117.34        110.00         2.22 o                         
  -2   1   3       2102.55       1840.73        15.34 o                         
  -1   1   3       2389.41       2803.43        25.10 o                         
   0   1   3       1109.32       1259.11        11.64 o                         
   1   1   3        136.32        163.16         2.60 o                         
   2   1   3          1.61          5.00         0.99 o                         
   3   1   3        553.55        537.66         7.45 o                         
   4   1   3        352.90        367.53         6.03 o                         
   5   1   3          0.05         -4.79         3.19 o                         
   6   1   3         46.30         44.73         5.28 o                         
   7   1   3          3.95         10.00         7.14 o                         
  -8   2   3          2.84          7.55         8.57 o                         
  -7   2   3          5.11         10.26         5.00 o                         
  -6   2   3         69.95         68.32         5.57 o                         
  -5   2   3         33.55         39.78         3.12 o                         
  -4   2   3        290.85        276.13         4.31 o                         
  -3   2   3        603.00        535.60         7.03 o                         
  -2   2   3          0.59          1.67         0.69 o                         
  -1   2   3          5.31         25.36         1.86 o                         
   0   2   3        117.14        127.78         2.28 o                         
   1   2   3        269.91        278.16         3.52 o                         
   2   2   3          1.73         14.96         1.38 o                         
   3   2   3        311.66        274.10         5.34 o                         
   4   2   3         75.72         65.97         3.97 o                         
   5   2   3        391.46        402.69        10.13 o                         
   6   2   3         13.65         27.50         5.05 o                         
   7   2   3          5.53          8.12         4.78 o                         
  -7   3   3          0.23          4.28         4.46 o                         
  -6   3   3         96.75        105.21         5.54 o                         
  -5   3   3          2.28          4.38         2.40 o                         
  -4   3   3        914.16        891.22        10.97 o                         
  -3   3   3          2.14          2.99         1.07 o                         
  -2   3   3        859.07        817.02         8.93 o                         
  -1   3   3       1171.81       1103.51        11.76 o                         
   0   3   3        710.78        525.70         5.95 o                         
   1   3   3        372.87        347.62         4.68 o                         
   2   3   3       1349.90       1542.14        17.10 o                         
   3   3   3          9.54         22.54         2.30 o                         
   4   3   3        294.64        292.76         6.11 o                         
   5   3   3        174.34        179.91         7.01 o                         
   6   3   3         28.99         54.05        15.00 o                         
   7   3   3         11.53          8.93         5.55 o                         
  -7   4   3          0.31          0.40         4.46 o                         
  -6   4   3        234.09        266.33         8.45 o                         
  -5   4   3         83.23         68.36         3.71 o                         
  -4   4   3         57.78         62.53         2.38 o                         
  -3   4   3       1135.44       1106.06        13.65 o                         
  -2   4   3       5276.56       4975.73        51.81 o                         
  -1   4   3         26.91         28.57         1.44 o                         
   0   4   3        792.75        694.07         7.68 o                         
   1   4   3         95.37         77.56         2.13 o                         
   2   4   3        381.64        393.74         5.48 o                         
   3   4   3        278.18        262.61         6.30 o                         
   4   4   3        321.75        343.24         7.67 o                         
   5   4   3        204.38        222.07         8.58 o                         
   6   4   3         89.42         84.25         7.31 o                         
   7   4   3          5.81         -1.29        12.85 o                         
  -7   5   3         66.53         77.43        15.00 o                         
  -6   5   3         11.31         14.29         3.50 o                         
  -5   5   3        135.27        112.82         4.78 o                         
  -4   5   3        470.03        493.56         7.59 o                         
  -3   5   3         18.32         15.41         1.65 o                         
  -2   5   3       3272.98       3014.44        32.79 o                         
  -1   5   3         36.35         40.16         2.30 o                         
   0   5   3       2248.95       2375.94        22.20 o                         
   1   5   3        927.96        930.35        10.03 o                         
   2   5   3        311.30        367.33         6.22 o                         
   3   5   3        297.21        343.69         5.92 o                         
   4   5   3         47.12         46.49         3.23 o                         
   5   5   3        347.67        344.80        11.81 o                         
   6   5   3          0.43         -6.40         4.27 o                         
   7   5   3          0.00          2.89         5.28 o                         
  -7   6   3          3.42          2.96         4.97 o                         
  -6   6   3         56.22         44.34         4.53 o                         
  -5   6   3          9.54          6.78         2.52 o                         
  -4   6   3        311.64        308.24         7.46 o                         
  -3   6   3         41.58         83.82         3.12 o                         
  -2   6   3         51.75        119.16         3.41 o                         
  -1   6   3       1072.05       1115.59        15.48 o                         
   0   6   3       1377.71       1489.14        17.62 o                         
   1   6   3         24.69         19.67         1.60 o                         
   2   6   3        169.61        172.13         5.58 o                         
   3   6   3         81.81         88.97         4.12 o                         
   4   6   3          0.96         -0.84         2.65 o                         
   5   6   3          0.01          0.63         3.42 o                         
   6   6   3          7.42          5.54         5.28 o                         
  -7   7   3          2.92          6.02         5.14 o                         
  -6   7   3         12.62          8.37         3.40 o                         
  -5   7   3         47.87         57.54         3.85 o                         
  -4   7   3         50.01         55.66         4.36 o                         
  -3   7   3         50.38         61.29         3.08 o                         
  -2   7   3         26.58          9.44         1.55 o                         
  -1   7   3        263.87        283.77         6.24 o                         
   0   7   3        147.75         84.41         3.16 o                         
   1   7   3        437.68        391.64         6.72 o                         
   2   7   3         29.49         41.77         3.14 o                         
   3   7   3        393.05        387.45         6.47 o                         
   4   7   3         28.49         30.25         3.83 o                         
   5   7   3         21.96         27.19         5.90 o                         
   6   7   3          0.93          6.82         7.50 o                         
  -7   8   3          0.24         -5.29         3.53 o                         
  -6   8   3          3.62          2.25         3.11 o                         
  -5   8   3         19.13         14.20         2.95 o                         
  -4   8   3          9.20         -0.52         2.69 o                         
  -3   8   3        839.53        868.41        16.15 o                         
  -2   8   3         46.89         97.70         3.35 o                         
  -1   8   3          0.97          2.03         2.37 o                         
   0   8   3        629.21        703.97        11.07 o                         
   1   8   3        142.44        121.90         3.83 o                         
   2   8   3        138.01        133.76         4.18 o                         
   3   8   3        133.78        159.49         7.03 o                         
   4   8   3         97.79         91.70         5.42 o                         
   5   8   3          7.35         11.00         4.81 o                         
   6   8   3         10.40         16.65         6.30 o                         
  -7   9   3          1.47         -3.28         3.96 o                         
  -6   9   3          1.64         -2.67         3.19 o                         
  -5   9   3          0.10          1.65         3.18 o                         
  -4   9   3          9.66          6.40         3.05 o                         
  -3   9   3        616.98        544.99        13.78 o                         
  -2   9   3          2.69          3.83         2.16 o                         
  -1   9   3         16.09          6.52         2.40 o                         
   0   9   3        579.81        519.26         9.30 o                         
   1   9   3        199.57        191.82         4.78 o                         
   2   9   3         47.87         52.57         3.16 o                         
   3   9   3        935.66        938.07        14.68 o                         
   4   9   3         41.43         49.83         5.36 o                         
   5   9   3          0.57          1.47         3.93 o                         
   6   9   3         48.61         52.84        10.71 o                         
  -7  10   3         17.64         13.98         5.81 o                         
  -6  10   3         16.85         19.55         4.94 o                         
  -5  10   3          0.11         -0.86         3.24 o                         
  -4  10   3         63.06         56.11         4.90 o                         
  -3  10   3          0.57          2.09         3.32 o                         
  -2  10   3        366.63        352.06         7.71 o                         
  -1  10   3        260.51        218.82         6.81 o                         
   0  10   3        106.41        137.47         5.57 o                         
   1  10   3        205.89        216.89         5.91 o                         
   2  10   3          2.67          0.81         2.48 o                         
   3  10   3        139.91        134.82         7.22 o                         
   4  10   3          1.15          5.81         5.36 o                         
   5  10   3         28.88         26.78         6.56 o                         
  -6  11   3         35.28         35.85         5.20 o                         
  -5  11   3          0.35          1.44         3.54 o                         
  -4  11   3         12.72         13.35         3.58 o                         
  -3  11   3        293.73        286.20         9.78 o                         
  -2  11   3         57.37         79.14         5.15 o                         
  -1  11   3         58.06         48.95         3.97 o                         
   0  11   3        135.40        148.60         9.46 o                         
   1  11   3          0.59          2.29         2.68 o                         
   2  11   3         17.59         15.09         3.03 o                         
   3  11   3          4.52          5.20         3.32 o                         
   4  11   3          7.73          5.06         3.63 o                         
   5  11   3          4.18          1.43         5.79 o                         
  -6  12   3          2.22         15.71         9.28 o                         
  -5  12   3          0.01         -2.34         4.50 o                         
  -4  12   3        233.36        239.44         8.44 o                         
  -3  12   3         93.19        121.15         7.07 o                         
  -2  12   3          8.16          9.26         2.86 o                         
  -1  12   3         37.77         22.03         3.51 o                         
   0  12   3          4.23          1.31         2.93 o                         
   1  12   3        110.68        110.43         5.91 o                         
   2  12   3        336.69        342.79        10.50 o                         
   3  12   3          0.07         -0.80         3.28 o                         
   4  12   3        481.87        506.04        13.36 o                         
  -6  13   3          0.77         -4.28         8.57 o                         
  -5  13   3          1.43         -3.57         7.14 o                         
  -4  13   3         79.05        103.30        16.61 o                         
  -3  13   3         17.75         17.02         4.43 o                         
  -2  13   3        116.77        145.00         5.70 o                         
  -1  13   3          0.11          1.10         3.06 o                         
   0  13   3        345.17        341.56         9.86 o                         
   1  13   3        308.88        315.09         9.53 o                         
   2  13   3         14.63         16.00         4.37 o                         
   3  13   3         53.14         63.38         5.21 o                         
   4  13   3         56.51         75.16         7.95 o                         
  -5  14   3         40.92         31.42        10.71 o                         
  -4  14   3         33.51         21.57         5.56 o                         
  -3  14   3         18.85         20.65         5.25 o                         
  -2  14   3          0.92         -2.57         2.81 o                         
  -1  14   3         97.67        111.37         7.41 o                         
   0  14   3         85.54         96.19         6.38 o                         
   1  14   3          0.85         -1.30         3.53 o                         
   2  14   3        112.55        125.20        14.64 o                         
   3  14   3          1.15          5.92         5.14 o                         
  -4  15   3         86.15         83.87        10.00 o                         
  -3  15   3          2.48         -1.63         5.14 o                         
  -2  15   3         27.59         26.34         4.15 o                         
  -1  15   3         36.59         39.57         4.96 o                         
   0  15   3          0.10         -1.24         3.58 o                         
   1  15   3        106.67        110.38         7.23 o                         
   2  15   3         12.51         23.27         5.81 o                         
   3  15   3          0.22          7.47         5.28 o                         
  -4  16   3          3.66          1.54        11.78 o                         
  -3  16   3          7.69         10.23         6.18 o                         
  -2  16   3          1.11          2.32         4.02 o                         
  -1  16   3          7.22          8.55         3.62 o                         
   0  16   3         18.50         11.82         4.30 o                         
   1  16   3         35.15         37.41         5.71 o                         
   2  16   3          4.13          2.00         4.75 o                         
  -3  17   3          2.38         -7.86         9.28 o                         
  -2  17   3          0.14         -6.84         4.87 o                         
  -1  17   3         23.01         26.28         6.16 o                         
   0  17   3         20.11         29.16         5.20 o                         
   1  17   3          0.91         -2.54         9.28 o                         
  -1 -19   4         17.52         13.21         5.68 o                         
   0 -19   4         15.67         18.79         5.68 o                         
   1 -19   4         53.63         58.56        15.71 o                         
   2 -19   4         80.59         74.27        16.42 o                         
  -2 -18   4         85.82        101.94        14.77 o                         
  -1 -18   4          4.42          0.13         4.34 o                         
   0 -18   4          0.48          0.09         3.96 o                         
   1 -18   4          7.89        -10.71         9.28 o                         
   2 -18   4          3.11         -8.57         9.28 o                         
   3 -18   4         16.04         -0.71         9.28 o                         
  -3 -17   4          8.18          8.18         5.68 o                         
  -2 -17   4         12.00          9.13         5.35 o                         
  -1 -17   4         22.95         27.77         5.02 o                         
   0 -17   4         45.15         48.19         5.98 o                         
   1 -17   4         19.91          9.14         6.30 o                         
   2 -17   4         23.24         32.15         8.21 o                         
   3 -17   4          4.49         -2.86        10.00 o                         
   4 -17   4          4.96         -3.57        10.00 o                         
  -4 -16   4          0.04          1.96         5.71 o                         
  -3 -16   4          4.11          3.23         6.07 o                         
  -2 -16   4          0.02         -0.78         3.75 o                         
  -1 -16   4          3.32          2.89         3.79 o                         
   0 -16   4          6.14          3.73         4.25 o                         
   1 -16   4        103.06        111.21        10.34 o                         
   2 -16   4          5.85          4.07         5.79 o                         
   3 -16   4         59.31         49.49         8.54 o                         
   4 -16   4          4.30         -2.14        10.00 o                         
  -4 -15   4          0.63         -7.13         4.75 o                         
  -3 -15   4          8.96         12.61         4.45 o                         
  -2 -15   4        475.39        494.76        13.19 o                         
  -1 -15   4         33.62         38.92         4.46 o                         
   0 -15   4        297.04        288.74         8.80 o                         
   1 -15   4        304.91        284.79        21.24 o                         
   2 -15   4         86.92         77.85         7.53 o                         
   3 -15   4         35.27         50.55         7.81 o                         
   4 -15   4         22.88         21.06         4.47 o                         
   5 -15   4          0.41          5.24         4.67 o                         
  -5 -14   4         33.25         46.28         5.43 o                         
  -4 -14   4         79.23         85.43         8.21 o                         
  -3 -14   4         53.45         41.67         5.18 o                         
  -2 -14   4        329.51        336.12        10.03 o                         
  -1 -14   4        688.93        649.67        25.97 o                         
   0 -14   4         51.14         31.78         3.81 o                         
   1 -14   4          0.02          3.74         4.38 o                         
   2 -14   4        505.21        504.15        12.54 o                         
   3 -14   4         40.24         32.85         5.22 o                         
   4 -14   4          2.56          1.13         3.24 o                         
   5 -14   4          0.08         -1.27         4.44 o                         
   6 -14   4         13.15         20.00        10.00 o                         
  -5 -13   4        134.95        147.81         7.58 o                         
  -4 -13   4          2.31          2.62         3.58 o                         
  -3 -13   4         82.93         80.05         7.13 o                         
  -2 -13   4        113.99        142.42        15.22 o                         
  -1 -13   4        467.30        494.35        13.40 o                         
   0 -13   4        260.71        268.71         6.49 o                         
   1 -13   4        228.17        240.02         7.85 o                         
   2 -13   4         33.57         39.78         4.21 o                         
   3 -13   4          0.03         -1.85         3.09 o                         
   4 -13   4         50.79         59.14         5.24 o                         
   5 -13   4          0.27         -0.05         3.41 o                         
   6 -13   4          3.82          2.14         5.55 o                         
  -6 -12   4          4.54        -11.78         7.86 o                         
  -5 -12   4         21.73         23.67         4.57 o                         
  -4 -12   4         20.68         12.89         3.75 o                         
  -3 -12   4         37.59         21.79         3.97 o                         
  -2 -12   4          3.35         -2.76         7.26 o                         
  -1 -12   4         25.23         11.96         3.33 o                         
   0 -12   4        402.65        385.39         9.14 o                         
   1 -12   4          2.57         -1.24         2.10 o                         
   2 -12   4        102.31         97.99         5.72 o                         
   3 -12   4         11.45         11.99         4.74 o                         
   4 -12   4          0.41          4.20         3.18 o                         
   5 -12   4         45.63         50.52         5.44 o                         
   6 -12   4          0.55         -6.53         5.28 o                         
  -6 -11   4         10.00         18.57         9.28 o                         
  -5 -11   4          7.93          0.57         3.33 o                         
  -4 -11   4         25.98         21.54         4.07 o                         
  -3 -11   4          0.89         -1.95         2.85 o                         
  -2 -11   4        296.04        280.05         6.76 o                         
  -1 -11   4         32.70         31.05         3.49 o                         
   0 -11   4        313.63        322.14         6.78 o                         
   1 -11   4        715.33        620.37        12.87 o                         
   2 -11   4          2.08          3.70         1.81 o                         
   3 -11   4        134.65        118.33        11.66 o                         
   4 -11   4        127.01        118.30         6.14 o                         
   5 -11   4        213.92        211.34        11.96 o                         
   6 -11   4         57.41         65.15         4.31 o                         
  -6 -10   4        100.61        129.97        13.57 o                         
  -5 -10   4         74.39         72.59         5.35 o                         
  -4 -10   4        105.36         97.88         5.14 o                         
  -3 -10   4        407.16        403.31        10.16 o                         
  -2 -10   4         81.74         74.80         3.34 o                         
  -1 -10   4         11.20          6.94         1.98 o                         
   0 -10   4        202.81        322.21         5.78 o                         
   1 -10   4        213.82        219.54         5.74 o                         
   2 -10   4        905.24        967.54        15.26 o                         
   3 -10   4        114.50        103.47         5.20 o                         
   4 -10   4          6.09          5.33         2.96 o                         
   5 -10   4          0.38          6.90         3.45 o                         
   6 -10   4          9.11          6.40         3.04 o                         
   7 -10   4          0.58          5.19         3.89 o                         
  -6  -9   4         23.58         20.36        13.21 o                         
  -5  -9   4        166.52        171.04         7.99 o                         
  -4  -9   4        106.62        103.49         4.58 o                         
  -3  -9   4        135.71        148.19         4.53 o                         
  -2  -9   4       3113.34       3092.56        33.68 o                         
  -1  -9   4        152.78        140.52         4.94 o                         
   0  -9   4         36.57         51.94         3.96 o                         
   1  -9   4         13.39         27.42         5.62 o                         
   2  -9   4        127.15         86.50         4.72 o                         
   3  -9   4          0.05          1.56         2.14 o                         
   4  -9   4        314.47        278.49         8.48 o                         
   5  -9   4         99.16         93.05         6.59 o                         
   6  -9   4          9.48         12.03         5.19 o                         
   7  -9   4          0.02          2.97         4.32 o                         
  -7  -8   4          0.14          8.57         8.93 o                         
  -6  -8   4        141.89        164.19        10.27 o                         
  -5  -8   4        475.68        470.56        12.33 o                         
  -4  -8   4         10.27         11.29         2.46 o                         
  -3  -8   4          2.59          1.92         1.67 o                         
  -2  -8   4          1.47          2.15         1.46 o                         
  -1  -8   4        168.20        270.35         7.47 o                         
   0  -8   4         13.50         12.95         2.29 o                         
   1  -8   4         24.51         37.58         1.91 o                         
   2  -8   4          0.41         -2.83         1.89 o                         
   3  -8   4          5.84          5.22         2.07 o                         
   4  -8   4         39.24         31.63         3.65 o                         
   5  -8   4         35.60         34.04         3.57 o                         
   6  -8   4         12.30         15.53         3.50 o                         
   7  -8   4          0.01         -0.45         4.32 o                         
  -7  -7   4          0.52          1.36         8.57 o                         
  -6  -7   4          4.60          1.39         8.21 o                         
  -5  -7   4         15.90         16.93         5.28 o                         
  -4  -7   4        337.04        311.61         6.28 o                         
  -3  -7   4        214.63        244.43         8.62 o                         
  -2  -7   4         10.68         10.02         1.70 o                         
  -1  -7   4         31.03         52.67         2.03 o                         
   0  -7   4       1803.89       1944.42        31.33 o                         
   1  -7   4          1.54         -0.65         0.79 o                         
   2  -7   4        208.78        195.06         5.78 o                         
   3  -7   4         22.47         23.37         2.75 o                         
   4  -7   4         55.32         61.96         3.84 o                         
   5  -7   4          5.19          6.10         2.04 o                         
   6  -7   4          1.42         -2.47         2.86 o                         
   7  -7   4          0.01         -3.57         6.78 o                         
  -7  -6   4          1.27          7.61         5.79 o                         
  -6  -6   4         17.16         17.50         5.55 o                         
  -5  -6   4         59.77         60.93         7.46 o                         
  -4  -6   4        219.58        230.79         4.20 o                         
  -3  -6   4        429.78        375.59         6.27 o                         
  -2  -6   4       2171.43       2228.61        21.05 o                         
  -1  -6   4       3833.27       3904.56        34.44 o                         
   0  -6   4       3035.76       2863.79        32.20 o                         
   1  -6   4        335.46        348.03         5.53 o                         
   2  -6   4        608.14        731.11        15.87 o                         
   3  -6   4        223.22        266.65         7.32 o                         
   4  -6   4        291.25        240.70         6.37 o                         
   5  -6   4         26.95         26.06         2.46 o                         
   6  -6   4        119.18        134.49         6.98 o                         
   7  -6   4         13.82         13.18         5.36 o                         
  -7  -5   4         38.76         35.35         6.56 o                         
  -6  -5   4         64.62         66.72         5.77 o                         
  -5  -5   4          7.95          1.98         2.59 o                         
  -4  -5   4        324.64        315.91         4.71 o                         
  -3  -5   4        302.84        317.26         4.60 o                         
  -2  -5   4        544.17        522.97         5.98 o                         
  -1  -5   4      10484.17      10365.33        95.05 o                         
   0  -5   4       2055.00       1893.90        20.42 o                         
   1  -5   4        204.39        214.30         5.18 o                         
   2  -5   4        219.05        322.21         6.04 o                         
   3  -5   4         26.53         29.27         2.35 o                         
   4  -5   4          8.21         14.68         1.52 o                         
   5  -5   4        128.98        113.00         4.21 o                         
   6  -5   4         11.43         17.58         6.80 o                         
   7  -5   4          2.59         -4.55         4.62 o                         
  -7  -4   4          5.61          4.47         4.17 o                         
  -6  -4   4         18.40         18.69         6.80 o                         
  -5  -4   4        474.24        424.57         8.67 o                         
  -4  -4   4        502.62        500.37         6.84 o                         
  -3  -4   4        105.99         94.59         2.19 o                         
  -2  -4   4       1569.27       1301.71        11.46 o                         
  -1  -4   4       1199.87        958.24         8.62 o                         
   0  -4   4          4.23          6.20         0.74 o                         
   1  -4   4       5413.24       5296.41        66.09 o                         
   2  -4   4       2374.64       2677.78        35.46 o                         
   3  -4   4          3.18          0.54         1.24 o                         
   4  -4   4         17.68         29.75         2.02 o                         
   5  -4   4          0.07         -1.04         1.64 o                         
   6  -4   4        229.25        230.98         9.01 o                         
   7  -4   4         20.16         11.43         6.43 o                         
  -7  -3   4         19.24         16.15         4.80 o                         
  -6  -3   4         36.21         43.19         4.49 o                         
  -5  -3   4         81.55         74.50         3.88 o                         
  -4  -3   4          6.11          5.12         1.57 o                         
  -3  -3   4       1679.25       1749.61        15.87 o                         
  -2  -3   4       5165.61       5361.40        44.69 o                         
  -1  -3   4        415.64        558.59         5.50 o                         
   0  -3   4         76.31         50.27         2.29 o                         
   1  -3   4       1178.90       1239.22        17.08 o                         
   2  -3   4        380.08        484.39         7.52 o                         
   3  -3   4         98.59         75.20         2.40 o                         
   4  -3   4         21.88         22.61         1.72 o                         
   5  -3   4          1.58          1.96         2.33 o                         
   6  -3   4         90.40         97.54         6.48 o                         
   7  -3   4          0.01         -0.71         5.71 o                         
  -7  -2   4          0.86         -5.74         3.83 o                         
  -6  -2   4          1.28          2.57         3.81 o                         
  -5  -2   4          4.45          3.19         2.07 o                         
  -4  -2   4        225.79        216.34         5.19 o                         
  -3  -2   4        339.56        332.66         4.07 o                         
  -2  -2   4        742.69        613.62         5.69 o                         
  -1  -2   4       1984.92       2441.35        18.56 o                         
   0  -2   4       3458.67       3212.45        30.06 o                         
   1  -2   4          0.03          6.05         1.70 o                         
   2  -2   4        121.79        129.89         2.62 o                         
   3  -2   4         83.88         47.52         1.97 o                         
   4  -2   4          0.29         -0.50         1.06 o                         
   5  -2   4        287.35        304.80        10.80 o                         
   6  -2   4        155.89        140.08         8.93 o                         
   7  -2   4          5.74          7.14         5.71 o                         
  -7  -1   4          8.96          6.66         3.93 o                         
  -6  -1   4         51.84         52.97         3.72 o                         
  -5  -1   4         66.33         72.43         5.10 o                         
  -4  -1   4         80.82        109.14         4.75 o                         
  -3  -1   4        452.96        470.89         5.80 o                         
  -2  -1   4       2170.02       2601.48        19.97 o                         
  -1  -1   4       1087.98        879.35         7.72 o                         
   0  -1   4       3145.93       2591.54        22.67 o                         
   1  -1   4      68725.25      70316.55       611.86 o                         
   2  -1   4         81.83         67.79         1.89 o                         
   3  -1   4         99.08         71.42         1.96 o                         
   4  -1   4        498.99        508.81         8.73 o                         
   5  -1   4        145.61        124.97         7.37 o                         
   6  -1   4          0.03         -3.86         3.57 o                         
   7  -1   4         68.50         87.12        10.71 o                         
  -8   0   4         28.52         37.94         6.04 o                         
  -7   0   4         27.44         30.98         4.80 o                         
  -6   0   4        168.67        147.34         6.17 o                         
  -5   0   4          4.17          2.80         2.07 o                         
  -4   0   4        299.66        322.28         4.92 o                         
  -3   0   4       1214.48       1149.95        11.72 o                         
  -2   0   4        300.78        252.77         3.00 o                         
  -1   0   4       5691.20       5118.28        37.94 o                         
   0   0   4        264.65        246.03         2.89 o                         
   1   0   4       3515.22       3733.80        32.95 o                         
   2   0   4       4187.81       4533.19        47.20 o                         
   3   0   4         87.03         79.12         2.69 o                         
   4   0   4          0.38          1.16         1.22 o                         
   5   0   4        116.61        118.48         7.21 o                         
   6   0   4         74.60         75.93         7.21 o                         
   7   0   4          0.63         -2.14         5.71 o                         
  -8   1   4          7.88         10.47         6.00 o                         
  -7   1   4         56.08         64.28         5.73 o                         
  -6   1   4          3.58         -1.39         2.43 o                         
  -5   1   4          7.29          6.84         2.11 o                         
  -4   1   4         43.34         65.47         3.05 o                         
  -3   1   4          7.03         10.33         1.60 o                         
  -2   1   4       1091.64       1197.16        10.52 o                         
  -1   1   4         66.35         97.24         1.86 o                         
   0   1   4       4147.48       3852.96        33.86 o                         
   1   1   4       1660.13       1664.93        15.33 o                         
   2   1   4        745.25        626.88         8.22 o                         
   3   1   4        825.49        782.95        10.95 o                         
   4   1   4         83.47         93.15         3.46 o                         
   5   1   4          0.25         -3.71         2.47 o                         
   6   1   4          4.56          8.57         4.04 o                         
   7   1   4          5.74         -5.00         5.71 o                         
  -8   2   4         15.09         20.05         6.51 o                         
  -7   2   4          3.58          2.69         4.27 o                         
  -6   2   4        240.84        235.96         7.80 o                         
  -5   2   4        123.42        104.22         5.50 o                         
  -4   2   4        304.10        317.31         4.89 o                         
  -3   2   4        126.46        215.37         4.22 o                         
  -2   2   4        511.95        428.89         5.32 o                         
  -1   2   4         31.28         51.96         1.72 o                         
   0   2   4         31.27         75.14         3.82 o                         
   1   2   4          0.47          0.08         0.65 o                         
   2   2   4        280.54        276.66         4.22 o                         
   3   2   4        313.30        314.15         6.04 o                         
   4   2   4          0.01         -2.21         1.48 o                         
   5   2   4         95.82        115.73         8.57 o                         
   6   2   4         40.27         46.28         5.79 o                         
   7   2   4          1.13         -5.55         4.46 o                         
  -7   3   4          0.29         -2.86        12.14 o                         
  -6   3   4          2.28          2.72         2.92 o                         
  -5   3   4         30.36         22.85         3.09 o                         
  -4   3   4         65.35         60.34         2.19 o                         
  -3   3   4        243.86        222.25         3.45 o                         
  -2   3   4        125.65        130.40         2.92 o                         
  -1   3   4        199.77        188.88         3.01 o                         
   0   3   4       2836.57       2468.83        24.45 o                         
   1   3   4          2.39          7.08         1.38 o                         
   2   3   4          2.09          2.77         1.09 o                         
   3   3   4         82.14        108.54         4.79 o                         
   4   3   4         74.64         76.40         3.50 o                         
   5   3   4          9.46          8.90         3.42 o                         
   6   3   4          2.07          3.36         4.27 o                         
   7   3   4          0.47         -4.84         5.00 o                         
  -7   4   4         27.87         32.80         5.66 o                         
  -6   4   4         64.90         64.93         7.01 o                         
  -5   4   4        281.19        301.79         7.33 o                         
  -4   4   4         51.13         51.38         2.06 o                         
  -3   4   4         48.16         49.21         2.54 o                         
  -2   4   4       3258.73       3617.40        38.49 o                         
  -1   4   4       2632.25       2504.93        27.10 o                         
   0   4   4        294.70        311.50         5.43 o                         
   1   4   4        194.66        238.24         3.78 o                         
   2   4   4        106.68        169.86         3.72 o                         
   3   4   4        487.57        478.09         8.50 o                         
   4   4   4        765.11        755.99        14.52 o                         
   5   4   4         40.72         46.99         4.66 o                         
   6   4   4         18.85         20.57         5.28 o                         
   7   4   4         15.87         18.92         6.06 o                         
  -7   5   4         54.25         54.04         6.60 o                         
  -6   5   4        377.84        405.12        10.79 o                         
  -5   5   4          8.57          5.97         2.38 o                         
  -4   5   4        339.47        307.15         6.96 o                         
  -3   5   4        154.62        160.03         3.37 o                         
  -2   5   4        218.61        181.04         5.04 o                         
  -1   5   4       1490.50       1380.01        16.31 o                         
   0   5   4       2011.44       2299.92        21.78 o                         
   1   5   4        104.97         95.65         3.03 o                         
   2   5   4        141.87         92.28         2.75 o                         
   3   5   4         60.97         65.80         2.24 o                         
   4   5   4          8.07          5.91         2.96 o                         
   5   5   4        152.63        130.19         6.85 o                         
   6   5   4         21.41         17.14         5.55 o                         
  -7   6   4         24.51         24.68         6.49 o                         
  -6   6   4         20.27         15.94         3.90 o                         
  -5   6   4        142.59        154.41         5.74 o                         
  -4   6   4        834.73        872.32        15.82 o                         
  -3   6   4        210.94        154.64         3.54 o                         
  -2   6   4        569.15        508.56        11.55 o                         
  -1   6   4       2177.75       2516.74        27.88 o                         
   0   6   4        105.67         74.51         2.69 o                         
   1   6   4        921.98        935.81        10.58 o                         
   2   6   4          4.18          3.72         1.57 o                         
   3   6   4        120.57        110.67         3.71 o                         
   4   6   4        126.05        131.68         6.29 o                         
   5   6   4         41.05         43.41         6.94 o                         
   6   6   4          6.41          7.11         6.78 o                         
  -7   7   4          4.26          4.26         4.38 o                         
  -6   7   4         89.21         89.49         5.69 o                         
  -5   7   4         97.61         73.33         4.45 o                         
  -4   7   4         21.45         19.97         3.08 o                         
  -3   7   4         61.64         62.01         3.02 o                         
  -2   7   4         17.61         10.04         2.10 o                         
  -1   7   4         85.64         82.31         3.32 o                         
   0   7   4         62.38         47.12         3.40 o                         
   1   7   4         45.82         70.06         3.57 o                         
   2   7   4          0.60         -0.01         1.58 o                         
   3   7   4         70.37         77.04         3.29 o                         
   4   7   4         55.08         49.21         4.41 o                         
   5   7   4          7.83          9.46         5.26 o                         
   6   7   4          5.51          2.55         5.28 o                         
  -7   8   4          6.09          1.00         4.30 o                         
  -6   8   4          3.36          1.31         3.55 o                         
  -5   8   4        271.39        300.36         9.20 o                         
  -4   8   4        101.28         96.55         4.98 o                         
  -3   8   4         13.66         22.40         2.73 o                         
  -2   8   4         23.53         46.56         3.11 o                         
  -1   8   4        176.48        202.74         6.10 o                         
   0   8   4        145.18        149.02         4.33 o                         
   1   8   4        141.25        161.31         5.27 o                         
   2   8   4         49.40         61.43         3.15 o                         
   3   8   4          0.12         -1.53         2.19 o                         
   4   8   4         39.11         43.46         5.07 o                         
   5   8   4         82.32         85.37         6.60 o                         
   6   8   4          1.63         -4.57         6.78 o                         
  -7   9   4          2.58          9.41         5.08 o                         
  -6   9   4         25.37         20.69         6.73 o                         
  -5   9   4          2.12          0.87         3.45 o                         
  -4   9   4         82.74         73.75         4.74 o                         
  -3   9   4        133.80        126.02         4.75 o                         
  -2   9   4          2.72          4.04         2.16 o                         
  -1   9   4         11.72          9.39         2.56 o                         
   0   9   4        327.06        318.09         7.40 o                         
   1   9   4        679.93        636.72         9.70 o                         
   2   9   4        188.30        197.46         5.29 o                         
   3   9   4        235.40        231.50         6.54 o                         
   4   9   4          2.37          2.06         3.66 o                         
   5   9   4          2.46          0.14         3.75 o                         
  -6  10   4         52.47         60.65         5.87 o                         
  -5  10   4        145.22        148.62         7.84 o                         
  -4  10   4         30.26         33.83         4.32 o                         
  -3  10   4       1502.03       1569.83        26.29 o                         
  -2  10   4          3.65          5.11         2.54 o                         
  -1  10   4        325.22        315.76         8.43 o                         
   0  10   4         40.45         60.68         5.46 o                         
   1  10   4         43.21         40.94         4.62 o                         
   2  10   4         95.06         92.84         4.54 o                         
   3  10   4        516.27        541.94        11.90 o                         
   4  10   4          1.79          1.70         5.28 o                         
   5  10   4        118.42        153.91        15.35 o                         
  -6  11   4          1.66          4.44         4.32 o                         
  -5  11   4         26.64         49.68         6.57 o                         
  -4  11   4         14.39         22.11         4.86 o                         
  -3  11   4         51.09         44.14         4.96 o                         
  -2  11   4        414.87        371.56         9.73 o                         
  -1  11   4        106.46        107.65         5.61 o                         
   0  11   4        102.06        105.02         6.30 o                         
   1  11   4        125.53        132.65         8.69 o                         
   2  11   4          5.81          7.09         3.03 o                         
   3  11   4         84.28        100.41         5.88 o                         
   4  11   4         44.09         54.36         9.28 o                         
   5  11   4          2.70          5.93         5.79 o                         
  -6  12   4         12.92          8.63         5.00 o                         
  -5  12   4         12.86          9.26         6.57 o                         
  -4  12   4          7.11          5.07         5.86 o                         
  -3  12   4        403.32        427.53        12.19 o                         
  -2  12   4         10.55          7.60         3.17 o                         
  -1  12   4         10.75         19.12         3.63 o                         
   0  12   4        128.32        130.64         6.13 o                         
   1  12   4          0.40         -2.92         3.09 o                         
   2  12   4          0.02         -1.53         3.24 o                         
   3  12   4         10.66          9.52         3.77 o                         
   4  12   4         95.27        104.67         9.76 o                         
  -5  13   4          4.56         -1.43         7.86 o                         
  -4  13   4          6.05          8.08         7.52 o                         
  -3  13   4          0.72         -4.56         3.78 o                         
  -2  13   4          1.39         -2.64         2.88 o                         
  -1  13   4         26.26         27.24         4.31 o                         
   0  13   4        271.69        261.15         9.50 o                         
   1  13   4         32.94         30.56         4.93 o                         
   2  13   4          3.05         -1.05         4.10 o                         
   3  13   4          0.00          1.38         5.71 o                         
   4  13   4         34.96         42.63        11.43 o                         
  -5  14   4         13.35         39.99        11.43 o                         
  -4  14   4          8.49          3.12         7.50 o                         
  -3  14   4          1.66         -0.67         6.05 o                         
  -2  14   4          3.36          4.70         3.22 o                         
  -1  14   4        108.61         94.39         6.39 o                         
   0  14   4         84.52         82.48         6.22 o                         
   1  14   4         51.78         52.28         5.30 o                         
   2  14   4         58.71         68.11         7.13 o                         
   3  14   4         13.88         19.04         5.81 o                         
  -4  15   4         48.59         37.74        16.07 o                         
  -3  15   4          8.60          8.23         5.66 o                         
  -2  15   4          0.10          0.34         3.61 o                         
  -1  15   4          1.65          3.34         3.72 o                         
   0  15   4         75.59         89.79         6.58 o                         
   1  15   4          8.03          8.99         4.23 o                         
   2  15   4         33.98         36.45         6.47 o                         
  -3  16   4          4.65          4.91         6.78 o                         
  -2  16   4        116.01        130.04         7.79 o                         
  -1  16   4         49.01         49.17         5.80 o                         
   0  16   4          6.94         16.40         4.76 o                         
   1  16   4         46.73         38.50         6.60 o                         
  -2  17   4          6.66          6.61         5.41 o                         
  -1  17   4          3.89          5.19         5.41 o                         
   0  17   4          0.49          8.44         5.71 o                         
  -1 -19   5          0.71         -4.69         4.58 o                         
   0 -19   5         12.37         18.81         7.86 o                         
   1 -19   5          1.99          2.14        10.71 o                         
   2 -19   5         48.74         44.99        14.28 o                         
   3 -19   5         16.20         10.00        11.43 o                         
  -2 -18   5        106.57        102.01         7.77 o                         
  -1 -18   5         53.23         66.24         8.38 o                         
   0 -18   5         15.67         21.89         4.52 o                         
   1 -18   5         16.08          6.03         6.80 o                         
   2 -18   5         29.90         34.99        12.85 o                         
   3 -18   5          2.99         -9.28        10.00 o                         
   4 -18   5         41.82         27.85        12.85 o                         
  -3 -17   5         26.04         26.67         6.24 o                         
  -2 -17   5         34.86         22.99         5.52 o                         
  -1 -17   5         29.79         20.46         5.11 o                         
   0 -17   5          3.47         -1.21         3.84 o                         
   1 -17   5          1.88         -0.91         6.18 o                         
   2 -17   5         18.96         23.38         7.37 o                         
   3 -17   5          0.34         -2.86         8.57 o                         
   4 -17   5         10.93          9.28        10.00 o                         
  -4 -16   5         38.51         41.31         7.25 o                         
  -3 -16   5          1.22         -3.73         5.35 o                         
  -2 -16   5          7.05         -3.94         3.45 o                         
  -1 -16   5          8.17          9.59         4.14 o                         
   0 -16   5         54.81         39.33         6.72 o                         
   1 -16   5         34.06         26.25         8.93 o                         
   2 -16   5          8.54          5.06         5.66 o                         
   3 -16   5        104.44        113.16        15.35 o                         
   4 -16   5         23.73         24.56         7.02 o                         
   5 -16   5          7.40         -5.00         9.28 o                         
  -4 -15   5          4.01          6.87         5.51 o                         
  -3 -15   5         11.45         13.00         4.24 o                         
  -2 -15   5        208.37        197.09         9.76 o                         
  -1 -15   5         26.82         29.51         6.85 o                         
   0 -15   5        101.93         98.18         6.14 o                         
   1 -15   5         53.30         56.42         8.23 o                         
   2 -15   5        134.29        110.30        10.06 o                         
   3 -15   5          0.19         10.99         6.43 o                         
   4 -15   5         81.15         96.83         8.23 o                         
   5 -15   5         36.86         44.24         6.57 o                         
  -5 -14   5          5.63         -0.34         4.12 o                         
  -4 -14   5         58.97         61.38         7.13 o                         
  -3 -14   5        179.95        184.12        10.16 o                         
  -2 -14   5        561.99        484.02        15.85 o                         
  -1 -14   5       1346.10       1304.44        24.90 o                         
   0 -14   5       1500.24       1516.32        27.71 o                         
   1 -14   5        186.58        179.32        11.58 o                         
   2 -14   5        298.31        285.47        14.62 o                         
   3 -14   5        136.59        134.36         7.67 o                         
   4 -14   5          3.65          7.43         5.05 o                         
   5 -14   5         10.91         10.89         4.17 o                         
   6 -14   5         47.63         67.32         9.59 o                         
  -5 -13   5         89.30         89.27         6.23 o                         
  -4 -13   5         23.69         17.59         4.48 o                         
  -3 -13   5        194.88        156.91        13.57 o                         
  -2 -13   5        186.02        142.57         8.64 o                         
  -1 -13   5       1062.76       1090.77        33.56 o                         
   0 -13   5        373.14        312.71        16.18 o                         
   1 -13   5        600.76        585.70        14.11 o                         
   2 -13   5        573.09        610.25        21.64 o                         
   3 -13   5         16.98         12.30         3.69 o                         
   4 -13   5          2.72         -3.12         2.88 o                         
   5 -13   5         30.37         35.20         4.86 o                         
   6 -13   5          0.90         -1.07         6.06 o                         
  -6 -12   5         49.81         59.27        10.71 o                         
  -5 -12   5         87.90         93.47         6.23 o                         
  -4 -12   5         10.27          7.98         4.85 o                         
  -3 -12   5        132.29        148.76         8.85 o                         
  -2 -12   5         65.48         91.86         6.80 o                         
  -1 -12   5        276.23        231.60        17.14 o                         
   0 -12   5       1406.70       1372.96        25.25 o                         
   1 -12   5         15.65         25.44         3.49 o                         
   2 -12   5        196.06        193.52         6.00 o                         
   3 -12   5          0.53         -0.98         1.69 o                         
   4 -12   5          6.91          8.17         3.25 o                         
   5 -12   5          2.79          0.83         3.38 o                         
   6 -12   5          0.01          3.57         7.86 o                         
  -6 -11   5         11.57          7.14         8.57 o                         
  -5 -11   5          0.03         -4.68         3.12 o                         
  -4 -11   5          0.81         -4.68         4.79 o                         
  -3 -11   5         28.58         25.89         5.26 o                         
  -2 -11   5         38.39         34.65         4.96 o                         
  -1 -11   5         13.92         16.41         3.93 o                         
   0 -11   5          4.88          9.45         1.67 o                         
   1 -11   5         10.95         20.71         2.36 o                         
   2 -11   5         81.38         72.32         3.44 o                         
   3 -11   5         33.63         39.11         3.83 o                         
   4 -11   5         79.85         86.07         5.42 o                         
   5 -11   5         60.80         61.97         4.64 o                         
   6 -11   5          0.54         -2.50         7.50 o                         
  -6 -10   5          1.13         -3.57         7.86 o                         
  -5 -10   5         10.71          4.86         3.63 o                         
  -4 -10   5         51.99         43.06         4.16 o                         
  -3 -10   5          4.86          2.92         2.24 o                         
  -2 -10   5          1.29          4.64         2.08 o                         
  -1 -10   5        124.99        144.72         6.70 o                         
   0 -10   5          0.53         -2.62         1.75 o                         
   1 -10   5          7.09         23.85         4.61 o                         
   2 -10   5         39.66         63.46         2.77 o                         
   3 -10   5         90.63         95.18         8.56 o                         
   4 -10   5        222.47        257.89         8.29 o                         
   5 -10   5         30.52         30.08         4.35 o                         
   6 -10   5         51.74         58.47         8.32 o                         
   7 -10   5          1.07          0.00         6.43 o                         
  -6  -9   5         27.06         37.62         7.50 o                         
  -5  -9   5        257.88        238.37        13.09 o                         
  -4  -9   5          0.22         -0.33         2.36 o                         
  -3  -9   5        465.22        448.36         8.34 o                         
  -2  -9   5        427.24        450.97         8.54 o                         
  -1  -9   5       1443.08       1492.25        21.69 o                         
   0  -9   5         49.72         43.78         2.95 o                         
   1  -9   5          0.12          0.77         2.16 o                         
   2  -9   5        883.14        952.32        22.06 o                         
   3  -9   5        881.31        857.46        15.50 o                         
   4  -9   5         28.91         26.23         4.18 o                         
   5  -9   5        167.44        171.41         6.45 o                         
   6  -9   5         49.78         56.32         4.21 o                         
   7  -9   5          2.42          0.38         3.89 o                         
  -7  -8   5         12.20         10.43         6.43 o                         
  -6  -8   5          1.42         -3.50        12.14 o                         
  -5  -8   5        135.79        152.04         9.55 o                         
  -4  -8   5        529.09        509.80         9.20 o                         
  -3  -8   5          0.00         -1.64         1.61 o                         
  -2  -8   5          1.17          0.08         1.39 o                         
  -1  -8   5       2724.34       3232.18        37.73 o                         
   0  -8   5         95.05         55.14         3.78 o                         
   1  -8   5         11.63         40.52         2.62 o                         
   2  -8   5       1007.96       1072.53        18.86 o                         
   3  -8   5         12.95         16.24         2.89 o                         
   4  -8   5        296.42        311.46         8.65 o                         
   5  -8   5        101.92        105.43         5.68 o                         
   6  -8   5          0.02          1.29         2.86 o                         
   7  -8   5         12.86          4.93         4.87 o                         
  -7  -7   5          0.79         -7.36         4.97 o                         
  -6  -7   5         90.37         85.06         7.81 o                         
  -5  -7   5         89.47         86.40         5.77 o                         
  -4  -7   5          5.05          2.49         2.14 o                         
  -3  -7   5          0.13          4.55         1.68 o                         
  -2  -7   5        473.33        432.23         7.66 o                         
  -1  -7   5        519.80        445.16         7.46 o                         
   0  -7   5        130.40        102.89         4.15 o                         
   1  -7   5        988.83        961.80        14.79 o                         
   2  -7   5         73.34         79.21         4.17 o                         
   3  -7   5         91.01         90.94         3.82 o                         
   4  -7   5         66.61         81.99         4.07 o                         
   5  -7   5          9.51          7.62         2.00 o                         
   6  -7   5          4.92          1.25         2.92 o                         
   7  -7   5          5.99         10.43         4.75 o                         
  -7  -6   5          1.98          7.17         5.79 o                         
  -6  -6   5         12.66          6.90         4.12 o                         
  -5  -6   5          0.79          0.13         2.78 o                         
  -4  -6   5         19.60         16.24         1.68 o                         
  -3  -6   5          4.08          4.63         1.33 o                         
  -2  -6   5       1387.85       1473.85        14.55 o                         
  -1  -6   5       2452.19       2359.74        27.94 o                         
   0  -6   5        105.46        126.75         3.25 o                         
   1  -6   5          8.48          3.49         2.04 o                         
   2  -6   5          0.01          1.69         1.54 o                         
   3  -6   5         51.97         54.02         2.93 o                         
   4  -6   5        222.38        214.88         5.99 o                         
   5  -6   5         72.55         58.98         3.26 o                         
   6  -6   5          1.22          1.18         3.19 o                         
   7  -6   5         47.78         47.56         6.60 o                         
  -7  -5   5          1.60          1.59         4.38 o                         
  -6  -5   5         13.44          9.13         6.36 o                         
  -5  -5   5          0.14          2.62         2.31 o                         
  -4  -5   5         99.37        120.82         3.23 o                         
  -3  -5   5        144.29        137.73         3.01 o                         
  -2  -5   5       1431.23       1438.52        13.32 o                         
  -1  -5   5       2925.40       3239.06        26.96 o                         
   0  -5   5         93.32         88.61         2.04 o                         
   1  -5   5        614.45        750.26        11.17 o                         
   2  -5   5        298.63        303.95         6.59 o                         
   3  -5   5        188.90        176.16         4.65 o                         
   4  -5   5        220.64        204.97         4.58 o                         
   5  -5   5        128.02        123.03         4.47 o                         
   6  -5   5        168.74        182.18         7.86 o                         
   7  -5   5          0.74          1.43         5.71 o                         
  -7  -4   5         35.35         32.57         5.14 o                         
  -6  -4   5         53.43         62.99         4.88 o                         
  -5  -4   5        102.24        111.59         4.71 o                         
  -4  -4   5         45.03         41.58         2.25 o                         
  -3  -4   5        906.80       1064.70        10.46 o                         
  -2  -4   5       2809.97       2860.37        24.43 o                         
  -1  -4   5         75.77         76.44         1.67 o                         
   0  -4   5        484.36        552.15         7.61 o                         
   1  -4   5          9.01          9.06         0.81 o                         
   2  -4   5        872.41        836.10        15.07 o                         
   3  -4   5        242.61        240.71         4.20 o                         
   4  -4   5          1.26         -0.87         1.16 o                         
   5  -4   5         39.26         41.71         5.79 o                         
   6  -4   5         39.53         39.24         6.78 o                         
   7  -4   5          0.01         -4.28         5.71 o                         
  -7  -3   5         22.14         17.63         4.66 o                         
  -6  -3   5        102.62         89.18         5.95 o                         
  -5  -3   5        195.77        188.99         5.82 o                         
  -4  -3   5        103.10         94.99         3.04 o                         
  -3  -3   5        749.98        805.71         8.73 o                         
  -2  -3   5       3771.28       3892.68        29.64 o                         
  -1  -3   5       6687.22       6151.64        47.46 o                         
   0  -3   5       3565.09       3554.13        36.41 o                         
   1  -3   5        204.44        181.90         3.84 o                         
   2  -3   5       2864.43       3090.26        32.19 o                         
   3  -3   5          7.07          6.09         1.39 o                         
   4  -3   5         51.98         49.96         2.33 o                         
   5  -3   5         60.23         64.87        17.50 o                         
   6  -3   5          0.20         -5.64         3.76 o                         
   7  -3   5          1.91          0.00         5.71 o                         
  -7  -2   5          3.44          5.88         5.59 o                         
  -6  -2   5         40.28         35.39         4.90 o                         
  -5  -2   5        255.22        290.11         7.08 o                         
  -4  -2   5        269.40        239.59         5.65 o                         
  -3  -2   5        472.24        434.85         5.11 o                         
  -2  -2   5       1144.74       1002.92         8.87 o                         
  -1  -2   5        144.46        130.28         2.00 o                         
   0  -2   5        480.57        319.34         4.05 o                         
   1  -2   5         81.89         65.39         1.79 o                         
   2  -2   5         94.10         83.53         2.56 o                         
   3  -2   5          9.16          5.98         1.04 o                         
   4  -2   5          0.23          1.30         1.20 o                         
   5  -2   5         99.93         99.49         8.93 o                         
   6  -2   5         11.72         12.03         4.62 o                         
   7  -2   5          0.07          6.43         5.71 o                         
  -7  -1   5          6.04          6.58         3.97 o                         
  -6  -1   5          0.08         -1.61         2.37 o                         
  -5  -1   5          0.00          0.19         2.09 o                         
  -4  -1   5         28.49         28.11         1.84 o                         
  -3  -1   5        301.82        248.41         4.19 o                         
  -2  -1   5        185.53        217.54         2.85 o                         
  -1  -1   5        391.26        409.76         4.23 o                         
   0  -1   5        756.26        607.20         5.86 o                         
   1  -1   5      21344.45      20954.45       194.18 o                         
   2  -1   5        843.39        868.23         9.62 o                         
   3  -1   5        637.74        698.34         7.84 o                         
   4  -1   5         34.34         30.38         2.63 o                         
   5  -1   5        860.89        950.16        23.28 o                         
   6  -1   5          2.81         -6.62         7.86 o                         
   7  -1   5         35.79         22.85         7.86 o                         
  -7   0   5         12.57         11.09         4.08 o                         
  -6   0   5         30.59         33.40         3.57 o                         
  -5   0   5         33.20         44.77         3.23 o                         
  -4   0   5         48.62         51.98         2.22 o                         
  -3   0   5        682.66        671.28         8.29 o                         
  -2   0   5        407.46        499.13         5.61 o                         
  -1   0   5        536.59        597.19         5.72 o                         
   0   0   5        892.48       1030.92        10.02 o                         
   1   0   5        642.77        696.04         7.30 o                         
   2   0   5        902.25        711.59         7.51 o                         
   3   0   5         39.65         36.67         1.88 o                         
   4   0   5        139.15        126.97         3.51 o                         
   5   0   5        213.09        234.51        10.46 o                         
   6   0   5        105.45        113.54        10.71 o                         
   7   0   5          1.72          2.86         6.43 o                         
  -7   1   5         65.72         79.81         9.72 o                         
  -6   1   5         45.12         46.24         3.85 o                         
  -5   1   5         46.86         49.40         3.41 o                         
  -4   1   5        138.88        147.75         3.79 o                         
  -3   1   5         83.02         87.04         2.60 o                         
  -2   1   5       1553.27       1573.40        12.75 o                         
  -1   1   5        756.19        744.60         7.79 o                         
   0   1   5       1116.80       1391.38        13.23 o                         
   1   1   5        298.58        306.11         3.85 o                         
   2   1   5       2817.44       3110.48        28.30 o                         
   3   1   5        487.92        547.11         8.69 o                         
   4   1   5        105.06         87.66         3.40 o                         
   5   1   5        757.90        791.46        15.81 o                         
   6   1   5         15.45         20.71         6.43 o                         
   7   1   5         10.91          8.57         7.14 o                         
  -7   2   5          1.31          0.92         4.27 o                         
  -6   2   5         47.59         50.23         3.99 o                         
  -5   2   5        265.89        293.90         6.85 o                         
  -4   2   5        205.88        224.49         4.46 o                         
  -3   2   5        724.57        790.62         8.86 o                         
  -2   2   5         73.01        111.84         2.35 o                         
  -1   2   5       1294.57       1460.70        14.07 o                         
   0   2   5          2.24          7.10         0.96 o                         
   1   2   5        427.70        473.18         5.53 o                         
   2   2   5       1425.10       1432.63        14.10 o                         
   3   2   5        180.89        165.10         4.43 o                         
   4   2   5          3.89          0.15         1.68 o                         
   5   2   5         37.32         38.83         5.28 o                         
   6   2   5         31.51         29.38        11.43 o                         
   7   2   5          4.63          0.40         6.07 o                         
  -7   3   5          0.20          5.99         6.78 o                         
  -6   3   5        152.46        130.25         6.45 o                         
  -5   3   5         45.30         52.88         6.14 o                         
  -4   3   5         13.67         18.12         1.89 o                         
  -3   3   5         69.94         81.99         2.49 o                         
  -2   3   5        312.11        323.64         4.96 o                         
  -1   3   5        727.52        845.47         9.03 o                         
   0   3   5        916.94       1146.94        11.70 o                         
   1   3   5        956.11        869.46         9.29 o                         
   2   3   5          3.00          1.93         0.89 o                         
   3   3   5        465.85        456.11         8.24 o                         
   4   3   5        124.03        110.25         4.98 o                         
   5   3   5         17.96          5.24         4.10 o                         
   6   3   5          0.15         -3.57         3.95 o                         
   7   3   5          0.00          1.60         5.28 o                         
  -7   4   5          0.14          3.11         4.28 o                         
  -6   4   5        105.57         88.14         5.73 o                         
  -5   4   5         80.22         68.15         4.95 o                         
  -4   4   5         34.85         34.62         1.90 o                         
  -3   4   5         18.01         18.68         1.98 o                         
  -2   4   5        860.63       1007.71        12.76 o                         
  -1   4   5         14.70         27.97         2.63 o                         
   0   4   5         18.30         16.74         1.35 o                         
   1   4   5        291.74        299.83         4.54 o                         
   2   4   5        191.65        207.60         3.80 o                         
   3   4   5         85.04         77.47         3.68 o                         
   4   4   5        369.13        341.39        10.72 o                         
   5   4   5         58.35         69.14         5.49 o                         
   6   4   5          5.81          0.08         4.27 o                         
  -7   5   5          0.41         -4.91         3.36 o                         
  -6   5   5        264.08        309.24         9.69 o                         
  -5   5   5         14.40         10.47         3.05 o                         
  -4   5   5         20.06         18.19         2.16 o                         
  -3   5   5          9.22          5.68         1.52 o                         
  -2   5   5        368.12        424.05         7.01 o                         
  -1   5   5        113.92         86.34         2.56 o                         
   0   5   5       3049.21       2762.04        27.68 o                         
   1   5   5        335.92        323.06         5.07 o                         
   2   5   5         53.16         55.09         2.63 o                         
   3   5   5        424.09        434.62         7.21 o                         
   4   5   5         54.08         53.08         4.33 o                         
   5   5   5         14.60         22.04         4.38 o                         
   6   5   5        134.76        125.87        12.50 o                         
  -7   6   5         29.70         33.67         5.43 o                         
  -6   6   5          2.42          2.44         3.26 o                         
  -5   6   5        158.57        143.68         5.69 o                         
  -4   6   5        274.97        280.24         6.71 o                         
  -3   6   5         65.41         40.21         2.66 o                         
  -2   6   5       1648.38       1940.02        27.53 o                         
  -1   6   5          1.09          1.60         1.58 o                         
   0   6   5        745.67        769.79        10.32 o                         
   1   6   5        635.93        629.67         9.20 o                         
   2   6   5        347.37        370.34         6.52 o                         
   3   6   5          1.33         -0.63         1.85 o                         
   4   6   5         22.30         20.62         4.10 o                         
   5   6   5         80.81         78.12         6.12 o                         
   6   6   5          0.16         -1.48         3.78 o                         
  -7   7   5          0.63         -3.19         3.78 o                         
  -6   7   5         89.28         90.77         5.91 o                         
  -5   7   5         63.82         71.13         5.90 o                         
  -4   7   5         47.18         50.10         3.92 o                         
  -3   7   5        503.55        505.40         9.10 o                         
  -2   7   5        145.23        101.11         4.54 o                         
  -1   7   5          0.06          0.36         1.63 o                         
   0   7   5        298.11        424.94         7.51 o                         
   1   7   5       1475.15       1372.05        16.68 o                         
   2   7   5        268.77        300.61         6.07 o                         
   3   7   5        268.70        283.78         6.73 o                         
   4   7   5         54.01         71.50         5.13 o                         
   5   7   5         16.80         17.61         4.54 o                         
   6   7   5          0.06         -5.07         3.93 o                         
  -7   8   5          5.15          9.41         4.31 o                         
  -6   8   5         13.13         11.01         3.86 o                         
  -5   8   5        150.19        172.04         6.64 o                         
  -4   8   5          8.58          2.24         2.87 o                         
  -3   8   5        105.93        113.63         5.85 o                         
  -2   8   5         91.28         86.69         6.49 o                         
  -1   8   5        145.44        148.65         5.34 o                         
   0   8   5          5.48          7.82         1.82 o                         
   1   8   5          3.70          3.29         1.80 o                         
   2   8   5        286.70        306.51         7.29 o                         
   3   8   5         72.92         64.82         5.05 o                         
   4   8   5        306.32        324.82        10.84 o                         
   5   8   5          6.75          7.48         4.35 o                         
  -7   9   5          3.90          2.00         4.75 o                         
  -6   9   5          2.27          3.77         3.72 o                         
  -5   9   5         93.11         95.65         6.50 o                         
  -4   9   5        548.64        525.45        11.53 o                         
  -3   9   5          6.24         -1.17         2.46 o                         
  -2   9   5         16.85         16.31         2.99 o                         
  -1   9   5         22.03         25.80         4.02 o                         
   0   9   5         30.23         28.70         2.74 o                         
   1   9   5        324.75        294.53         6.31 o                         
   2   9   5         73.88         70.67         3.61 o                         
   3   9   5         23.10         20.35         3.46 o                         
   4   9   5        124.93        137.89         7.67 o                         
   5   9   5          1.60          4.84         4.25 o                         
  -6  10   5          0.29          0.26         3.78 o                         
  -5  10   5         85.07         92.43        10.40 o                         
  -4  10   5        141.45        139.61         6.39 o                         
  -3  10   5        705.99        642.34        11.90 o                         
  -2  10   5         20.25         25.14         4.33 o                         
  -1  10   5          4.38          5.39         2.88 o                         
   0  10   5        141.82        129.98         5.69 o                         
   1  10   5        185.63        211.89         6.12 o                         
   2  10   5         34.32         33.81         3.63 o                         
   3  10   5        281.68        294.49         8.66 o                         
   4  10   5          0.47         -2.93         4.97 o                         
   5  10   5         88.05         86.85         9.05 o                         
  -6  11   5          8.32         11.10         4.96 o                         
  -5  11   5          6.48          7.51         4.77 o                         
  -4  11   5        197.56        223.53         8.01 o                         
  -3  11   5        110.17        129.35         6.36 o                         
  -2  11   5        425.68        443.61         9.60 o                         
  -1  11   5        346.12        353.70         9.66 o                         
   0  11   5        123.43        128.87         5.95 o                         
   1  11   5        595.61        593.32        11.27 o                         
   2  11   5        227.47        244.25         7.90 o                         
   3  11   5         94.93         93.39         8.04 o                         
   4  11   5        158.41        170.52        10.97 o                         
  -6  12   5         15.48          5.85         4.87 o                         
  -5  12   5         13.35          2.86         7.86 o                         
  -4  12   5         12.84         15.71         4.62 o                         
  -3  12   5        159.75        169.85         6.24 o                         
  -2  12   5        178.54        166.30         7.15 o                         
  -1  12   5          8.10          2.09         3.16 o                         
   0  12   5        120.62        121.45         6.13 o                         
   1  12   5        138.70        155.54         6.85 o                         
   2  12   5         16.88         13.01         3.92 o                         
   3  12   5         69.51         80.30         6.16 o                         
   4  12   5        114.44        114.08        10.27 o                         
  -5  13   5         17.43         11.43         9.28 o                         
  -4  13   5         80.25         69.96         7.14 o                         
  -3  13   5         13.53         16.43         4.64 o                         
  -2  13   5         63.10         63.03         4.96 o                         
  -1  13   5         48.62         53.67         5.27 o                         
   0  13   5         55.89         59.20         5.91 o                         
   1  13   5          4.48          4.26         4.20 o                         
   2  13   5         42.91         51.74        15.35 o                         
   3  13   5          0.46          0.36         4.30 o                         
  -5  14   5         13.61         12.85        10.00 o                         
  -4  14   5         15.28         13.21         6.78 o                         
  -3  14   5          4.58          4.05         3.53 o                         
  -2  14   5          0.66         -4.66         3.11 o                         
  -1  14   5          2.29         -0.87         3.25 o                         
   0  14   5         63.52         55.63         5.63 o                         
   1  14   5          0.08         -1.16         3.45 o                         
   2  14   5          1.41         -6.48         4.32 o                         
   3  14   5          1.07          6.17         5.28 o                         
  -4  15   5          0.19          5.00         9.28 o                         
  -3  15   5          0.97          0.69         3.96 o                         
  -2  15   5         33.79         24.51         4.39 o                         
  -1  15   5         19.18         18.37         4.76 o                         
   0  15   5        269.15        268.42        17.69 o                         
   1  15   5         17.65         14.44         5.28 o                         
   2  15   5         29.28         17.82         5.60 o                         
  -3  16   5          3.50         -0.64         5.03 o                         
  -2  16   5         99.84        111.44         7.33 o                         
  -1  16   5        110.68        125.76         9.64 o                         
   0  16   5         19.01         11.84         4.59 o                         
   1  16   5         43.96         60.47         7.66 o                         
   1 -20   6         10.27          7.86        11.43 o                         
  -2 -19   6         27.35         21.64         6.78 o                         
  -1 -19   6          1.51          7.11         5.17 o                         
   0 -19   6          0.98         -5.95         4.47 o                         
   1 -19   6         26.58          7.86        10.71 o                         
   2 -19   6          0.36        -13.93         9.28 o                         
   3 -19   6         34.73         13.57        10.71 o                         
  -3 -18   6          0.78         -6.04         5.36 o                         
  -2 -18   6         11.66         11.03         4.94 o                         
  -1 -18   6         66.63         58.48         6.17 o                         
   0 -18   6          9.32         16.81         4.39 o                         
   1 -18   6         36.01         35.65         8.58 o                         
   2 -18   6         72.76         47.13        14.28 o                         
   3 -18   6          0.05         -5.00         8.57 o                         
   4 -18   6        113.88        110.69        17.14 o                         
  -3 -17   6          0.07          1.58         4.48 o                         
  -2 -17   6         63.30         76.61         8.03 o                         
  -1 -17   6        117.98        113.11         8.31 o                         
   0 -17   6        162.62        167.91        12.77 o                         
   1 -17   6        121.23        131.25        15.71 o                         
   2 -17   6         19.82         24.06         7.21 o                         
   3 -17   6          1.80          1.43         9.28 o                         
   4 -17   6          2.84         -5.71         9.28 o                         
  -4 -16   6         44.88         37.52        15.00 o                         
  -3 -16   6         23.68         20.26         6.78 o                         
  -2 -16   6          1.06         -0.36         5.13 o                         
  -1 -16   6         64.39         70.22        12.51 o                         
   0 -16   6          4.67          0.67         4.53 o                         
   1 -16   6         15.58         17.67         6.80 o                         
   2 -16   6          4.94         -2.35         5.14 o                         
   3 -16   6        115.19         95.69        10.06 o                         
   4 -16   6         27.68         26.32         5.77 o                         
   5 -16   6         12.64          5.71        10.00 o                         
  -4 -15   6        120.07        146.85        11.43 o                         
  -3 -15   6          0.17         -4.76         3.83 o                         
  -2 -15   6         44.68         51.51         6.70 o                         
  -1 -15   6          3.71          3.71         3.94 o                         
   0 -15   6         43.39         46.47         7.42 o                         
   1 -15   6         53.05         50.09         9.28 o                         
   2 -15   6          6.66          7.50         9.64 o                         
   3 -15   6          0.04          4.87         5.49 o                         
   4 -15   6          3.93          3.98         4.50 o                         
   5 -15   6        102.50        107.75        10.57 o                         
  -5 -14   6          0.02         -3.31         4.62 o                         
  -4 -14   6         41.61         39.26         7.50 o                         
  -3 -14   6         48.11         50.55         6.16 o                         
  -2 -14   6        426.58        510.74        16.51 o                         
  -1 -14   6        502.15        484.15        15.03 o                         
   0 -14   6       1265.67       1283.19        31.42 o                         
   1 -14   6         59.05         47.80         7.37 o                         
   2 -14   6         58.77         49.90         7.72 o                         
   3 -14   6          0.09         -2.06         3.25 o                         
   4 -14   6          0.01         -2.06         2.93 o                         
   5 -14   6         10.87          6.19         3.96 o                         
  -5 -13   6          7.80         11.68         4.97 o                         
  -4 -13   6         24.85         20.28         5.79 o                         
  -3 -13   6          1.92         -2.26         5.00 o                         
  -2 -13   6        287.95        259.09        15.00 o                         
  -1 -13   6        816.47        834.18        20.86 o                         
   0 -13   6          3.91          0.13         4.64 o                         
   1 -13   6        940.75        932.92        26.51 o                         
   2 -13   6        943.57        956.25        24.06 o                         
   3 -13   6          0.49          2.38         3.14 o                         
   4 -13   6         75.50         64.02         5.22 o                         
   5 -13   6         84.47         97.72         6.60 o                         
   6 -13   6         14.75         -5.00         8.57 o                         
  -6 -12   6         23.68         19.28         8.57 o                         
  -5 -12   6        120.91        134.97         8.03 o                         
  -4 -12   6         46.26         40.76         4.67 o                         
  -3 -12   6        287.23        244.74         8.01 o                         
  -2 -12   6        205.13        192.02         9.08 o                         
  -1 -12   6         55.47         63.59         5.11 o                         
   0 -12   6        314.68        349.48        10.08 o                         
   1 -12   6         64.39         83.65         5.68 o                         
   2 -12   6        113.66        114.56         4.62 o                         
   3 -12   6         60.61         58.79         5.84 o                         
   4 -12   6         14.79         22.85         3.90 o                         
   5 -12   6         53.04         43.33         6.02 o                         
   6 -12   6         45.90         49.99        12.14 o                         
  -6 -11   6         34.25         33.56        10.00 o                         
  -5 -11   6          0.04         -2.02         4.10 o                         
  -4 -11   6        173.77        131.59         5.75 o                         
  -3 -11   6        127.80        162.80         7.11 o                         
  -2 -11   6         77.01         62.17        12.50 o                         
  -1 -11   6         94.68         93.51         6.78 o                         
   0 -11   6        161.88        165.43         5.86 o                         
   1 -11   6        301.79        405.94         9.11 o                         
   2 -11   6         15.39         16.46         1.71 o                         
   3 -11   6         42.52         44.04         3.98 o                         
   4 -11   6          9.98          6.90         3.08 o                         
   5 -11   6         29.17         28.03         3.87 o                         
   6 -11   6          0.00          6.78         5.55 o                         
  -6 -10   6          4.69          2.14         7.86 o                         
  -5 -10   6          0.73         -6.14         4.10 o                         
  -4 -10   6        109.73        115.31         5.34 o                         
  -3 -10   6          1.44          4.38         2.26 o                         
  -2 -10   6        160.09        184.03         4.73 o                         
  -1 -10   6        205.76        169.90         7.50 o                         
   0 -10   6        847.67        929.34        22.96 o                         
   1 -10   6        293.60        330.59         9.17 o                         
   2 -10   6        548.18        643.17         9.97 o                         
   3 -10   6          1.41         -1.26         2.22 o                         
   4 -10   6          0.36         -0.78         2.33 o                         
   5 -10   6          3.18          3.73         3.23 o                         
   6 -10   6          0.05         -0.36         5.05 o                         
  -6  -9   6          0.15         -5.00         7.86 o                         
  -5  -9   6         20.62         17.22         4.73 o                         
  -4  -9   6          2.47         -2.97         3.41 o                         
  -3  -9   6         82.78         64.53         3.24 o                         
  -2  -9   6        300.36        317.17         5.09 o                         
  -1  -9   6        119.50        103.18         6.91 o                         
   0  -9   6        698.62        934.38        37.49 o                         
   1  -9   6        102.45        120.96         3.47 o                         
   2  -9   6        187.14        170.70         8.05 o                         
   3  -9   6        774.14        847.30        17.57 o                         
   4  -9   6         61.55         75.99         4.81 o                         
   5  -9   6          8.89          7.46         3.26 o                         
   6  -9   6          6.91          9.00         5.12 o                         
   7  -9   6          3.85          3.00         4.40 o                         
  -7  -8   6         34.74         43.85         7.57 o                         
  -6  -8   6         24.23         29.32        13.21 o                         
  -5  -8   6          1.08         -1.99         2.48 o                         
  -4  -8   6        563.03        529.50         8.65 o                         
  -3  -8   6        325.51        296.81         8.02 o                         
  -2  -8   6         76.54         84.26         2.67 o                         
  -1  -8   6       3315.82       3125.15        37.90 o                         
   0  -8   6       1589.90       1556.62        26.12 o                         
   1  -8   6       1890.62       2110.90        27.44 o                         
   2  -8   6        704.34        731.26        23.57 o                         
   3  -8   6          0.10          0.81         1.86 o                         
   4  -8   6        663.86        718.49        14.18 o                         
   5  -8   6        154.34        157.55         6.74 o                         
   6  -8   6         18.00          7.60         3.43 o                         
   7  -8   6         44.97         58.07         6.24 o                         
  -7  -7   6         20.84         37.59         9.64 o                         
  -6  -7   6         64.08         60.29        22.49 o                         
  -5  -7   6        694.31        761.55        20.41 o                         
  -4  -7   6         11.81          7.92         1.72 o                         
  -3  -7   6         22.67         22.43         1.81 o                         
  -2  -7   6       5698.84       6359.79        59.37 o                         
  -1  -7   6        978.30       1147.70        13.73 o                         
   0  -7   6        556.85        567.84         8.81 o                         
   1  -7   6         64.51         47.85         3.57 o                         
   2  -7   6        157.82        168.48         5.20 o                         
   3  -7   6        786.43        870.98        13.75 o                         
   4  -7   6         11.73          6.73         2.53 o                         
   5  -7   6          1.87          2.80         2.01 o                         
   6  -7   6         75.19         77.90         5.42 o                         
   7  -7   6          0.18         -1.43         5.00 o                         
  -7  -6   6         36.97         46.12         6.13 o                         
  -6  -6   6         80.75         87.68         6.57 o                         
  -5  -6   6         34.11         27.68         3.54 o                         
  -4  -6   6        316.29        316.78         5.12 o                         
  -3  -6   6         21.34         16.29         1.48 o                         
  -2  -6   6        150.45        154.00         3.05 o                         
  -1  -6   6       3877.55       4218.07        43.15 o                         
   0  -6   6        383.13        362.08         6.35 o                         
   1  -6   6        162.76        135.66         3.05 o                         
   2  -6   6       1085.83       1073.31        19.32 o                         
   3  -6   6         10.20          8.03         2.14 o                         
   4  -6   6         50.71         48.53         3.23 o                         
   5  -6   6          0.90         -0.63         1.90 o                         
   6  -6   6          0.01         -2.14         3.57 o                         
   7  -6   6          2.53          0.00         5.71 o                         
  -7  -5   6         16.67          9.51         4.66 o                         
  -6  -5   6          1.07          0.52         3.25 o                         
  -5  -5   6        182.58        196.71         6.66 o                         
  -4  -5   6         15.40         18.84         1.65 o                         
  -3  -5   6        109.79        117.21         2.84 o                         
  -2  -5   6       2481.70       2509.17        24.54 o                         
  -1  -5   6        456.47        488.60         5.43 o                         
   0  -5   6        259.45        286.68         5.06 o                         
   1  -5   6          0.40          2.04         0.86 o                         
   2  -5   6        204.26        219.31         6.26 o                         
   3  -5   6        230.76        284.53         6.08 o                         
   4  -5   6         54.60         68.09         4.26 o                         
   5  -5   6          0.18          0.09         2.59 o                         
   6  -5   6          3.49          0.80         3.67 o                         
   7  -5   6          0.74          1.43         5.71 o                         
  -7  -4   6          4.61          4.46         4.25 o                         
  -6  -4   6          0.53         -4.70         3.71 o                         
  -5  -4   6         27.53         38.29         3.35 o                         
  -4  -4   6         15.71         17.49         1.39 o                         
  -3  -4   6        652.75        579.20         7.03 o                         
  -2  -4   6       2476.49       2497.61        22.64 o                         
  -1  -4   6       1048.72        999.32        10.62 o                         
   0  -4   6         15.18         21.57         1.40 o                         
   1  -4   6        673.82        714.55         8.05 o                         
   2  -4   6        135.41        127.93         2.64 o                         
   3  -4   6        162.09        196.11         3.94 o                         
   4  -4   6         61.46         65.26         2.77 o                         
   5  -4   6        120.24        136.03        13.93 o                         
   6  -4   6          0.79          0.45         3.95 o                         
   7  -4   6          0.22         -2.86         5.71 o                         
  -7  -3   6          0.01          2.83         4.25 o                         
  -6  -3   6        220.53        214.90         6.75 o                         
  -5  -3   6         75.13         75.69         4.10 o                         
  -4  -3   6        146.08        121.26         3.06 o                         
  -3  -3   6         14.06         13.94         1.48 o                         
  -2  -3   6         68.48        100.53         2.25 o                         
  -1  -3   6       1296.09        972.27         8.68 o                         
   0  -3   6       2165.35       2404.01        23.26 o                         
   1  -3   6          7.06         10.68         0.95 o                         
   2  -3   6       3337.34       3159.90        30.91 o                         
   3  -3   6        265.26        244.99         4.23 o                         
   4  -3   6          0.04          0.43         1.38 o                         
   5  -3   6         29.75         35.60         5.71 o                         
   6  -3   6          4.53          5.75         4.10 o                         
   7  -3   6          2.15          7.14         6.43 o                         
  -7  -2   6          2.01         -4.16         3.83 o                         
  -6  -2   6        117.45        102.94         6.17 o                         
  -5  -2   6        492.89        470.18         9.31 o                         
  -4  -2   6         54.57         41.32         2.86 o                         
  -3  -2   6       4356.31       4609.81        41.44 o                         
  -2  -2   6       1739.75       1729.64        14.65 o                         
  -1  -2   6        994.19       1093.41         9.57 o                         
   0  -2   6          8.24         21.49         1.42 o                         
   1  -2   6       1905.31       1800.85        19.67 o                         
   2  -2   6         11.07         10.40         1.26 o                         
   3  -2   6        210.27        227.51         3.95 o                         
   4  -2   6        101.36        109.73         3.03 o                         
   5  -2   6          6.22          3.57         5.71 o                         
   6  -2   6         89.41        109.05        11.43 o                         
   7  -2   6          6.08         12.14         6.43 o                         
  -7  -1   6         31.07         45.57        10.13 o                         
  -6  -1   6         56.70         58.58         4.05 o                         
  -5  -1   6         23.63         18.82         2.89 o                         
  -4  -1   6        611.07        591.26         8.08 o                         
  -3  -1   6          1.31          6.50         1.29 o                         
  -2  -1   6        253.93        235.55         3.38 o                         
  -1  -1   6         99.18         99.56         1.81 o                         
   0  -1   6        214.00        212.99         2.84 o                         
   1  -1   6        327.69        281.63         3.75 o                         
   2  -1   6       5038.13       5557.18        53.07 o                         
   3  -1   6        627.42        680.06         7.81 o                         
   4  -1   6         11.38         15.13         2.30 o                         
   5  -1   6         48.61         56.11         6.18 o                         
   6  -1   6          0.82          1.43         5.00 o                         
   7  -1   6          0.82         -6.43         5.00 o                         
  -7   0   6          1.45          6.98         4.08 o                         
  -6   0   6         39.39         44.83         3.87 o                         
  -5   0   6         13.81          6.12         2.40 o                         
  -4   0   6        170.78        166.73         3.87 o                         
  -3   0   6         19.01         33.99         1.72 o                         
  -2   0   6         60.14         68.38         1.95 o                         
  -1   0   6        259.50        226.33         3.02 o                         
   0   0   6        114.73         72.99         1.76 o                         
   1   0   6       1652.73       1870.15        18.81 o                         
   2   0   6       2493.28       3011.09        29.31 o                         
   3   0   6         33.86         30.45         2.03 o                         
   4   0   6          8.98          6.02         1.84 o                         
   5   0   6        122.61        137.97        15.00 o                         
   6   0   6          2.65         -0.71         5.71 o                         
   7   0   6          0.22          7.14         7.14 o                         
  -7   1   6          6.70         10.07         4.20 o                         
  -6   1   6          7.85          9.92         4.35 o                         
  -5   1   6         84.54         89.39         4.27 o                         
  -4   1   6        180.03        181.38         4.10 o                         
  -3   1   6        136.27        182.38         3.60 o                         
  -2   1   6        251.16        269.42         3.79 o                         
  -1   1   6        550.18        539.20         5.91 o                         
   0   1   6        676.79        536.76         6.16 o                         
   1   1   6        554.79        682.20         8.37 o                         
   2   1   6       1664.44       2054.43        19.47 o                         
   3   1   6          0.58          0.88         1.48 o                         
   4   1   6          9.49         18.06         2.26 o                         
   5   1   6         23.16         18.18         3.42 o                         
   6   1   6          2.12          2.86         5.71 o                         
   7   1   6          3.44          5.00         6.43 o                         
  -7   2   6          2.63          0.14         3.59 o                         
  -6   2   6          0.32         -1.96         2.63 o                         
  -5   2   6          2.20          4.97         3.22 o                         
  -4   2   6        171.37        151.66         3.93 o                         
  -3   2   6        589.33        715.84         8.89 o                         
  -2   2   6        809.51        744.65         8.26 o                         
  -1   2   6       8513.95       8409.11        78.11 o                         
   0   2   6         78.42         43.00         1.62 o                         
   1   2   6       1348.08       1175.20        12.08 o                         
   2   2   6          1.99          1.98         0.85 o                         
   3   2   6        111.81         99.97         3.66 o                         
   4   2   6         39.21         34.58         2.93 o                         
   5   2   6          0.17          2.64         3.01 o                         
   6   2   6          0.93         -3.33         2.90 o                         
   7   2   6         17.47         18.50         5.79 o                         
  -7   3   6         12.48         12.49        10.71 o                         
  -6   3   6        127.15        160.94         6.81 o                         
  -5   3   6       1088.73       1115.36        18.70 o                         
  -4   3   6         28.07         28.04         2.24 o                         
  -3   3   6        164.84        159.30         4.19 o                         
  -2   3   6       1395.27       1464.59        16.24 o                         
  -1   3   6         15.77         31.00         2.45 o                         
   0   3   6        353.12        250.71         3.98 o                         
   1   3   6         49.09         54.29         1.95 o                         
   2   3   6        137.16        113.68         3.32 o                         
   3   3   6          2.45          1.83         1.96 o                         
   4   3   6        144.51        133.89         4.97 o                         
   5   3   6          5.56          5.96         3.42 o                         
   6   3   6          5.03         -1.63         3.52 o                         
  -7   4   6          6.77          2.36         3.78 o                         
  -6   4   6          7.94          5.75         3.20 o                         
  -5   4   6        251.19        227.02         5.93 o                         
  -4   4   6        277.81        250.79         4.72 o                         
  -3   4   6        740.60        720.23         9.55 o                         
  -2   4   6        223.59        224.45         4.61 o                         
  -1   4   6       3752.74       4263.23        41.13 o                         
   0   4   6        168.42        164.88         3.63 o                         
   1   4   6        643.69        680.21         8.81 o                         
   2   4   6          3.65          2.65         1.13 o                         
   3   4   6         10.29          9.53         3.92 o                         
   4   4   6        127.71        141.22         7.42 o                         
   5   4   6         14.23         19.23         3.97 o                         
   6   4   6          4.64          8.84         3.78 o                         
  -7   5   6          5.12          6.84         3.94 o                         
  -6   5   6          0.04         -0.59         3.13 o                         
  -5   5   6         61.65         42.35         3.32 o                         
  -4   5   6         24.60         20.69         1.99 o                         
  -3   5   6        208.62        186.85         4.52 o                         
  -2   5   6        240.54        264.91         5.40 o                         
  -1   5   6          0.23         -1.85         1.80 o                         
   0   5   6        200.18        280.91         4.97 o                         
   1   5   6         12.43          9.54         1.61 o                         
   2   5   6         26.63         19.46         1.69 o                         
   3   5   6        258.84        285.12         7.92 o                         
   4   5   6         68.93         74.99         4.96 o                         
   5   5   6          0.15          0.82         3.42 o                         
   6   5   6         39.75         42.09         5.45 o                         
  -7   6   6          0.01          0.92         3.66 o                         
  -6   6   6         30.84         29.69         5.27 o                         
  -5   6   6          2.63          0.75         2.89 o                         
  -4   6   6          0.01          0.36         1.68 o                         
  -3   6   6        198.76        268.17         6.50 o                         
  -2   6   6         23.60         29.75         2.99 o                         
  -1   6   6          3.38          6.48         1.54 o                         
   0   6   6        347.84        349.26         6.14 o                         
   1   6   6        410.71        403.05         6.99 o                         
   2   6   6        376.50        367.39         6.69 o                         
   3   6   6          1.11         -2.07         1.90 o                         
   4   6   6          0.22         -0.01         3.30 o                         
   5   6   6         16.60         13.89         4.38 o                         
   6   6   6          0.24         -3.15         3.83 o                         
  -7   7   6          2.07          3.09         4.14 o                         
  -6   7   6          2.66          4.11         3.55 o                         
  -5   7   6         11.88          8.18         2.67 o                         
  -4   7   6          6.14          3.63         2.36 o                         
  -3   7   6         28.41         38.91         2.97 o                         
  -2   7   6        279.20        283.80         7.24 o                         
  -1   7   6         10.58          5.16         1.99 o                         
   0   7   6         43.58         33.25         2.36 o                         
   1   7   6        678.99        681.58        10.10 o                         
   2   7   6          9.07          7.57         2.22 o                         
   3   7   6         35.58         35.82         3.20 o                         
   4   7   6        105.92        109.03         6.68 o                         
   5   7   6         17.96         14.05         4.38 o                         
   6   7   6          0.22          0.35         4.38 o                         
  -7   8   6          2.79          8.44         5.71 o                         
  -6   8   6          4.22         -0.17         3.91 o                         
  -5   8   6         38.85         44.89         4.28 o                         
  -4   8   6          0.87          4.05         2.49 o                         
  -3   8   6        316.53        286.56         7.38 o                         
  -2   8   6        149.64        157.04         5.84 o                         
  -1   8   6        106.13         74.74         4.11 o                         
   0   8   6        116.96        114.45         4.42 o                         
   1   8   6         29.20         27.22         2.71 o                         
   2   8   6        231.70        223.14         5.63 o                         
   3   8   6        153.13        166.91         5.82 o                         
   4   8   6         13.84          8.42         4.08 o                         
   5   8   6          4.00          8.50         4.30 o                         
  -6   9   6         33.12         47.02         5.97 o                         
  -5   9   6          5.94         12.23         4.41 o                         
  -4   9   6        159.19        172.88         7.08 o                         
  -3   9   6         17.15         10.36         3.01 o                         
  -2   9   6          0.72          4.22         3.09 o                         
  -1   9   6        257.18        220.63         8.03 o                         
   0   9   6         25.39         31.03         2.93 o                         
   1   9   6         74.27         79.59         4.27 o                         
   2   9   6          0.10         -0.12         2.28 o                         
   3   9   6          2.35          2.75         2.51 o                         
   4   9   6         27.61         41.08         5.45 o                         
   5   9   6         44.99         52.23         7.81 o                         
  -6  10   6         11.85         12.63         5.28 o                         
  -5  10   6         23.26         26.65        13.86 o                         
  -4  10   6         11.68         13.22         3.53 o                         
  -3  10   6        310.94        344.56         8.41 o                         
  -2  10   6         18.94         25.23         3.84 o                         
  -1  10   6         81.07         60.99         4.56 o                         
   0  10   6         18.52         18.75         3.44 o                         
   1  10   6        153.61        150.99         5.41 o                         
   2  10   6         47.76         48.60         4.60 o                         
   3  10   6          0.06         -1.94         3.81 o                         
   4  10   6         12.73          8.21         6.07 o                         
   5  10   6         22.53         14.37         8.21 o                         
  -6  11   6          3.71          8.37         4.87 o                         
  -5  11   6         19.58         13.69         5.25 o                         
  -4  11   6         32.03         34.74         5.55 o                         
  -3  11   6         36.23         32.39         3.78 o                         
  -2  11   6         54.78         29.78         3.97 o                         
  -1  11   6         24.74         24.24         3.64 o                         
   0  11   6        138.11        122.76         6.21 o                         
   1  11   6        188.07        180.52         6.05 o                         
   2  11   6         46.07         50.08         4.63 o                         
   3  11   6         31.60         39.24         4.66 o                         
   4  11   6         69.42         74.87         8.74 o                         
  -5  12   6         18.99         32.14        10.71 o                         
  -4  12   6          5.58         -1.58         4.41 o                         
  -3  12   6          4.07          2.72         3.11 o                         
  -2  12   6        249.34        278.44         9.70 o                         
  -1  12   6         22.97         34.46         4.67 o                         
   0  12   6          7.84         10.81         3.88 o                         
   1  12   6        134.57        138.99        10.84 o                         
   2  12   6          0.88         -2.47         3.27 o                         
   3  12   6         40.35         45.67         5.31 o                         
   4  12   6         57.33         54.27        17.85 o                         
  -5  13   6         46.97         79.98        14.28 o                         
  -4  13   6          0.31          7.14         7.86 o                         
  -3  13   6         42.70         49.84         4.73 o                         
  -2  13   6          0.91         -2.62         2.96 o                         
  -1  13   6          3.51          6.39         3.63 o                         
   0  13   6          3.42          2.57         3.63 o                         
   1  13   6          2.68         -0.56         3.52 o                         
   2  13   6         14.30         15.26         5.28 o                         
   3  13   6          2.60          1.18         4.07 o                         
  -4  14   6        125.69        139.25        15.71 o                         
  -3  14   6          8.12          2.69         3.72 o                         
  -2  14   6         12.86         13.09         3.67 o                         
  -1  14   6         35.84         37.98         5.20 o                         
   0  14   6          1.12         -2.28         3.53 o                         
   1  14   6          0.42          1.82         4.46 o                         
   2  14   6          0.07          0.04         4.62 o                         
  -3  15   6          5.47         -5.31         3.96 o                         
  -2  15   6         12.12         12.39         4.57 o                         
  -1  15   6          0.20         -5.06         5.74 o                         
   0  15   6         29.20         30.15         5.27 o                         
   1  15   6         32.94         22.11         7.86 o                         
  -2  16   6          1.15         -0.92         4.16 o                         
  -1  16   6         41.30         44.78        20.71 o                         
   0  16   6         60.75         47.93         6.70 o                         
   0 -20   7          7.64          1.34        15.35 o                         
   1 -20   7         13.32         -1.43        10.00 o                         
  -2 -19   7          1.70         -5.83         5.17 o                         
  -1 -19   7         61.49         67.83         8.08 o                         
   0 -19   7          0.09         -1.19         5.11 o                         
   1 -19   7          5.21         11.43        10.71 o                         
   2 -19   7          2.11          8.57        10.71 o                         
   3 -19   7         33.89         29.28        13.57 o                         
  -3 -18   7          3.37          2.81         8.91 o                         
  -2 -18   7          0.00          1.14         4.69 o                         
  -1 -18   7         24.24         25.27         5.79 o                         
   0 -18   7         44.61         43.68         5.33 o                         
   1 -18   7        121.02         97.28        11.07 o                         
   2 -18   7         65.65         82.12        15.00 o                         
   3 -18   7         14.96         -0.71         9.28 o                         
  -3 -17   7          1.71         -1.67         6.07 o                         
  -2 -17   7         22.98         27.32         7.62 o                         
  -1 -17   7          8.96         12.41         4.39 o                         
   0 -17   7        141.66        121.78        12.88 o                         
   1 -17   7          5.73          4.57         6.18 o                         
   2 -17   7         59.26         61.09         9.25 o                         
   3 -17   7          0.06         -2.14         9.28 o                         
   4 -17   7          4.90          3.57         8.57 o                         
  -4 -16   7          2.65          7.17        10.00 o                         
  -3 -16   7         97.76        125.21         9.51 o                         
  -2 -16   7        125.86        105.72         8.64 o                         
  -1 -16   7        211.01        199.06         9.92 o                         
   0 -16   7        454.34        395.46        11.62 o                         
   1 -16   7        153.72        140.83        11.35 o                         
   2 -16   7         10.28          6.65         5.28 o                         
   3 -16   7         45.67         41.39         7.72 o                         
   4 -16   7          3.57          6.45         4.59 o                         
   5 -16   7          4.35          8.57         9.28 o                         
  -4 -15   7        274.83        288.46        24.99 o                         
  -3 -15   7         74.78         75.97         7.44 o                         
  -2 -15   7          1.23          0.95         7.14 o                         
  -1 -15   7          1.27          6.73         6.78 o                         
   0 -15   7        112.05        111.01        15.71 o                         
   1 -15   7         31.25         41.49         7.72 o                         
   2 -15   7        163.78        157.02        11.35 o                         
   3 -15   7        163.37        143.22        11.11 o                         
   4 -15   7          0.45          2.21         4.17 o                         
   5 -15   7         17.68         22.49         7.07 o                         
  -5 -14   7         38.65         32.14         7.14 o                         
  -4 -14   7         70.33         82.22         7.89 o                         
  -3 -14   7          3.82         10.13        11.43 o                         
  -2 -14   7        171.65        200.14        18.92 o                         
  -1 -14   7         77.01         67.79        11.43 o                         
   0 -14   7        161.85        133.64         7.09 o                         
   1 -14   7        148.24        146.77        10.78 o                         
   2 -14   7         45.57         45.10         7.52 o                         
   3 -14   7        119.45        100.46         9.33 o                         
   4 -14   7         48.22         55.98         5.21 o                         
   5 -14   7         12.10         17.56         4.24 o                         
  -5 -13   7          0.00         -3.86         4.10 o                         
  -4 -13   7         13.01          9.38         4.23 o                         
  -3 -13   7          3.30         -5.11         3.89 o                         
  -2 -13   7         13.97         18.79         5.00 o                         
  -1 -13   7          0.13          2.22         3.33 o                         
   0 -13   7         37.96         42.91         4.64 o                         
   1 -13   7        449.09        494.17        26.42 o                         
   2 -13   7         77.25         73.05        10.48 o                         
   3 -13   7         69.39         87.77         3.91 o                         
   4 -13   7          8.41          8.41         3.28 o                         
   5 -13   7          4.80          2.48         3.34 o                         
   6 -13   7         63.99         90.69        14.28 o                         
  -6 -12   7          0.00         -4.28         7.86 o                         
  -5 -12   7          0.03          0.25         4.10 o                         
  -4 -12   7          0.52         -3.99         2.66 o                         
  -3 -12   7        709.69        776.51        17.16 o                         
  -2 -12   7          5.33         -4.49        11.43 o                         
  -1 -12   7        246.32        226.66         9.19 o                         
   0 -12   7         54.05         46.82         7.86 o                         
   1 -12   7         15.49         15.36         3.30 o                         
   2 -12   7        157.51        173.20         4.56 o                         
   3 -12   7          0.37         -1.50         2.46 o                         
   4 -12   7        123.90        123.54         5.80 o                         
   5 -12   7         72.39         75.47         5.23 o                         
   6 -12   7          1.83         -2.86         7.86 o                         
  -6 -11   7         15.83         15.71         8.57 o                         
  -5 -11   7         55.10         52.36        15.00 o                         
  -4 -11   7        235.47        242.87         7.50 o                         
  -3 -11   7         70.86         58.32         3.92 o                         
  -2 -11   7        470.20        433.46        14.48 o                         
  -1 -11   7         47.16         49.91         9.28 o                         
   0 -11   7         87.10        110.48         5.17 o                         
   1 -11   7        184.48        183.83         6.49 o                         
   2 -11   7         75.32         76.99         3.50 o                         
   3 -11   7         54.03         53.35         4.10 o                         
   4 -11   7         61.90         49.30         4.07 o                         
   5 -11   7         41.84         42.66         4.33 o                         
   6 -11   7          7.69          6.71         5.79 o                         
  -6 -10   7         11.50          7.86         7.86 o                         
  -5 -10   7         26.67         15.42         4.64 o                         
  -4 -10   7        126.16        135.97         5.69 o                         
  -3 -10   7         22.20         18.02         2.98 o                         
  -2 -10   7          0.16         -1.84         1.98 o                         
  -1 -10   7       1421.23       1168.53        25.53 o                         
   0 -10   7       1318.07       1248.91        17.57 o                         
   1 -10   7        130.42        173.62         5.80 o                         
   2 -10   7         92.94         85.69         2.70 o                         
   3 -10   7          1.11          8.73         2.45 o                         
   4 -10   7        109.27        103.39         5.80 o                         
   5 -10   7         35.86         36.02         3.89 o                         
   6 -10   7          0.01         -3.42         4.78 o                         
  -6  -9   7          2.59          7.14         7.86 o                         
  -5  -9   7        180.13        196.15         7.32 o                         
  -4  -9   7        570.25        558.12         9.53 o                         
  -3  -9   7          0.53         -0.10         1.61 o                         
  -2  -9   7         35.90         39.44         1.84 o                         
  -1  -9   7        154.90        212.90         6.55 o                         
   0  -9   7        715.78        702.14        12.93 o                         
   1  -9   7         33.51         40.03         2.56 o                         
   2  -9   7         22.03         17.14         4.28 o                         
   3  -9   7        311.04        334.02         8.69 o                         
   4  -9   7         30.63         32.75         3.74 o                         
   5  -9   7          8.26          8.84         3.29 o                         
   6  -9   7         12.42         25.48         8.53 o                         
  -7  -8   7          1.99         -7.86         8.57 o                         
  -6  -8   7          9.05         -1.43         4.97 o                         
  -5  -8   7          5.73         -1.94         3.92 o                         
  -4  -8   7         39.07         44.03         2.78 o                         
  -3  -8   7        561.89        569.80         8.23 o                         
  -2  -8   7        205.54        205.68         7.87 o                         
  -1  -8   7        187.22        163.72         4.44 o                         
   0  -8   7         29.74         23.72         2.09 o                         
   1  -8   7          1.40         -0.22         1.34 o                         
   2  -8   7        274.74        280.28        12.71 o                         
   3  -8   7        349.32        379.94         8.98 o                         
   4  -8   7         26.21         20.42         4.33 o                         
   5  -8   7         36.24         33.83         4.14 o                         
   6  -8   7         30.12         31.02         4.64 o                         
   7  -8   7          7.17          5.71         5.71 o                         
  -7  -7   7         10.05          0.75         5.79 o                         
  -6  -7   7          5.79         -0.69         3.66 o                         
  -5  -7   7        373.51        355.82         9.91 o                         
  -4  -7   7         22.66         26.24         2.36 o                         
  -3  -7   7        263.59        239.92         4.39 o                         
  -2  -7   7       1037.83       1117.18        11.78 o                         
  -1  -7   7        737.90        767.63        10.03 o                         
   0  -7   7       1326.85       1497.70        19.19 o                         
   1  -7   7       1980.55       2298.76        30.01 o                         
   2  -7   7        190.77        146.84         7.02 o                         
   3  -7   7          0.87         -2.39         1.73 o                         
   4  -7   7        189.54        189.02         6.60 o                         
   5  -7   7         10.15          9.25         2.81 o                         
   6  -7   7         13.73         11.86         4.22 o                         
   7  -7   7         24.89         34.28         7.14 o                         
  -7  -6   7         20.83         16.20         6.62 o                         
  -6  -6   7         66.50         71.04         6.18 o                         
  -5  -6   7         20.09         11.46         3.14 o                         
  -4  -6   7        479.30        438.57         6.37 o                         
  -3  -6   7         65.66         66.53         2.50 o                         
  -2  -6   7        609.79        607.57         7.19 o                         
  -1  -6   7       2286.54       2165.72        22.95 o                         
   0  -6   7       2114.26       1993.52        23.39 o                         
   1  -6   7        560.84        455.80         8.45 o                         
   2  -6   7         33.90         30.96         3.43 o                         
   3  -6   7          2.19          4.28         4.54 o                         
   4  -6   7          5.20          1.73         2.16 o                         
   5  -6   7         71.37         81.00         4.74 o                         
   6  -6   7         55.64         45.85         5.41 o                         
   7  -6   7         12.01          9.28         6.43 o                         
  -7  -5   7          8.94          7.69         4.38 o                         
  -6  -5   7          3.94          3.63         3.66 o                         
  -5  -5   7        120.47        112.66         6.27 o                         
  -4  -5   7        518.32        424.88         5.78 o                         
  -3  -5   7          2.93          5.30         1.33 o                         
  -2  -5   7        755.74        794.46        10.28 o                         
  -1  -5   7        556.55        547.75         6.03 o                         
   0  -5   7        755.69        664.71        10.47 o                         
   1  -5   7        322.50        293.97         4.60 o                         
   2  -5   7        326.53        341.58         5.74 o                         
   3  -5   7        585.34        543.75         9.37 o                         
   4  -5   7         73.72         60.99         4.43 o                         
   5  -5   7        290.99        310.62        16.78 o                         
   6  -5   7          0.59         -3.00         3.57 o                         
   7  -5   7          0.13         -5.71         5.71 o                         
  -7  -4   7         11.63         12.08         4.66 o                         
  -6  -4   7          1.28         -1.18         2.47 o                         
  -5  -4   7          2.12          0.96         2.44 o                         
  -4  -4   7         15.80         15.57         2.19 o                         
  -3  -4   7          1.94          2.34         1.13 o                         
  -2  -4   7       2305.48       2296.09        19.20 o                         
  -1  -4   7          0.20         -0.32         0.66 o                         
   0  -4   7        124.39        120.98         2.48 o                         
   1  -4   7        621.35        679.78         9.87 o                         
   2  -4   7       1017.47       1084.93        11.12 o                         
   3  -4   7        327.05        290.64        11.85 o                         
   4  -4   7          0.96          1.42         3.30 o                         
   5  -4   7          0.03          0.48         7.14 o                         
   6  -4   7          3.28          5.42         7.14 o                         
   7  -4   7          0.84          6.43         6.43 o                         
  -7  -3   7         26.29         26.75         5.04 o                         
  -6  -3   7         79.60         78.06         4.73 o                         
  -5  -3   7         26.65         21.53         3.06 o                         
  -4  -3   7         25.72         27.67         1.73 o                         
  -3  -3   7        684.93        706.83         7.70 o                         
  -2  -3   7          1.35          1.80         1.05 o                         
  -1  -3   7          6.45          5.92         0.77 o                         
   0  -3   7        134.81        107.86         2.62 o                         
   1  -3   7        364.84        357.69         5.83 o                         
   2  -3   7       7768.04       8155.45        76.95 o                         
   3  -3   7          7.01          5.98         1.28 o                         
   4  -3   7         26.53         25.97         2.59 o                         
   5  -3   7        497.30        539.43        15.78 o                         
   6  -3   7         34.20         28.90         7.86 o                         
   7  -3   7         17.16         16.42         7.86 o                         
  -7  -2   7          0.97          3.16         4.08 o                         
  -6  -2   7          0.03         -1.49         2.58 o                         
  -5  -2   7        323.54        331.24         7.73 o                         
  -4  -2   7        104.33        104.14         3.14 o                         
  -3  -2   7        288.37        299.41         4.55 o                         
  -2  -2   7        106.95         99.56         2.13 o                         
  -1  -2   7        177.51        179.63         2.56 o                         
   0  -2   7          1.47          4.27         1.33 o                         
   1  -2   7       3659.40       3720.09        39.00 o                         
   2  -2   7       7225.93       7605.87        86.41 o                         
   3  -2   7        523.02        539.93         8.54 o                         
   4  -2   7        523.61        540.00        10.73 o                         
   5  -2   7        256.00        229.59        13.57 o                         
   6  -2   7         20.71         16.36         9.28 o                         
   7  -2   7         46.74         42.13         8.57 o                         
  -7  -1   7          0.23         -4.18         3.66 o                         
  -6  -1   7         75.95         62.35         4.32 o                         
  -5  -1   7        110.17        120.79         5.08 o                         
  -4  -1   7        150.84        155.79         4.20 o                         
  -3  -1   7        208.32        203.75         3.42 o                         
  -2  -1   7        128.71        116.08         2.52 o                         
  -1  -1   7          3.37          4.71         0.82 o                         
   0  -1   7       2855.07       2780.13        23.67 o                         
   1  -1   7        160.48        146.89         3.02 o                         
   2  -1   7       2146.14       2321.07        30.50 o                         
   3  -1   7       1318.46       1246.64        15.23 o                         
   4  -1   7        129.44        127.03         5.87 o                         
   5  -1   7        128.85        115.69        10.00 o                         
   6  -1   7         27.42         15.00         6.43 o                         
   7  -1   7          8.45          8.57         7.14 o                         
  -7   0   7         30.08         43.51         7.06 o                         
  -6   0   7         15.00         23.51         3.42 o                         
  -5   0   7        108.99        121.46         4.89 o                         
  -4   0   7        342.51        299.37         5.52 o                         
  -3   0   7        503.99        597.78         6.75 o                         
  -2   0   7        114.83        143.79         2.59 o                         
  -1   0   7       2649.65       2497.96        21.71 o                         
   0   0   7         94.31         81.30         2.30 o                         
   1   0   7         12.39         10.75         1.24 o                         
   2   0   7        138.46        120.48         2.56 o                         
   3   0   7        158.58        180.89         6.33 o                         
   4   0   7        309.77        314.03         6.69 o                         
   5   0   7         22.07         24.81         4.54 o                         
   6   0   7          2.27          1.43         5.71 o                         
   7   0   7          1.13         -2.14         6.43 o                         
  -7   1   7          0.04         -5.27         3.52 o                         
  -6   1   7          3.83          1.84         2.78 o                         
  -5   1   7        456.08        470.71        10.81 o                         
  -4   1   7        189.17        182.68         4.37 o                         
  -3   1   7        141.79        114.24         3.17 o                         
  -2   1   7         16.21         10.10         1.35 o                         
  -1   1   7         43.50         53.14         1.83 o                         
   0   1   7        288.54        255.20         3.92 o                         
   1   1   7          0.44         -0.99         1.32 o                         
   2   1   7         39.42         30.26         1.50 o                         
   3   1   7         38.29         41.04         2.69 o                         
   4   1   7         25.03         21.12         2.64 o                         
   5   1   7         11.15         13.40         3.42 o                         
   6   1   7         28.53         27.34         7.14 o                         
  -7   2   7          0.65         -2.52         3.66 o                         
  -6   2   7         40.29         47.41         4.69 o                         
  -5   2   7         81.44         70.45         4.23 o                         
  -4   2   7          5.86          8.71         1.91 o                         
  -3   2   7        478.66        486.43         6.10 o                         
  -2   2   7        664.11        713.31         7.66 o                         
  -1   2   7        492.99        543.33         9.45 o                         
   0   2   7          0.78          5.43         1.13 o                         
   1   2   7       1307.41       1356.69        14.92 o                         
   2   2   7        311.08        291.57         4.39 o                         
   3   2   7        389.18        361.88         9.62 o                         
   4   2   7         42.01         41.22         4.19 o                         
   5   2   7        167.15        182.18         7.53 o                         
   6   2   7         10.65         15.95         4.12 o                         
  -7   3   7         11.20          5.54         3.54 o                         
  -6   3   7         22.54         17.30         3.41 o                         
  -5   3   7        278.73        306.63         9.33 o                         
  -4   3   7          1.50         -0.39         1.81 o                         
  -3   3   7         55.11         73.86         2.56 o                         
  -2   3   7       1022.30       1056.04        11.23 o                         
  -1   3   7       3284.18       3062.77        30.27 o                         
   0   3   7         25.56         28.87         1.76 o                         
   1   3   7       1268.54       1316.98        13.62 o                         
   2   3   7         87.41         90.02         2.78 o                         
   3   3   7        422.21        426.35         9.48 o                         
   4   3   7         64.98         63.62         4.43 o                         
   5   3   7        206.23        222.27        10.78 o                         
   6   3   7         62.52         78.12         6.16 o                         
  -7   4   7          0.21         -4.54         3.52 o                         
  -6   4   7        147.05        158.32         9.09 o                         
  -5   4   7          0.43         -1.91         2.60 o                         
  -4   4   7         69.71         68.71         2.85 o                         
  -3   4   7        688.49        706.43         8.90 o                         
  -2   4   7        792.75        895.24        11.85 o                         
  -1   4   7       1777.05       1670.16        17.91 o                         
   0   4   7        219.33        264.49         7.82 o                         
   1   4   7       1341.81       1274.49        14.20 o                         
   2   4   7        177.60        156.33         3.49 o                         
   3   4   7        115.20        117.87         6.40 o                         
   4   4   7        104.25        107.67         8.76 o                         
   5   4   7         24.22         15.10         3.97 o                         
   6   4   7         55.00         55.12         7.71 o                         
  -7   5   7         30.13         37.93         9.91 o                         
  -6   5   7         42.86         35.79         4.57 o                         
  -5   5   7        325.64        315.95         9.42 o                         
  -4   5   7          3.48          1.14         1.72 o                         
  -3   5   7          1.07          4.97         1.97 o                         
  -2   5   7       1306.28       1283.26        17.31 o                         
  -1   5   7        272.05        320.32         7.68 o                         
   0   5   7        468.85        428.72         7.09 o                         
   1   5   7         16.23         23.78         2.16 o                         
   2   5   7        352.27        351.96         5.86 o                         
   3   5   7          5.86          7.80         3.71 o                         
   4   5   7         34.53         22.85         3.74 o                         
   5   5   7          3.76          6.00         3.56 o                         
   6   5   7          0.24         -3.09         3.71 o                         
  -7   6   7          0.56         -3.23         4.63 o                         
  -6   6   7          0.03         -1.68         3.25 o                         
  -5   6   7         37.60         39.71         3.43 o                         
  -4   6   7         10.58          3.17         2.94 o                         
  -3   6   7          4.29          7.12         2.27 o                         
  -2   6   7          1.64          4.92         2.47 o                         
  -1   6   7         20.85         14.95         1.94 o                         
   0   6   7        119.34        117.27         3.81 o                         
   1   6   7          0.46         -1.46         1.60 o                         
   2   6   7        506.40        512.12         8.36 o                         
   3   6   7         18.91         24.22         3.91 o                         
   4   6   7          4.07          4.00         3.92 o                         
   5   6   7         14.06         11.19         4.26 o                         
   6   6   7          4.73          6.19         4.30 o                         
  -7   7   7          0.42         -2.96         4.97 o                         
  -6   7   7          0.07         -3.24         4.13 o                         
  -5   7   7        108.43        122.73         5.89 o                         
  -4   7   7         33.29         24.31         2.90 o                         
  -3   7   7          6.81         13.72         2.56 o                         
  -2   7   7         57.96         55.99         3.99 o                         
  -1   7   7          0.02          2.34         1.88 o                         
   0   7   7         59.73         56.00         2.97 o                         
   1   7   7        122.49        130.17         4.27 o                         
   2   7   7         14.75          8.15         3.04 o                         
   3   7   7         86.87         78.57         5.46 o                         
   4   7   7         38.22         43.35         5.33 o                         
   5   7   7         49.45         54.94         6.16 o                         
  -6   8   7          0.08         -3.85         3.78 o                         
  -5   8   7         10.71         19.29         3.66 o                         
  -4   8   7          9.32          0.98         2.51 o                         
  -3   8   7         10.10          8.58         3.14 o                         
  -2   8   7        187.50        163.89         6.11 o                         
  -1   8   7          0.40         -3.09         2.41 o                         
   0   8   7          2.85          2.03         2.26 o                         
   1   8   7        354.79        350.99         7.16 o                         
   2   8   7          3.39          4.45         2.43 o                         
   3   8   7          5.19          6.21         2.92 o                         
   4   8   7        300.07        316.75        11.18 o                         
   5   8   7          0.04         -1.50         3.93 o                         
  -6   9   7         83.49         96.87         8.72 o                         
  -5   9   7        120.46        113.31         5.90 o                         
  -4   9   7         13.14         14.33         2.97 o                         
  -3   9   7         70.39        110.47         5.33 o                         
  -2   9   7        118.06        132.13         7.73 o                         
  -1   9   7        379.17        366.80         9.47 o                         
   0   9   7        317.84        255.73         6.48 o                         
   1   9   7         40.45         42.41         3.63 o                         
   2   9   7        728.65        796.44        15.30 o                         
   3   9   7         17.95         11.90         3.38 o                         
   4   9   7         83.51         69.18         8.03 o                         
   5   9   7         41.21         41.14         7.57 o                         
  -6  10   7          0.02          1.67         8.93 o                         
  -5  10   7         14.91         15.19         5.35 o                         
  -4  10   7         17.86         18.67         3.49 o                         
  -3  10   7         41.24         50.03         4.03 o                         
  -2  10   7        232.16        248.74        10.20 o                         
  -1  10   7         80.01         75.09         5.06 o                         
   0  10   7         20.27         21.86         3.76 o                         
   1  10   7          1.55          4.93         2.82 o                         
   2  10   7         10.19         16.02         3.76 o                         
   3  10   7         38.99         45.48         6.60 o                         
   4  10   7          8.25          5.99         5.79 o                         
  -6  11   7         22.82         22.67        10.35 o                         
  -5  11   7          2.37          2.86         7.86 o                         
  -4  11   7          5.41          1.35         4.15 o                         
  -3  11   7          5.31          1.23         2.83 o                         
  -2  11   7        103.53        126.59         6.38 o                         
  -1  11   7         82.45         66.91         5.17 o                         
   0  11   7          2.07         -2.86         2.99 o                         
   1  11   7          0.00         -2.46         2.89 o                         
   2  11   7          3.86         -1.82         5.97 o                         
   3  11   7         43.89         30.01         4.93 o                         
   4  11   7          8.39         15.05        11.43 o                         
  -5  12   7          3.03          1.43         7.86 o                         
  -4  12   7          9.02         -5.67         3.95 o                         
  -3  12   7          3.75          1.68         3.09 o                         
  -2  12   7          4.53          0.98         3.64 o                         
  -1  12   7          0.01         -0.79         3.45 o                         
   0  12   7          6.50          3.95         3.19 o                         
   1  12   7         48.32         56.58         5.43 o                         
   2  12   7         88.88        125.25         9.19 o                         
   3  12   7          9.00          4.30         4.07 o                         
  -5  13   7         34.83         50.70        12.85 o                         
  -4  13   7         24.62         22.67         5.66 o                         
  -3  13   7          2.40         -1.46         3.26 o                         
  -2  13   7         40.81         48.51         5.27 o                         
  -1  13   7         23.56         28.34         5.67 o                         
   0  13   7         29.19         28.74         5.35 o                         
   1  13   7         54.68         62.69         7.13 o                         
   2  13   7          5.53          9.18         5.14 o                         
   3  13   7         29.60         32.79         5.18 o                         
  -4  14   7         90.70        110.82        11.07 o                         
  -3  14   7         40.87         47.30         5.88 o                         
  -2  14   7          0.22         -2.50         3.24 o                         
  -1  14   7          4.51          4.55         4.07 o                         
   0  14   7         75.50         80.02         6.58 o                         
   1  14   7         32.93         41.92         6.47 o                         
   2  14   7         70.46         80.59        20.00 o                         
  -3  15   7          0.22          0.35         4.30 o                         
  -2  15   7         29.03         32.08         7.39 o                         
  -1  15   7         29.45         27.47         7.86 o                         
   0  15   7          2.97         -1.19         3.84 o                         
   1  15   7          1.27          3.89         4.97 o                         
   0 -20   8          2.49         12.14        12.85 o                         
   1 -20   8         13.61         21.42        12.14 o                         
  -2 -19   8         23.41         27.26         6.88 o                         
  -1 -19   8        243.71        233.60        12.76 o                         
   0 -19   8          2.58          0.71        10.71 o                         
   1 -19   8         18.18         13.57        11.43 o                         
   2 -19   8          4.17          2.86         9.28 o                         
   3 -19   8          5.93          2.86        10.00 o                         
  -3 -18   8         17.33         21.13         7.50 o                         
  -2 -18   8          7.38          7.87         4.73 o                         
  -1 -18   8         59.16         56.47         8.74 o                         
   0 -18   8         11.33          7.24         7.00 o                         
   1 -18   8          0.70         10.00        10.00 o                         
   2 -18   8         23.41          4.28        10.71 o                         
   3 -18   8          4.66          6.43        10.71 o                         
  -3 -17   8          0.28         -3.38         6.43 o                         
  -2 -17   8          0.00          0.68         5.04 o                         
  -1 -17   8         23.41         25.74         7.14 o                         
   0 -17   8          0.41          2.83         6.18 o                         
   1 -17   8          5.21          5.36         6.06 o                         
   2 -17   8         19.88         21.07         7.50 o                         
   3 -17   8          1.57          6.43        10.00 o                         
   4 -17   8         20.69         20.71        10.71 o                         
  -4 -16   8          3.39         10.05         5.68 o                         
  -3 -16   8         21.53          5.24         5.11 o                         
  -2 -16   8         17.30         15.22         5.60 o                         
  -1 -16   8        110.04        111.14         8.08 o                         
   0 -16   8         77.59         88.55        15.00 o                         
   1 -16   8         71.91         56.71        13.93 o                         
   2 -16   8          1.39         -1.14         4.75 o                         
   3 -16   8         17.73         26.78         7.02 o                         
   4 -16   8          0.08          2.74         4.59 o                         
   5 -16   8         23.38         22.14        11.43 o                         
  -4 -15   8         73.71        102.11        12.14 o                         
  -3 -15   8         83.92         66.88         7.52 o                         
  -2 -15   8          4.74         -0.39         4.64 o                         
  -1 -15   8         24.92         33.96         5.60 o                         
   1 -15   8         18.73         10.35         5.28 o                         
   2 -15   8        106.76        118.68        11.43 o                         
   3 -15   8        469.05        447.93        33.56 o                         
   4 -15   8          2.31          7.49         4.50 o                         
   5 -15   8          2.97          9.34         7.86 o                         
  -5 -14   8         20.88          5.00         6.43 o                         
  -4 -14   8        130.18        153.24         9.91 o                         
  -3 -14   8         49.77         38.45         6.16 o                         
  -2 -14   8        345.16        330.48        13.07 o                         
  -1 -14   8          6.63         21.24         7.14 o                         
   0 -14   8        123.56        128.85        10.71 o                         
   1 -14   8        472.83        499.88        27.85 o                         
   2 -14   8        187.33        171.52        11.58 o                         
   3 -14   8          0.64          3.64         3.83 o                         
   4 -14   8          1.81          9.44         4.25 o                         
   5 -14   8         13.53         17.34         4.33 o                         
  -5 -13   8          7.81          1.98         5.00 o                         
  -4 -13   8          0.27          0.91         3.75 o                         
  -3 -13   8         22.62         27.74         4.41 o                         
  -2 -13   8        144.09        144.93         8.43 o                         
  -1 -13   8         17.70         29.67         4.58 o                         
   0 -13   8        474.96        439.92        12.40 o                         
   1 -13   8        223.96        187.10        17.14 o                         
   2 -13   8        203.32        205.34         7.57 o                         
   3 -13   8          8.24          7.30         2.55 o                         
   4 -13   8          3.87          1.36         2.87 o                         
   5 -13   8         11.82         13.22         3.76 o                         
   6 -13   8          0.33          0.00         7.86 o                         
  -6 -12   8         10.70          2.86         8.57 o                         
  -5 -12   8         34.07         33.18         7.86 o                         
  -4 -12   8          2.04          2.17         3.61 o                         
  -3 -12   8         82.34         81.87         6.00 o                         
  -2 -12   8         55.71         49.07         4.51 o                         
  -1 -12   8        198.27        155.76         7.99 o                         
   0 -12   8        179.46        120.57         6.78 o                         
   1 -12   8         25.32         21.12        10.71 o                         
   2 -12   8         75.29         73.61         3.28 o                         
   3 -12   8          4.73          1.78         2.44 o                         
   4 -12   8         33.95         28.56         3.75 o                         
   5 -12   8         21.09         30.09         4.14 o                         
   6 -12   8          9.19         15.03         8.21 o                         
  -6 -11   8         10.05          5.71         8.57 o                         
  -5 -11   8         82.52         77.51         6.51 o                         
  -4 -11   8        156.52        123.56         5.69 o                         
  -3 -11   8         16.89         27.34         2.89 o                         
  -2 -11   8       1129.57       1107.90        21.21 o                         
  -1 -11   8         29.86         63.86         4.24 o                         
   0 -11   8        241.07        332.13        10.35 o                         
   1 -11   8         93.89         90.87         4.45 o                         
   2 -11   8         76.85         87.31         3.25 o                         
   3 -11   8        114.96        125.99         5.24 o                         
   4 -11   8        132.25        138.60         5.91 o                         
   5 -11   8         24.89         23.67         3.87 o                         
   6 -11   8         10.27         17.80         6.51 o                         
  -6 -10   8         61.74         63.56        10.00 o                         
  -5 -10   8          8.18         19.31         4.08 o                         
  -4 -10   8        202.62        216.63        20.00 o                         
  -3 -10   8        382.59        384.83         7.87 o                         
  -2 -10   8        215.42        225.40         6.63 o                         
  -1 -10   8       1148.26       1214.21        21.74 o                         
   0 -10   8        492.26        529.20         8.31 o                         
   1 -10   8         50.16         57.73         3.30 o                         
   2 -10   8        153.22        112.83         3.57 o                         
   3 -10   8        357.22        343.40        11.54 o                         
   4 -10   8          5.24          7.35         2.93 o                         
   5 -10   8        184.14        182.17         7.58 o                         
   6 -10   8         47.83         42.13        10.71 o                         
  -6  -9   8          3.07         -5.00         7.14 o                         
  -5  -9   8        406.73        446.65        11.31 o                         
  -4  -9   8        757.46        778.94        12.37 o                         
  -3  -9   8          0.01         -0.35         1.64 o                         
  -2  -9   8        451.62        374.63         6.32 o                         
  -1  -9   8        278.64        212.18         5.22 o                         
   0  -9   8        147.58        145.37         4.40 o                         
   1  -9   8        559.49        501.71        16.76 o                         
   2  -9   8         57.75         85.27         3.49 o                         
   3  -9   8         27.50         31.10         3.97 o                         
   4  -9   8        216.68        213.60         7.39 o                         
   5  -9   8          6.83          0.36         5.36 o                         
   6  -9   8          0.79         -1.67         3.19 o                         
  -7  -8   8          2.83         -0.71         8.57 o                         
  -6  -8   8         14.41          8.44         3.97 o                         
  -5  -8   8         22.45         23.74         3.03 o                         
  -4  -8   8        227.98        200.62         4.92 o                         
  -3  -8   8          6.01          7.46         1.86 o                         
  -2  -8   8         43.33         49.38         2.38 o                         
  -1  -8   8         69.88         83.11         3.25 o                         
   0  -8   8         96.08        104.92         3.91 o                         
   1  -8   8         85.06         92.93         3.26 o                         
   2  -8   8          9.29          9.63         1.27 o                         
   3  -8   8         16.93         14.84         3.76 o                         
   4  -8   8          4.02         -0.56         2.73 o                         
   5  -8   8         16.74         20.36         2.96 o                         
   6  -8   8         13.41         11.90         7.14 o                         
  -7  -7   8         12.27          5.54         7.20 o                         
  -6  -7   8          8.16          6.74         5.48 o                         
  -5  -7   8          0.04          0.84         2.39 o                         
  -4  -7   8          8.48         18.85         2.36 o                         
  -3  -7   8         10.69          6.85         1.53 o                         
  -2  -7   8         18.68         15.30         1.31 o                         
  -1  -7   8        568.37        552.30         8.49 o                         
   0  -7   8         76.16         68.56         2.93 o                         
   1  -7   8        198.24        161.21         5.77 o                         
   2  -7   8          3.97          3.88         0.95 o                         
   3  -7   8          1.40         -2.21         2.74 o                         
   4  -7   8         80.40         81.10         5.21 o                         
   5  -7   8         15.57         20.82         3.33 o                         
   6  -7   8          9.26         10.38         4.10 o                         
   7  -7   8          2.33          2.14         5.71 o                         
  -7  -6   8         13.04          7.96         4.66 o                         
  -6  -6   8         29.77         21.16         4.62 o                         
  -5  -6   8          0.37         -2.72         2.59 o                         
  -4  -6   8         55.79         59.39         2.61 o                         
  -3  -6   8        453.48        480.36         7.34 o                         
  -2  -6   8        142.69        131.08         3.26 o                         
  -1  -6   8        162.41        208.13         3.55 o                         
   0  -6   8       2804.04       2964.21        33.47 o                         
   1  -6   8         89.98         99.55         2.87 o                         
   2  -6   8          1.87         -0.57         1.65 o                         
   3  -6   8         13.77          5.66         1.37 o                         
   4  -6   8          6.97          2.93         3.50 o                         
   5  -6   8         18.61         17.29         4.10 o                         
   6  -6   8         63.10         76.03        10.71 o                         
   7  -6   8          0.04         -5.71         5.71 o                         
  -7  -5   8          3.14          3.67         4.20 o                         
  -6  -5   8         39.98         30.92         4.19 o                         
  -5  -5   8         25.10         13.70         2.95 o                         
  -4  -5   8        127.51        146.00         3.63 o                         
  -3  -5   8        189.42        197.53         4.26 o                         
  -2  -5   8        268.94        273.79         4.18 o                         
  -1  -5   8         42.42         69.58         2.19 o                         
   0  -5   8        126.39        194.40         3.64 o                         
   1  -5   8         29.29         39.94         1.72 o                         
   2  -5   8       1646.60       1716.95        20.66 o                         
   3  -5   8        746.59        795.82        13.13 o                         
   4  -5   8        566.39        581.22        12.16 o                         
   5  -5   8        139.69        162.95        28.21 o                         
   6  -5   8          7.06          0.50         4.10 o                         
   7  -5   8          2.20         -8.57         6.43 o                         
  -7  -4   8         29.59         23.13         5.07 o                         
  -6  -4   8          1.61         -5.21         3.47 o                         
  -5  -4   8        150.96        187.62         7.48 o                         
  -4  -4   8          4.12         12.33         1.67 o                         
  -3  -4   8        158.39        142.14         3.25 o                         
  -2  -4   8       1457.32       1542.83        13.58 o                         
  -1  -4   8        211.68        261.78         5.30 o                         
   0  -4   8        897.29        851.60        11.59 o                         
   1  -4   8         96.21        122.84         2.65 o                         
   2  -4   8       1012.06       1141.66        11.78 o                         
   3  -4   8         68.53         63.77         2.70 o                         
   4  -4   8          1.73         -2.70         3.09 o                         
   5  -4   8         75.09         72.19         6.18 o                         
   6  -4   8          6.93          5.04         4.62 o                         
   7  -4   8          6.62         15.00         7.14 o                         
  -7  -3   8          4.16          4.10         4.33 o                         
  -6  -3   8         20.56         26.99         3.50 o                         
  -5  -3   8         13.57          8.99         3.61 o                         
  -4  -3   8         45.06         40.90         1.97 o                         
  -3  -3   8       1449.24       1363.32        13.17 o                         
  -2  -3   8        669.66        753.49         7.56 o                         
  -1  -3   8        334.13        386.53         4.54 o                         
   0  -3   8       1247.54       1084.19        11.85 o                         
   1  -3   8         26.98         38.08         2.03 o                         
   2  -3   8        105.78        123.68         3.04 o                         
   3  -3   8        109.86        104.41         3.29 o                         
   4  -3   8        296.46        308.67         7.84 o                         
   5  -3   8          3.39          0.76         3.95 o                         
   6  -3   8          5.41         11.35         5.00 o                         
   7  -3   8          4.45         -4.28         6.43 o                         
  -7  -2   8         29.59         18.98         5.07 o                         
  -6  -2   8         32.35         34.45         3.80 o                         
  -5  -2   8         15.89         14.30         2.80 o                         
  -4  -2   8          6.22         12.96         1.56 o                         
  -3  -2   8        108.40         95.51         2.59 o                         
  -2  -2   8        324.79        338.82         4.32 o                         
  -1  -2   8        175.25        227.53         3.51 o                         
   0  -2   8          0.00         -0.14         0.90 o                         
   1  -2   8       5659.25       6062.61        74.69 o                         
   2  -2   8       3450.90       3506.66        44.76 o                         
   3  -2   8        163.54        138.28         4.10 o                         
   4  -2   8        376.07        383.87         9.05 o                         
   5  -2   8          0.55         -4.28         4.28 o                         
   6  -2   8         15.13         22.85         6.43 o                         
   7  -2   8         10.19         18.57         7.86 o                         
  -7  -1   8         34.17         46.24         5.77 o                         
  -6  -1   8          0.07         -3.61         2.64 o                         
  -5  -1   8        286.70        285.13         7.36 o                         
  -4  -1   8          5.36          5.70         1.71 o                         
  -3  -1   8          1.61          4.22         1.17 o                         
  -2  -1   8       1236.78       1213.66        11.16 o                         
  -1  -1   8          6.01          3.76         0.96 o                         
   0  -1   8          9.69          8.85         1.58 o                         
   1  -1   8       1443.93       1754.97        18.80 o                         
   2  -1   8        653.02        659.79         7.62 o                         
   3  -1   8       1066.25       1077.13        13.26 o                         
   4  -1   8         55.38         43.87         4.79 o                         
   5  -1   8         59.51         79.98         8.57 o                         
   6  -1   8         46.34         52.13         8.57 o                         
  -7   0   8         42.19         46.90         9.03 o                         
  -6   0   8        104.27        109.91         5.93 o                         
  -5   0   8         13.53         14.15         3.70 o                         
  -4   0   8          6.27         13.41         1.97 o                         
  -3   0   8         12.03          7.99         1.31 o                         
  -2   0   8        443.01        446.94         6.13 o                         
  -1   0   8       1951.47       2023.36        18.14 o                         
   0   0   8        245.52        253.41         5.45 o                         
   1   0   8       4087.91       4302.39        40.96 o                         
   2   0   8          2.32         -0.21         1.05 o                         
   3   0   8          7.27          8.09         1.50 o                         
   4   0   8       1081.92       1081.97        19.58 o                         
   5   0   8         56.32         43.72         5.79 o                         
   6   0   8          6.93         10.00         5.71 o                         
  -7   1   8         27.36         30.00         5.05 o                         
  -6   1   8          2.23          4.78         4.31 o                         
  -5   1   8        872.16        883.50        14.44 o                         
  -4   1   8        740.96        670.38         9.50 o                         
  -3   1   8         13.08         12.53         1.36 o                         
  -2   1   8        391.46        498.93         6.03 o                         
  -1   1   8          7.43          3.10         1.10 o                         
   0   1   8         82.92         91.19         2.57 o                         
   1   1   8         64.62         69.27         2.67 o                         
   2   1   8         46.93         37.26         2.24 o                         
   3   1   8         53.68         50.38         2.43 o                         
   4   1   8         80.80         76.02         4.33 o                         
   5   1   8          0.44         -4.15         2.89 o                         
   6   1   8          9.64          2.86         4.54 o                         
  -7   2   8         12.36          5.21         3.54 o                         
  -6   2   8         24.86         24.74         3.50 o                         
  -5   2   8          0.01          0.76         4.35 o                         
  -4   2   8        110.64         85.05         3.37 o                         
  -3   2   8         59.27         53.71         2.09 o                         
  -2   2   8         29.34         21.01         1.50 o                         
  -1   2   8         99.69        102.62         2.83 o                         
   0   2   8       1165.26       1164.88        13.18 o                         
   1   2   8        579.99        616.35         8.29 o                         
   2   2   8          1.97         -0.44         1.06 o                         
   3   2   8         17.70         11.28         2.51 o                         
   4   2   8          4.60          7.88         2.88 o                         
   5   2   8          1.66         -2.92         3.01 o                         
   6   2   8          3.74          1.67         4.46 o                         
  -7   3   8          4.63          1.37         3.32 o                         
  -6   3   8         27.42         36.12         3.97 o                         
  -5   3   8        235.33        202.11        10.51 o                         
  -4   3   8          3.11          1.93         1.67 o                         
  -3   3   8          1.12          0.98         1.18 o                         
  -2   3   8         42.72         57.77         2.20 o                         
  -1   3   8        899.50        925.66        11.14 o                         
   0   3   8        137.73        131.72         3.56 o                         
   1   3   8         45.70         42.04         2.10 o                         
   2   3   8         18.44         15.13         1.76 o                         
   3   3   8         11.25         19.05         3.04 o                         
   4   3   8        323.51        350.38         9.48 o                         
   5   3   8         65.09         70.75         7.07 o                         
   6   3   8          8.46         10.66         4.20 o                         
  -7   4   8          7.97          4.52         3.48 o                         
  -6   4   8         28.10         23.95         3.54 o                         
  -5   4   8        342.08        389.10         8.96 o                         
  -4   4   8          1.08          0.77         1.93 o                         
  -3   4   8         33.64         28.67         2.27 o                         
  -2   4   8         66.62         84.91         4.19 o                         
  -1   4   8         80.03         83.68         3.78 o                         
   0   4   8        349.61        314.62         5.83 o                         
   1   4   8        854.18        907.43        11.98 o                         
   2   4   8         90.51        101.81         3.89 o                         
   3   4   8         61.04         56.05         4.27 o                         
   4   4   8         45.55         51.66         5.78 o                         
   5   4   8          8.76          6.90         3.71 o                         
   6   4   8         73.31         65.25         6.45 o                         
  -7   5   8          4.28          3.39         4.25 o                         
  -6   5   8          0.01          5.04         2.98 o                         
  -5   5   8         22.30         18.09         3.18 o                         
  -4   5   8         77.07         68.27         3.73 o                         
  -3   5   8        473.45        447.68         8.10 o                         
  -2   5   8        111.55        127.61         4.32 o                         
  -1   5   8        351.64        311.61         5.86 o                         
   0   5   8        182.29        218.94         4.89 o                         
   1   5   8         33.37         33.43         2.57 o                         
   2   5   8        116.20        113.28         4.47 o                         
   3   5   8        271.14        325.52        12.16 o                         
   4   5   8          0.70         -4.39         3.00 o                         
   5   5   8         40.30         46.93         9.21 o                         
   6   5   8          0.08          0.13         6.43 o                         
  -7   6   8          6.56          7.87         6.56 o                         
  -6   6   8          2.15         -1.18         3.08 o                         
  -5   6   8        111.29        111.57         5.29 o                         
  -4   6   8         19.15         11.26         2.80 o                         
  -3   6   8          7.60          4.13         2.14 o                         
  -2   6   8        329.10        338.26         8.33 o                         
  -1   6   8          4.44          1.59         1.67 o                         
   0   6   8        197.99        190.72         4.81 o                         
   1   6   8        365.59        402.82         7.37 o                         
   2   6   8          0.19          0.27         2.04 o                         
   3   6   8        332.21        375.00        10.30 o                         
   4   6   8         17.03         18.74         5.01 o                         
   5   6   8          0.15         -1.34         3.56 o                         
  -7   7   8          0.35          0.57         4.75 o                         
  -6   7   8          0.01         -5.18         3.45 o                         
  -5   7   8         52.11         52.39         3.86 o                         
  -4   7   8        197.07        221.87         7.10 o                         
  -3   7   8          2.02          3.91         2.22 o                         
  -2   7   8         71.43         69.50         6.46 o                         
  -1   7   8         61.21         69.78         3.39 o                         
   0   7   8        238.85        250.42         5.78 o                         
   1   7   8        130.21        127.46         4.43 o                         
   2   7   8         17.61         17.48         2.68 o                         
   3   7   8        249.14        248.03         8.55 o                         
   4   7   8         56.02         46.49         5.69 o                         
   5   7   8         17.98         18.57         5.89 o                         
  -6   8   8         12.56         11.15         5.99 o                         
  -5   8   8         36.84         34.44         3.39 o                         
  -4   8   8         27.79         48.13         4.20 o                         
  -3   8   8        185.27        174.72         5.95 o                         
  -2   8   8         31.30         29.36         4.12 o                         
  -1   8   8         33.61         39.62         4.33 o                         
   0   8   8         15.58         13.84         2.72 o                         
   1   8   8         70.54         55.70         3.50 o                         
   2   8   8        298.65        263.08         7.23 o                         
   3   8   8         61.60         51.53         5.15 o                         
   4   8   8         47.24         38.83         5.33 o                         
   5   8   8          0.02         -0.66         4.20 o                         
  -6   9   8          5.43          5.81         5.14 o                         
  -5   9   8          1.82         10.93         3.33 o                         
  -4   9   8         32.70         31.22         3.89 o                         
  -3   9   8         68.75         54.19         4.15 o                         
  -2   9   8        440.92        437.99        13.37 o                         
  -1   9   8         39.89         34.22         4.11 o                         
   0   9   8        117.17        129.27         6.14 o                         
   1   9   8        147.66        155.10         6.73 o                         
   2   9   8         45.56         51.99         4.70 o                         
   3   9   8         32.91         34.67         9.67 o                         
   4   9   8         46.39         45.87         7.52 o                         
  -6  10   8         63.86         70.95         8.19 o                         
  -5  10   8         15.43          7.75         5.14 o                         
  -4  10   8        113.02        142.11         7.21 o                         
  -3  10   8          4.62         10.02         3.17 o                         
  -2  10   8         57.23         67.43         5.06 o                         
  -1  10   8        620.09        624.61        15.25 o                         
   0  10   8          4.70          6.70         3.16 o                         
   1  10   8        133.02        160.70         9.79 o                         
   2  10   8        106.84        101.88         6.30 o                         
   3  10   8          0.72         -2.71         4.97 o                         
   4  10   8          2.40          4.28         7.86 o                         
  -5  11   8         13.15         20.71        10.00 o                         
  -4  11   8         10.38          3.51         3.96 o                         
  -3  11   8         22.83         26.48         4.21 o                         
  -2  11   8        193.38        206.07         8.57 o                         
  -1  11   8          0.03          1.04         3.45 o                         
   0  11   8         10.16          7.64         3.45 o                         
   1  11   8         68.13         72.18         5.65 o                         
   2  11   8         10.24         11.72         4.20 o                         
   3  11   8         21.92         15.35         6.56 o                         
  -5  12   8          0.04         11.43         9.28 o                         
  -4  12   8          7.87          6.39        10.35 o                         
  -3  12   8          5.92          5.71         3.32 o                         
  -2  12   8         18.33          8.47         4.07 o                         
  -1  12   8         54.53         56.99         5.54 o                         
   0  12   8          5.29          7.93         3.88 o                         
   1  12   8         52.71         56.73         6.69 o                         
   2  12   8         11.80         12.60         4.77 o                         
   3  12   8         15.40         20.00         6.56 o                         
  -4  13   8          3.83         17.01         5.66 o                         
  -3  13   8          0.77         -2.99         3.66 o                         
  -2  13   8          2.44         -4.23         3.96 o                         
  -1  13   8         11.81         12.23         4.23 o                         
   0  13   8         67.21         62.31         5.71 o                         
   1  13   8         64.97         63.78        12.85 o                         
   2  13   8          0.06          0.00         5.14 o                         
  -3  14   8         19.22         14.86         6.09 o                         
  -2  14   8          1.40         -0.86         3.88 o                         
  -1  14   8         10.44         15.16         4.92 o                         
   0  14   8         27.47         21.27         7.78 o                         
   1  14   8         40.04         35.19         6.51 o                         
  -2  15   8         23.38         30.27         5.43 o                         
  -1  15   8         93.37        127.29         9.38 o                         
   0 -20   9         13.07          3.57        11.43 o                         
   1 -20   9         44.94         52.84        15.00 o                         
  -2 -19   9         22.90         21.51         9.64 o                         
  -1 -19   9        129.60        128.42        10.38 o                         
   0 -19   9         35.81         31.42        13.57 o                         
   1 -19   9          5.66        -10.00         8.57 o                         
   2 -19   9          0.52          6.43        10.00 o                         
  -3 -18   9          2.70          0.24         5.11 o                         
  -2 -18   9        164.95        187.08        11.67 o                         
  -1 -18   9         62.44         52.56         6.96 o                         
   0 -18   9          0.06          1.43         6.69 o                         
   1 -18   9        133.53        129.97        17.85 o                         
   2 -18   9         35.48         52.84        13.57 o                         
   3 -18   9          0.09         22.14        11.43 o                         
  -3 -17   9        197.65        184.49        12.85 o                         
  -2 -17   9         12.88         25.77         7.14 o                         
  -1 -17   9          4.49         -5.84         3.89 o                         
   0 -17   9         45.73         45.70        13.57 o                         
   1 -17   9          3.56         -0.62         7.50 o                         
   2 -17   9          0.30          3.70         5.49 o                         
   3 -17   9         33.50         23.57        10.71 o                         
   4 -17   9         28.11         25.71        10.71 o                         
  -4 -16   9         22.74         24.58         6.24 o                         
  -3 -16   9        132.52        118.46        10.00 o                         
  -2 -16   9         49.56         43.28         6.39 o                         
  -1 -16   9         43.43         46.93         7.50 o                         
   0 -16   9          3.02          9.28        10.00 o                         
   1 -16   9          8.26          8.11         6.78 o                         
   2 -16   9         24.12         11.64         5.41 o                         
   3 -16   9         75.41         78.69         9.55 o                         
   4 -16   9          1.89         15.03         6.40 o                         
  -4 -15   9          2.96         -1.74         5.04 o                         
  -3 -15   9          8.14         21.20         5.68 o                         
  -2 -15   9          0.95          5.00         4.47 o                         
  -1 -15   9        228.59        177.33         9.19 o                         
   0 -15   9        804.06        770.53        36.42 o                         
   1 -15   9        235.11        178.53        17.85 o                         
   2 -15   9         17.87         13.78         6.78 o                         
   3 -15   9         30.48         40.89         5.98 o                         
   4 -15   9         64.65         68.29         7.23 o                         
   5 -15   9          0.05          3.21         6.06 o                         
  -5 -14   9          5.06         -1.43         6.43 o                         
  -4 -14   9        190.42        173.53        10.43 o                         
  -3 -14   9         36.32         41.18         6.16 o                         
  -2 -14   9         46.52         28.85         5.60 o                         
  -1 -14   9        358.18        315.82        13.93 o                         
   0 -14   9        323.89        337.06        23.57 o                         
   1 -14   9        299.84        279.22        20.71 o                         
   2 -14   9        655.62        675.21        33.91 o                         
   3 -14   9        142.50        135.94         5.14 o                         
   4 -14   9         59.03         60.72         6.53 o                         
   5 -14   9          9.60         21.42         6.56 o                         
  -5 -13   9         28.08         19.78         4.97 o                         
  -4 -13   9        165.82        185.05         9.07 o                         
  -3 -13   9          7.19          6.81         3.60 o                         
  -2 -13   9         45.60         62.65         5.38 o                         
  -1 -13   9          3.57         -3.65         3.30 o                         
   0 -13   9        167.28        171.39        16.42 o                         
   1 -13   9        353.83        343.15        16.78 o                         
   2 -13   9        129.27        150.95         7.09 o                         
   3 -13   9         44.87         59.16         3.58 o                         
   4 -13   9         74.00         69.18         5.22 o                         
   5 -13   9          1.97          4.72         4.17 o                         
  -6 -12   9         79.84         89.26        11.43 o                         
  -5 -12   9          0.65         -4.66         4.10 o                         
  -4 -12   9          2.88          3.18         3.81 o                         
  -3 -12   9         28.36         28.41         7.01 o                         
  -2 -12   9         78.70         63.00         5.07 o                         
  -1 -12   9          2.85          0.76         2.68 o                         
   0 -12   9         70.21         55.71         6.43 o                         
   1 -12   9         13.47         22.69         4.28 o                         
   2 -12   9         29.27         39.31         3.72 o                         
   3 -12   9         20.95         19.02         3.69 o                         
   4 -12   9          6.63          3.48         2.80 o                         
   5 -12   9          3.49          8.64         3.75 o                         
  -6 -11   9          1.32        -10.71         7.14 o                         
  -5 -11   9         32.03         33.90         4.50 o                         
  -4 -11   9          0.13         -4.26         2.84 o                         
  -3 -11   9        476.09        492.31        10.10 o                         
  -2 -11   9          7.15          6.44         2.60 o                         
  -1 -11   9          3.74          2.41         2.20 o                         
   0 -11   9          0.02         -0.81         2.42 o                         
   1 -11   9         45.58         43.95         3.08 o                         
   2 -11   9         49.87         59.34         2.93 o                         
   3 -11   9          1.58          4.13         3.01 o                         
   4 -11   9         12.67         18.17         4.35 o                         
   5 -11   9         10.26         11.10         4.17 o                         
  -6 -10   9         13.53          7.86         8.57 o                         
  -5 -10   9          8.34          7.60         3.59 o                         
  -4 -10   9        199.63        246.57        10.06 o                         
  -3 -10   9        131.18        100.77         5.85 o                         
  -2 -10   9        465.04        520.72        10.97 o                         
  -1 -10   9        284.90        231.35         5.66 o                         
   0 -10   9        137.65        139.10         3.55 o                         
   1 -10   9          4.50          4.71         2.59 o                         
   2 -10   9          2.55          1.35         1.34 o                         
   3 -10   9        234.85        238.09        10.97 o                         
   4 -10   9         60.39         56.75         5.33 o                         
   5 -10   9          2.76          1.14         4.97 o                         
  -6  -9   9         12.92         14.28         8.57 o                         
  -5  -9   9        102.84         96.70        12.53 o                         
  -4  -9   9        836.87        831.01        12.01 o                         
  -3  -9   9        201.31        160.73         4.07 o                         
  -2  -9   9         75.09        109.19         4.20 o                         
  -1  -9   9       1073.08       1128.87        15.86 o                         
   0  -9   9        813.10        838.54        13.69 o                         
   1  -9   9         14.94         11.45         2.58 o                         
   2  -9   9        126.79         96.48         3.07 o                         
   3  -9   9         19.42         22.48         4.46 o                         
   4  -9   9        152.06        198.91         8.44 o                         
   5  -9   9         10.22         17.44        10.71 o                         
   6  -9   9          8.60         12.85         4.28 o                         
  -7  -8   9         44.33         59.99        10.71 o                         
  -6  -8   9          0.06         -2.86         7.14 o                         
  -5  -8   9        430.41        488.46        10.64 o                         
  -4  -8   9        221.15        200.30         4.99 o                         
  -3  -8   9        103.78         93.62         3.27 o                         
  -2  -8   9        241.46        214.77         3.77 o                         
  -1  -8   9       2057.77       2090.63        26.15 o                         
   0  -8   9          0.42          1.81         0.97 o                         
   1  -8   9         12.30          8.88         2.28 o                         
   2  -8   9         85.12         88.76         4.49 o                         
   3  -8   9        185.36        173.37         8.74 o                         
   4  -8   9         29.70         23.48         4.30 o                         
   5  -8   9         36.93         37.56         3.54 o                         
   6  -8   9         14.76         13.57         5.00 o                         
  -7  -7   9         37.79         43.16         7.81 o                         
  -6  -7   9         28.29         47.99         5.60 o                         
  -5  -7   9         31.95         36.38         3.32 o                         
  -4  -7   9         99.22         92.70         3.52 o                         
  -3  -7   9          4.91          8.76         1.82 o                         
  -2  -7   9        181.29        202.76         3.86 o                         
  -1  -7   9        192.55        195.91         3.57 o                         
   0  -7   9        216.43        222.74         4.42 o                         
   1  -7   9          0.20          0.49         1.44 o                         
   2  -7   9          4.48          4.34         1.44 o                         
   3  -7   9         11.32         12.83         1.54 o                         
   4  -7   9          0.04         -0.31         2.01 o                         
   5  -7   9         97.84        110.69         6.60 o                         
   6  -7   9          4.30         -2.14         4.28 o                         
  -7  -6   9         58.83         58.77         6.57 o                         
  -6  -6   9         13.44         12.34         3.50 o                         
  -5  -6   9          0.00          0.58         2.39 o                         
  -4  -6   9        345.01        344.76         6.12 o                         
  -3  -6   9         47.17         43.10         2.29 o                         
  -2  -6   9        125.57        125.63         2.88 o                         
  -1  -6   9          3.57          4.46         1.27 o                         
   0  -6   9        419.93        404.77         6.49 o                         
   1  -6   9          0.25          0.92         1.41 o                         
   2  -6   9         52.42         58.78         2.38 o                         
   3  -6   9        159.48        143.29         4.06 o                         
   4  -6   9          3.79          6.89         2.31 o                         
   5  -6   9        148.92        150.41         8.93 o                         
   6  -6   9          7.73          6.43         6.43 o                         
  -7  -5   9          3.21          1.23         4.50 o                         
  -6  -5   9         90.23        100.88         6.23 o                         
  -5  -5   9         76.67         80.97         4.50 o                         
  -4  -5   9        203.27        193.94         4.20 o                         
  -3  -5   9         45.71         36.17         1.91 o                         
  -2  -5   9         28.27         36.66         1.69 o                         
  -1  -5   9        125.16        119.31         2.96 o                         
   0  -5   9        551.59        550.57         8.65 o                         
   1  -5   9        930.55        975.58        15.65 o                         
   2  -5   9          5.67          4.69         1.30 o                         
   3  -5   9        448.06        433.86         8.75 o                         
   4  -5   9          2.14          6.18         2.31 o                         
   5  -5   9         57.49         61.66         5.81 o                         
   6  -5   9         20.80         19.77         9.64 o                         
  -7  -4   9          0.32         -0.68         4.39 o                         
  -6  -4   9         80.56         83.31         4.89 o                         
  -5  -4   9        156.34        159.89         8.35 o                         
  -4  -4   9        249.62        220.90         4.35 o                         
  -3  -4   9        302.63        277.14         4.74 o                         
  -2  -4   9        677.42        707.72         7.37 o                         
  -1  -4   9       2784.47       2743.20        25.08 o                         
   0  -4   9         41.78         39.99         3.28 o                         
   1  -4   9        142.27        151.34         5.36 o                         
   2  -4   9        886.53        829.01        10.46 o                         
   3  -4   9       1233.01       1270.22        18.90 o                         
   4  -4   9        110.14        125.33         7.83 o                         
   5  -4   9         48.31         46.89         5.14 o                         
   6  -4   9          0.05         -2.50         3.95 o                         
  -7  -3   9         14.88         13.35         6.45 o                         
  -6  -3   9          3.35          0.94         2.89 o                         
  -5  -3   9        308.97        303.78        10.54 o                         
  -4  -3   9        401.53        431.11         7.15 o                         
  -3  -3   9        223.00        247.96         4.41 o                         
  -2  -3   9        732.67        713.74         7.35 o                         
  -1  -3   9         84.36        122.81         3.31 o                         
   0  -3   9        157.68        160.39         4.52 o                         
   1  -3   9        362.77        341.81         6.30 o                         
   2  -3   9          0.13         -1.74         1.16 o                         
   3  -3   9        340.47        364.04         9.20 o                         
   4  -3   9         61.92         62.79         4.50 o                         
   5  -3   9         30.30         30.82         4.97 o                         
   6  -3   9          1.04          1.43         5.71 o                         
  -7  -2   9         26.02         18.89         5.07 o                         
  -6  -2   9         54.45         60.09         4.46 o                         
  -5  -2   9         93.38         85.50         4.58 o                         
  -4  -2   9        108.43        113.41         3.14 o                         
  -3  -2   9        461.85        384.91         5.60 o                         
  -2  -2   9        108.07        132.60         2.69 o                         
  -1  -2   9         10.58         14.23         1.17 o                         
   0  -2   9        390.16        337.70         5.70 o                         
   1  -2   9       1889.84       2234.30        24.12 o                         
   2  -2   9       1163.93       1087.86        12.14 o                         
   3  -2   9        546.11        602.85         9.44 o                         
   4  -2   9          2.05         -3.30         5.00 o                         
   5  -2   9          0.17          3.57         4.28 o                         
   6  -2   9         13.49         18.57         6.43 o                         
  -7  -1   9          9.63          5.97         4.38 o                         
  -6  -1   9         40.73         59.71         4.74 o                         
  -5  -1   9         24.12         32.52         4.61 o                         
  -4  -1   9         88.65        112.80         5.33 o                         
  -3  -1   9        215.26        335.60         5.92 o                         
  -2  -1   9        211.17        218.72         3.83 o                         
  -1  -1   9          0.49          1.63         0.93 o                         
   0  -1   9         69.53         91.70         2.26 o                         
   1  -1   9        184.34        250.67         4.07 o                         
   2  -1   9         20.20         18.06         1.48 o                         
   3  -1   9        186.59        179.25         3.92 o                         
   4  -1   9        151.71        142.05        10.35 o                         
   5  -1   9         46.57         32.85         7.14 o                         
   6  -1   9         29.36         45.70         8.57 o                         
  -7   0   9          3.07          5.29         4.93 o                         
  -6   0   9        109.92        109.87         5.37 o                         
  -5   0   9          6.46          6.19         3.33 o                         
  -4   0   9        153.08        177.40         5.86 o                         
  -3   0   9        144.80        187.40         4.02 o                         
  -2   0   9         78.68        103.19         2.50 o                         
  -1   0   9        473.04        499.98         6.03 o                         
   0   0   9         17.02         16.53         1.35 o                         
   1   0   9         33.66         32.41         1.71 o                         
   2   0   9        193.52        176.68         3.72 o                         
   3   0   9         97.52         99.73         3.45 o                         
   4   0   9          0.03         -3.32         2.22 o                         
   5   0   9          7.08         16.42         6.43 o                         
   6   0   9         28.47         29.28         7.86 o                         
  -7   1   9         46.26         54.13         5.24 o                         
  -6   1   9         19.99         23.98         4.25 o                         
  -5   1   9        462.42        473.25        12.09 o                         
  -4   1   9        273.59        297.51         6.02 o                         
  -3   1   9         16.80         19.89         1.49 o                         
  -2   1   9         52.88         65.48         2.17 o                         
  -1   1   9        987.78       1055.49        11.37 o                         
   0   1   9        543.43        588.95         8.63 o                         
   1   1   9          1.85          6.75         1.37 o                         
   2   1   9        301.83        310.17         5.68 o                         
   3   1   9          0.15         -2.30         2.37 o                         
   4   1   9          2.79          1.39         2.44 o                         
   5   1   9         12.88          9.42         3.42 o                         
   6   1   9          8.84          3.93         4.54 o                         
  -7   2   9          0.00         -3.66         3.81 o                         
  -6   2   9          7.22          2.01         2.97 o                         
  -5   2   9        359.21        365.94         8.71 o                         
  -4   2   9         49.59         53.52         3.19 o                         
  -3   2   9        161.60        136.58         3.31 o                         
  -2   2   9         86.88         75.37         2.48 o                         
  -1   2   9        196.10        178.11         3.84 o                         
   0   2   9         99.44         93.47         3.09 o                         
   1   2   9        678.23        652.33         9.06 o                         
   2   2   9        119.63         99.39         4.15 o                         
   3   2   9         21.82         19.13         3.08 o                         
   4   2   9         17.60          8.63         3.08 o                         
   5   2   9         21.74         20.60         4.40 o                         
   6   2   9          2.46          1.26         4.27 o                         
  -7   3   9          6.65          6.09         3.81 o                         
  -6   3   9          3.63          7.34         3.98 o                         
  -5   3   9        331.61        341.17         8.34 o                         
  -4   3   9        192.26        202.61         6.91 o                         
  -3   3   9        199.14        195.55         4.61 o                         
  -2   3   9         12.21         16.69         1.90 o                         
  -1   3   9         34.08         29.57         2.20 o                         
   0   3   9         43.12         33.24         2.26 o                         
   1   3   9         65.17         52.99         2.59 o                         
   2   3   9        320.87        321.94         6.15 o                         
   3   3   9          0.00          2.39         2.71 o                         
   4   3   9          1.18         -0.53         2.92 o                         
   5   3   9         14.91         20.00         5.55 o                         
   6   3   9          0.51          0.15         4.41 o                         
  -7   4   9         11.06          7.38         3.74 o                         
  -6   4   9          8.76         11.11         3.37 o                         
  -5   4   9        148.74        167.03         6.06 o                         
  -4   4   9         10.55         11.89         4.10 o                         
  -3   4   9         77.89         76.45         3.18 o                         
  -2   4   9         16.22         17.15         1.94 o                         
  -1   4   9        175.55        162.63         4.75 o                         
   0   4   9         23.87         19.83         3.22 o                         
   1   4   9        448.38        440.10         7.43 o                         
   2   4   9        121.97        107.90         3.47 o                         
   3   4   9         70.72         93.29         5.27 o                         
   4   4   9        109.55        131.39         7.64 o                         
   5   4   9          2.77          3.62         3.52 o                         
   6   4   9         15.75         21.62         4.91 o                         
  -7   5   9          1.10          2.16         6.22 o                         
  -6   5   9         27.64         26.07         4.54 o                         
  -5   5   9          4.24          4.28         3.71 o                         
  -4   5   9         54.55         54.31         3.58 o                         
  -3   5   9        344.19        365.06         7.07 o                         
  -2   5   9        103.37        109.09         4.81 o                         
  -1   5   9        163.99        165.65         4.51 o                         
   0   5   9         46.80         35.99         2.70 o                         
   1   5   9        469.25        477.63         8.57 o                         
   2   5   9        772.74        753.09        11.92 o                         
   3   5   9          0.08          0.82         2.94 o                         
   4   5   9          6.75          4.68         3.32 o                         
   5   5   9         44.53         51.42         5.74 o                         
  -7   6   9          4.69          6.78         5.55 o                         
  -6   6   9          0.67         -1.02         3.18 o                         
  -5   6   9          5.97          0.25         2.70 o                         
  -4   6   9         16.80         15.74         3.73 o                         
  -3   6   9          0.41          1.59         2.19 o                         
  -2   6   9        403.86        406.19         9.90 o                         
  -1   6   9        113.46        113.42         3.87 o                         
   0   6   9          8.70          8.25         2.19 o                         
   1   6   9        160.09        169.71         4.94 o                         
   2   6   9        244.59        245.58         8.25 o                         
   3   6   9         75.10         90.15         5.75 o                         
   4   6   9         72.80         76.21         6.40 o                         
   5   6   9         22.32         18.06         6.35 o                         
  -6   7   9         44.95         47.33         4.95 o                         
  -5   7   9         61.43         57.12         4.45 o                         
  -4   7   9        112.64        107.55         7.40 o                         
  -3   7   9         36.02         25.54         3.30 o                         
  -2   7   9        249.64        244.94         9.17 o                         
  -1   7   9         31.14         33.40         3.12 o                         
   0   7   9        385.75        372.23         7.44 o                         
   1   7   9         53.78         60.03         3.99 o                         
   2   7   9        595.59        705.88        12.31 o                         
   3   7   9        115.61        119.25         6.54 o                         
   4   7   9         13.19         12.88         4.38 o                         
   5   7   9          9.37         12.16         4.66 o                         
  -6   8   9         35.33         38.26         5.46 o                         
  -5   8   9         11.33         12.85         3.37 o                         
  -4   8   9         96.31         90.50         5.21 o                         
  -3   8   9         74.57         73.23         5.82 o                         
  -2   8   9          2.93         -2.81         2.48 o                         
  -1   8   9         71.16         62.29         4.60 o                         
   0   8   9         20.00         15.52         3.91 o                         
   1   8   9          3.75         -0.60         2.68 o                         
   2   8   9          0.83          6.90         3.41 o                         
   3   8   9          4.66          5.49         3.62 o                         
   4   8   9          8.22          5.48         4.38 o                         
  -6   9   9         17.93         22.46         6.69 o                         
  -5   9   9          5.62          2.57         3.52 o                         
  -4   9   9         16.99         14.43         3.53 o                         
  -3   9   9         39.67         41.29         4.05 o                         
  -2   9   9        470.96        476.73        11.61 o                         
  -1   9   9          3.33          1.38         2.96 o                         
   0   9   9         52.02         67.27         5.15 o                         
   1   9   9         14.46         13.13         3.19 o                         
   2   9   9        225.86        271.68         8.57 o                         
   3   9   9          0.11          2.92         5.28 o                         
   4   9   9         37.50         41.05         7.57 o                         
  -5  10   9          1.18         -0.27         3.75 o                         
  -4  10   9         15.33         22.43         5.44 o                         
  -3  10   9          0.03         -4.07         3.32 o                         
  -2  10   9         10.60         13.64         3.88 o                         
  -1  10   9         73.09         65.87         5.45 o                         
   0  10   9         22.21         26.50         4.07 o                         
   1  10   9         26.30         19.10         4.17 o                         
   2  10   9        147.36        146.00         7.29 o                         
   3  10   9         13.69          7.50         6.06 o                         
  -5  11   9         32.46         24.87         6.33 o                         
  -4  11   9         23.14         33.38         8.93 o                         
  -3  11   9          2.24         -3.26         3.06 o                         
  -2  11   9        218.46        235.74         9.42 o                         
  -1  11   9         32.49         29.87         7.71 o                         
   0  11   9          1.18         -0.43         3.36 o                         
   1  11   9         19.57         24.86         5.28 o                         
   2  11   9         73.15         96.97         6.49 o                         
   3  11   9          0.00         -5.39         5.49 o                         
  -4  12   9          7.91          9.69         5.66 o                         
  -3  12   9         32.46         41.28         5.25 o                         
  -2  12   9         12.15          9.30         3.96 o                         
  -1  12   9          2.04          5.20         4.66 o                         
   0  12   9          9.73          9.77         4.60 o                         
   1  12   9        101.73        120.01        21.07 o                         
   2  12   9          0.39         -2.78         7.14 o                         
  -4  13   9         50.69         55.92        13.93 o                         
  -3  13   9         34.17         33.59         5.20 o                         
  -2  13   9          8.03          9.21         6.43 o                         
  -1  13   9          4.70          6.71         4.17 o                         
   0  13   9          2.07          3.21         5.30 o                         
   1  13   9         17.25         24.69         6.18 o                         
  -2  14   9         22.52         15.80         5.66 o                         
  -1  14   9          2.88          1.82         4.46 o                         
   0  14   9          0.01         -0.44         3.96 o                         
   0 -20  10         19.57          9.28        12.14 o                         
  -2 -19  10         42.02         39.51        15.00 o                         
  -1 -19  10         29.61         17.42         5.81 o                         
   0 -19  10         64.35         59.99        15.71 o                         
   1 -19  10         10.47         15.00        10.71 o                         
   2 -19  10          8.19          1.43        10.00 o                         
  -3 -18  10          0.00         -3.83         8.21 o                         
  -2 -18  10         29.17         33.52        12.14 o                         
  -1 -18  10          2.27          4.76         5.11 o                         
   0 -18  10         12.26         15.71        12.14 o                         
   1 -18  10        114.77        110.69        17.14 o                         
   2 -18  10         24.07         29.99        12.14 o                         
   3 -18  10         15.80         -2.14         9.28 o                         
  -3 -17  10        286.37        305.52        14.66 o                         
  -2 -17  10         21.58         15.46        10.00 o                         
  -1 -17  10          0.24         -1.73         5.71 o                         
   0 -17  10         28.42         29.28        12.85 o                         
   1 -17  10         70.17         94.83        11.07 o                         
   2 -17  10          0.03         -5.00         4.97 o                         
   3 -17  10         22.87          8.57        10.00 o                         
   4 -17  10         41.48         32.85        11.43 o                         
  -4 -16  10        105.70        108.29         9.51 o                         
  -3 -16  10        149.68        163.13        10.81 o                         
  -2 -16  10         36.25         20.85        10.00 o                         
  -1 -16  10          6.01          6.67         7.14 o                         
   0 -16  10         37.60         46.42        12.85 o                         
   1 -16  10          3.34          1.43         7.86 o                         
   2 -16  10          0.04          2.24         5.14 o                         
   3 -16  10         18.09         17.17         5.09 o                         
   4 -16  10          0.49          4.28         6.06 o                         
  -4 -15  10          3.28          5.71         8.57 o                         
  -3 -15  10         30.61         38.82         5.62 o                         
  -2 -15  10          6.77         10.09         5.04 o                         
  -1 -15  10         86.20         96.69         7.52 o                         
   0 -15  10        115.73        125.68        16.42 o                         
   1 -15  10        156.39        182.10        17.85 o                         
   2 -15  10          8.84         10.65         5.28 o                         
   3 -15  10          4.15         -0.31         2.61 o                         
   4 -15  10         18.64         40.68         7.81 o                         
   5 -15  10          0.44          2.77         6.00 o                         
  -5 -14  10          6.49         -5.00         5.71 o                         
  -4 -14  10          4.07         -2.31         4.25 o                         
  -3 -14  10          3.10          5.18         4.48 o                         
  -2 -14  10          1.99          3.50         3.71 o                         
  -1 -14  10         37.80         34.69         5.04 o                         
   0 -14  10        201.78        189.24        18.57 o                         
   1 -14  10        198.25        164.96        17.14 o                         
   2 -14  10        393.74        383.66        11.29 o                         
   3 -14  10        227.82        233.89         9.07 o                         
   4 -14  10          1.76          9.40         6.30 o                         
   5 -14  10         18.90         26.63        15.71 o                         
  -5 -13  10         12.67         10.00         6.43 o                         
  -4 -13  10         32.39         40.50         5.28 o                         
  -3 -13  10          8.02         -0.93         3.06 o                         
  -2 -13  10        614.31        572.89        12.84 o                         
  -1 -13  10        150.44        180.04         8.35 o                         
   0 -13  10          0.00         -2.61         6.07 o                         
   1 -13  10        314.96        367.15        12.77 o                         
   2 -13  10          1.10          2.00         2.90 o                         
   3 -13  10         78.01         85.49         7.26 o                         
   4 -13  10        116.74        130.15         8.51 o                         
   5 -13  10         22.34         33.62         7.07 o                         
  -6 -12  10         87.52         97.83        12.14 o                         
  -5 -12  10         17.11         25.85         4.50 o                         
  -4 -12  10          9.50          9.91         3.16 o                         
  -3 -12  10        132.89        115.06         5.81 o                         
  -2 -12  10        149.15        162.78         9.17 o                         
  -1 -12  10          8.74          5.81         2.58 o                         
   0 -12  10        268.10        267.46         8.01 o                         
   1 -12  10         77.43         64.94         7.23 o                         
   2 -12  10         46.65         45.45         4.13 o                         
   3 -12  10          5.65          5.50         1.81 o                         
   4 -12  10         52.15         54.63         5.77 o                         
   5 -12  10          3.40          0.68         8.21 o                         
  -6 -11  10         44.88         47.85        10.00 o                         
  -5 -11  10         14.66         16.02         3.97 o                         
  -4 -11  10         53.31         49.54         4.26 o                         
  -3 -11  10        377.49        392.98         9.99 o                         
  -2 -11  10         68.41         56.94         5.61 o                         
  -1 -11  10        298.11        284.65         7.97 o                         
   0 -11  10        345.04        374.60         7.25 o                         
   1 -11  10        100.74        115.33         5.87 o                         
   2 -11  10          0.08          2.38         1.68 o                         
   3 -11  10          3.35          2.05         3.93 o                         
   4 -11  10         48.56         46.75         5.33 o                         
   5 -11  10          2.22          0.00         7.14 o                         
  -6 -10  10          3.68          8.57         7.86 o                         
  -5 -10  10         46.52         55.55         5.04 o                         
  -4 -10  10         30.18         36.22         4.15 o                         
  -3 -10  10         12.69          5.24         2.24 o                         
  -2 -10  10         11.48          8.16         2.63 o                         
  -1 -10  10         22.35         24.94         2.49 o                         
   0 -10  10         82.34         69.72         2.90 o                         
   1 -10  10        493.63        462.21        11.34 o                         
   2 -10  10         33.01         23.66         2.81 o                         
   3 -10  10        163.92        186.48         9.44 o                         
   4 -10  10        108.12        106.31         6.84 o                         
   5 -10  10          0.88         -2.14         7.14 o                         
   6 -10  10          4.71          7.86         4.28 o                         
  -6  -9  10          0.03         -3.57         7.86 o                         
  -5  -9  10          0.10          2.50         3.33 o                         
  -4  -9  10         98.16        119.91         5.50 o                         
  -3  -9  10        112.06        116.37         3.90 o                         
  -2  -9  10         12.15         15.28         2.37 o                         
  -1  -9  10          5.12          6.12         1.92 o                         
   0  -9  10        176.48        139.77         3.20 o                         
   1  -9  10        194.20        165.34         5.66 o                         
   2  -9  10         70.03         76.51         3.33 o                         
   3  -9  10          4.93          3.69         1.56 o                         
   4  -9  10        133.19        135.56         6.43 o                         
   5  -9  10        135.90        141.34         6.88 o                         
   6  -9  10         13.02         11.43         5.00 o                         
  -7  -8  10         30.13         32.85         9.28 o                         
  -6  -8  10          9.09          2.14         7.14 o                         
  -5  -8  10        120.24        125.36         5.12 o                         
  -4  -8  10        188.75        183.69         5.55 o                         
  -3  -8  10        132.62        148.90         3.92 o                         
  -2  -8  10        108.02         90.45         2.52 o                         
  -1  -8  10       1086.29       1148.60        15.65 o                         
   0  -8  10          0.30         -1.32         1.85 o                         
   1  -8  10        443.46        405.95        14.01 o                         
   2  -8  10        135.38        149.22         4.19 o                         
   3  -8  10        139.91        154.51         4.33 o                         
   4  -8  10          5.59         14.18         2.61 o                         
   5  -8  10          5.64         10.00         3.57 o                         
   6  -8  10         11.72          6.43         5.00 o                         
  -7  -7  10          5.04        -11.78         7.86 o                         
  -6  -7  10         43.26         51.13         4.83 o                         
  -5  -7  10          3.99          5.73         2.67 o                         
  -4  -7  10         36.37         38.08         2.70 o                         
  -3  -7  10        908.81        815.35        15.34 o                         
  -2  -7  10          6.03          2.58         1.14 o                         
  -1  -7  10         10.71         11.90         1.81 o                         
   0  -7  10       1664.45       1697.14        20.80 o                         
   1  -7  10        510.57        507.58         8.07 o                         
   2  -7  10          0.28          1.32         1.22 o                         
   3  -7  10        145.71        115.61         3.98 o                         
   4  -7  10        421.45        414.54         9.69 o                         
   5  -7  10          0.47          1.53         3.12 o                         
   6  -7  10          2.33         -0.71         4.28 o                         
  -7  -6  10         96.92         90.26         7.35 o                         
  -6  -6  10          1.47         -3.59         4.12 o                         
  -5  -6  10        159.88        163.24         6.54 o                         
  -4  -6  10        132.90        120.09         4.23 o                         
  -3  -6  10          2.43          4.43         1.55 o                         
  -2  -6  10         57.03         87.14         2.67 o                         
  -1  -6  10        753.02        858.28        15.65 o                         
   0  -6  10        122.94        132.24         2.90 o                         
   1  -6  10         53.39         38.33         2.38 o                         
   2  -6  10         48.80         36.41         2.16 o                         
   3  -6  10          0.77          0.05         2.15 o                         
   4  -6  10        501.81        514.97        10.51 o                         
   5  -6  10          7.43          2.24         3.43 o                         
   6  -6  10          1.36         -2.14         5.00 o                         
  -7  -5  10          2.52          5.89         4.77 o                         
  -6  -5  10         74.28         79.76         6.69 o                         
  -5  -5  10          1.79         -1.23         2.54 o                         
  -4  -5  10          1.28         -1.70         1.65 o                         
  -3  -5  10        632.04        660.74         7.84 o                         
  -2  -5  10         59.69         69.09         2.17 o                         
  -1  -5  10        281.27        304.92         5.03 o                         
   0  -5  10         60.58         60.02         2.66 o                         
   1  -5  10        333.23        394.27         9.07 o                         
   2  -5  10        351.78        336.49         7.37 o                         
   3  -5  10         29.82         21.79         2.63 o                         
   4  -5  10        190.02        189.93         8.93 o                         
   5  -5  10          2.04          2.55         3.43 o                         
   6  -5  10         16.79         27.85         6.43 o                         
  -7  -4  10         17.57         16.49         9.78 o                         
  -6  -4  10          1.48          3.44         2.77 o                         
  -5  -4  10        426.87        431.46        14.13 o                         
  -4  -4  10        170.53        171.56         4.10 o                         
  -3  -4  10        212.45        219.59         4.21 o                         
  -2  -4  10          1.89          4.53         1.28 o                         
  -1  -4  10        179.03        186.98         3.31 o                         
   0  -4  10          2.19         -0.87         1.18 o                         
   1  -4  10          1.94          2.72         1.23 o                         
   2  -4  10         12.03         13.11         1.99 o                         
   3  -4  10       1003.65       1018.26        21.03 o                         
   4  -4  10        351.48        363.81        10.16 o                         
   5  -4  10          6.99         11.59         4.27 o                         
   6  -4  10          1.01          4.28         5.71 o                         
  -7  -3  10         23.33         31.77         5.98 o                         
  -6  -3  10          8.14          3.24         2.90 o                         
  -5  -3  10        101.90         89.54         4.84 o                         
  -4  -3  10        677.53        696.42         8.94 o                         
  -3  -3  10         52.49         55.81         2.25 o                         
  -2  -3  10       1763.38       1739.73        16.29 o                         
  -1  -3  10        355.07        281.46         4.74 o                         
   0  -3  10        522.12        537.86         7.86 o                         
   1  -3  10        131.31        121.47         3.73 o                         
   2  -3  10        691.60        675.60        11.45 o                         
   3  -3  10         34.31         42.59         2.68 o                         
   4  -3  10        142.91        139.68         8.23 o                         
   5  -3  10         23.65         22.85         6.43 o                         
   6  -3  10          0.21         -5.71         5.71 o                         
  -7  -2  10          0.80          0.04         4.25 o                         
  -6  -2  10         56.44         61.21         4.58 o                         
  -5  -2  10         23.70         31.75         4.17 o                         
  -4  -2  10         17.84         10.88         1.96 o                         
  -3  -2  10        754.52        766.90         8.69 o                         
  -2  -2  10        191.73        206.88         3.68 o                         
  -1  -2  10          0.18          0.83         1.01 o                         
   0  -2  10        291.80        309.71         5.53 o                         
   1  -2  10         10.05          6.93         1.30 o                         
   2  -2  10          1.08          0.10         1.24 o                         
   3  -2  10        579.85        599.59        10.26 o                         
   4  -2  10         30.50         17.83         4.28 o                         
   5  -2  10         60.22         53.56         7.86 o                         
   6  -2  10          3.68          5.71         5.71 o                         
  -7  -1  10         33.34         29.38         4.70 o                         
  -6  -1  10          5.40          3.60         3.06 o                         
  -5  -1  10        101.28         87.04         6.85 o                         
  -4  -1  10        557.39        519.66        12.01 o                         
  -3  -1  10        231.16        228.27         4.15 o                         
  -2  -1  10        161.90        172.03         3.57 o                         
  -1  -1  10        366.26        362.00         4.88 o                         
   0  -1  10          0.55          2.00         1.02 o                         
   1  -1  10          0.31          2.98         1.18 o                         
   2  -1  10         83.95        107.01         4.45 o                         
   3  -1  10         27.95         42.22         2.52 o                         
   4  -1  10         16.80          6.29         3.95 o                         
   5  -1  10         14.64         14.28         6.43 o                         
   6  -1  10          0.01          0.71         5.71 o                         
  -7   0  10          0.52         -0.36         3.71 o                         
  -6   0  10          4.77          7.07         3.42 o                         
  -5   0  10         22.00         18.82         3.09 o                         
  -4   0  10          5.04          0.85         1.84 o                         
  -3   0  10        351.99        382.24         7.06 o                         
  -2   0  10        132.28        122.35         2.98 o                         
  -1   0  10          6.12          4.49         1.18 o                         
   0   0  10        198.05        215.01         4.60 o                         
   1   0  10        291.85        286.79         5.51 o                         
   2   0  10         27.54         28.26         2.61 o                         
   3   0  10         99.00         94.82         7.52 o                         
   4   0  10          4.58         -0.11         2.71 o                         
   5   0  10         26.82         23.28         4.46 o                         
   6   0  10          5.32         10.00         7.14 o                         
  -7   1  10          0.61          5.05         3.62 o                         
  -6   1  10         48.53         41.44         4.08 o                         
  -5   1  10          0.38          5.18         2.78 o                         
  -4   1  10         71.50         56.79         3.32 o                         
  -3   1  10         41.09         47.12         2.12 o                         
  -2   1  10        366.26        376.44         5.65 o                         
  -1   1  10        348.51        318.78         5.81 o                         
   0   1  10       1175.61       1082.96        12.45 o                         
   1   1  10          0.22         -1.85         1.55 o                         
   2   1  10         27.11         28.68         2.02 o                         
   3   1  10        390.63        376.97        10.10 o                         
   4   1  10          0.05         -2.44         2.51 o                         
   5   1  10          0.49          7.86         3.71 o                         
   6   1  10         20.01         24.64         6.06 o                         
  -7   2  10          0.04         -3.67         3.47 o                         
  -6   2  10         33.75         29.68         3.91 o                         
  -5   2  10         89.40         99.65         4.94 o                         
  -4   2  10        504.11        505.92         9.21 o                         
  -3   2  10          0.93         -2.02         1.35 o                         
  -2   2  10        208.58        211.01         4.12 o                         
  -1   2  10        324.31        334.25         5.60 o                         
   0   2  10          2.19          5.52         1.69 o                         
   1   2  10        306.65        302.69         5.62 o                         
   2   2  10         79.35         61.08         2.96 o                         
   3   2  10        142.30        118.21         5.39 o                         
   4   2  10         61.61         51.13         4.48 o                         
   5   2  10          5.66          3.04         3.25 o                         
   6   2  10          0.28         -2.94         4.27 o                         
  -7   3  10          1.70          2.21         3.83 o                         
  -6   3  10          0.20         -1.67         2.69 o                         
  -5   3  10         27.83         37.02         3.72 o                         
  -4   3  10        105.47         91.58         4.34 o                         
  -3   3  10          3.31          2.85         1.70 o                         
  -2   3  10        176.93        179.86         4.35 o                         
  -1   3  10        402.88        415.18         7.12 o                         
   0   3  10       1159.09       1302.82        16.09 o                         
   1   3  10        344.38        357.47         6.53 o                         
   2   3  10          5.69         14.94         2.32 o                         
   3   3  10         56.16         70.59         4.73 o                         
   4   3  10         83.68         76.71         5.24 o                         
   5   3  10          1.82         -0.71         4.04 o                         
  -7   4  10         33.47         38.15         5.69 o                         
  -6   4  10          1.60         -0.38         2.89 o                         
  -5   4  10          1.00         -0.02         2.57 o                         
  -4   4  10         88.88         74.15         4.92 o                         
  -3   4  10          0.32         -1.46         1.67 o                         
  -2   4  10        393.69        370.27         6.73 o                         
  -1   4  10         45.94         39.95         3.06 o                         
   0   4  10          0.59          0.97         1.75 o                         
   1   4  10          1.89          3.55         2.13 o                         
   2   4  10          0.76         -0.37         2.10 o                         
   3   4  10         20.96         14.85         3.62 o                         
   4   4  10          9.82          7.92         3.93 o                         
   5   4  10          2.63          4.33         3.83 o                         
  -7   5  10          1.61         -8.60         5.73 o                         
  -6   5  10          0.47         -3.69         3.75 o                         
  -5   5  10         12.47         11.38         3.09 o                         
  -4   5  10         57.26         64.31         3.94 o                         
  -3   5  10          0.24          2.09         1.95 o                         
  -2   5  10          2.62          6.63         2.42 o                         
  -1   5  10         29.45         39.34         2.82 o                         
   0   5  10         63.45         62.34         4.05 o                         
   1   5  10        290.55        257.07         6.59 o                         
   2   5  10        287.23        326.31        11.17 o                         
   3   5  10         63.52         79.21         7.42 o                         
   4   5  10         24.01         17.92         5.03 o                         
   5   5  10          1.84          0.00         4.12 o                         
  -6   6  10         14.51         13.17         4.84 o                         
  -5   6  10          0.01         -0.35         2.80 o                         
  -4   6  10         14.99          5.61         2.76 o                         
  -3   6  10          2.12          6.32         2.45 o                         
  -2   6  10         79.28         84.18         4.88 o                         
  -1   6  10        153.11        156.95         5.23 o                         
   0   6  10          0.88         -2.53         3.41 o                         
   1   6  10         13.65         24.22         2.72 o                         
   2   6  10        219.83        193.29         7.59 o                         
   3   6  10         12.33         16.28         4.06 o                         
   4   6  10          4.05          6.35         3.83 o                         
   5   6  10         27.33         29.10         5.36 o                         
  -6   7  10          0.37         -0.56         4.34 o                         
  -5   7  10          0.06         -3.38         2.63 o                         
  -4   7  10          0.50         -1.04         2.48 o                         
  -3   7  10          3.28          0.20         2.54 o                         
  -2   7  10         54.17         63.59         4.63 o                         
  -1   7  10         42.85         48.50         3.58 o                         
   0   7  10        314.33        331.06         7.95 o                         
   1   7  10         87.16        100.71         4.68 o                         
   2   7  10         27.19         40.68         3.69 o                         
   3   7  10        137.27        129.97         7.11 o                         
   4   7  10          5.56          6.63         4.38 o                         
  -6   8  10         89.49        107.18        12.10 o                         
  -5   8  10         46.30         60.06         5.20 o                         
  -4   8  10         21.88         25.49         3.41 o                         
  -3   8  10         20.29          4.48         3.22 o                         
  -2   8  10         20.93         33.46         4.22 o                         
  -1   8  10         62.12         61.04         4.55 o                         
   0   8  10        112.26        105.17         5.02 o                         
   1   8  10         30.32         25.22         3.88 o                         
   2   8  10         52.58         71.80         5.88 o                         
   3   8  10         15.87         18.85         6.30 o                         
   4   8  10          0.59         -3.33         5.28 o                         
  -5   9  10         21.81         24.97         4.67 o                         
  -4   9  10         29.82         37.18         4.56 o                         
  -3   9  10          7.73          2.06         3.02 o                         
  -2   9  10        129.99        127.30         6.82 o                         
  -1   9  10        166.31        189.01         8.81 o                         
   0   9  10         45.76         48.33         4.84 o                         
   1   9  10         30.93         30.63         3.77 o                         
   2   9  10          3.26          0.19         3.33 o                         
   3   9  10          6.44          6.61         5.79 o                         
   4   9  10          1.55          3.69         6.00 o                         
  -5  10  10          0.05         -0.59         3.82 o                         
  -4  10  10          0.09          0.40         4.46 o                         
  -3  10  10          0.01         -1.03         3.06 o                         
  -2  10  10          6.85         -1.15         3.97 o                         
  -1  10  10        107.52        102.30         6.49 o                         
   0  10  10         10.13          7.07         4.19 o                         
   1  10  10          0.70          3.26         6.64 o                         
   2  10  10         61.23         87.48         8.50 o                         
   3  10  10         17.39         20.35         6.56 o                         
  -5  11  10          0.58         -6.26         4.17 o                         
  -4  11  10          0.45         -0.07         4.97 o                         
  -3  11  10         12.36          5.96         3.64 o                         
  -2  11  10          5.02          4.78         3.88 o                         
  -1  11  10         25.96         32.73         5.00 o                         
   0  11  10          7.15          8.49         3.98 o                         
   1  11  10         12.69          8.64         4.62 o                         
   2  11  10         65.86         72.55         6.66 o                         
  -4  12  10         54.52         49.80         8.21 o                         
  -3  12  10         13.42         17.81         4.59 o                         
  -2  12  10         64.53         63.83         6.05 o                         
  -1  12  10          9.90         14.67         4.30 o                         
   0  12  10          1.41          1.45         3.71 o                         
   1  12  10          5.41         14.35         5.28 o                         
   2  12  10         13.31         15.41         5.81 o                         
  -3  13  10         94.68        100.40         7.44 o                         
  -2  13  10          9.51          5.71         7.50 o                         
  -1  13  10         22.86         22.44         4.81 o                         
   0  13  10         67.12         62.12         6.24 o                         
   1  13  10          1.65         -2.10         4.78 o                         
  -2 -19  11        123.72        131.27        10.38 o                         
  -1 -19  11         10.50          4.20         9.64 o                         
   0 -19  11          0.63          7.86        11.43 o                         
   1 -19  11          1.37          9.28        10.00 o                         
   2 -19  11         11.74          6.43        10.00 o                         
  -3 -18  11          4.81         -8.27         5.51 o                         
  -2 -18  11         15.55         17.19         7.86 o                         
  -1 -18  11          0.27          3.33         5.11 o                         
   0 -18  11          0.11          5.00        10.71 o                         
   1 -18  11         15.81         17.14        10.00 o                         
   2 -18  11          1.82          7.14        10.00 o                         
   3 -18  11         10.59          7.14        10.00 o                         
  -3 -17  11         17.70         25.03         6.80 o                         
  -2 -17  11          6.16         12.33         7.50 o                         
  -1 -17  11          4.54         -1.14         4.53 o                         
   0 -17  11        160.99        112.12        17.14 o                         
   1 -17  11         76.99         57.84        12.85 o                         
   2 -17  11         14.99         15.71         6.56 o                         
   3 -17  11          2.78          5.00         8.57 o                         
   4 -17  11         24.38         30.71        12.14 o                         
  -4 -16  11          7.16          5.46         6.24 o                         
  -3 -16  11        118.88        128.31         9.62 o                         
  -2 -16  11         11.01          8.29         5.04 o                         
  -1 -16  11         36.81         33.38         5.68 o                         
   0 -16  11         47.40         36.42        12.14 o                         
   1 -16  11        139.27        144.97        17.14 o                         
   2 -16  11          6.62          3.40         8.21 o                         
   3 -16  11         74.29         75.35         5.73 o                         
   4 -16  11         43.76         39.00        20.00 o                         
  -4 -15  11         19.27         22.93         8.94 o                         
  -3 -15  11        102.22        105.46         6.41 o                         
  -2 -15  11          6.17          5.80         4.73 o                         
  -1 -15  11         23.74         19.47         6.95 o                         
   0 -15  11         55.90         52.78        12.85 o                         
   1 -15  11         30.43         18.57        10.00 o                         
   2 -15  11        138.33        127.47        11.07 o                         
   3 -15  11          0.00         -2.22         7.39 o                         
   4 -15  11         75.79         88.14         9.84 o                         
  -5 -14  11         80.38         63.56        10.00 o                         
  -4 -14  11          8.10          3.03         4.14 o                         
  -3 -14  11         12.52         16.99         4.06 o                         
  -2 -14  11          0.05         -4.23         2.82 o                         
  -1 -14  11         42.03         35.23         3.98 o                         
   0 -14  11          0.00         14.05         6.18 o                         
   1 -14  11        229.72        278.98         9.87 o                         
   2 -14  11         41.87         51.68         5.03 o                         
   3 -14  11         18.99         24.46         3.58 o                         
   4 -14  11          7.28         13.25         7.86 o                         
   5 -14  11          3.92          5.71         8.57 o                         
  -5 -13  11          0.65         -1.07         4.54 o                         
  -4 -13  11          8.05          9.45         4.18 o                         
  -3 -13  11         73.77         78.60         7.83 o                         
  -2 -13  11        524.20        559.17        12.78 o                         
  -1 -13  11         78.12         59.44         4.41 o                         
   0 -13  11         23.17         21.77         4.14 o                         
   1 -13  11          8.34          1.43         3.27 o                         
   2 -13  11          0.52         -0.09         2.90 o                         
   3 -13  11          0.02         -1.58         2.28 o                         
   4 -13  11          0.00         -2.07         4.97 o                         
   5 -13  11          5.11         16.42         9.28 o                         
  -5 -12  11         26.77         29.71         4.50 o                         
  -4 -12  11        102.12         99.43         6.66 o                         
  -3 -12  11        168.52        154.49         6.55 o                         
  -2 -12  11         39.70         47.17         4.19 o                         
  -1 -12  11        332.91        330.21         7.77 o                         
   0 -12  11         19.31         29.59         3.68 o                         
   1 -12  11          2.51          1.74         2.65 o                         
   2 -12  11         51.56         53.48         4.56 o                         
   3 -12  11          3.64          2.24         2.65 o                         
   4 -12  11          4.10          3.86         4.75 o                         
  -6 -11  11         72.84         78.55        10.71 o                         
  -5 -11  11         10.15         14.50         4.08 o                         
  -4 -11  11          0.81          1.22         2.98 o                         
  -3 -11  11        135.29        128.25         6.14 o                         
  -2 -11  11         38.66         36.26         4.43 o                         
  -1 -11  11        257.98        220.00         6.07 o                         
   0 -11  11        343.32        292.70         6.36 o                         
   1 -11  11        236.09        217.89         7.70 o                         
   2 -11  11          0.05         -2.05         2.08 o                         
   3 -11  11          4.81          0.34         2.23 o                         
   4 -11  11          0.52          2.10         6.07 o                         
   6 -11  11          2.15          0.71         3.57 o                         
  -6 -10  11          0.22         -8.57         7.86 o                         
  -5 -10  11         12.75         10.04         3.66 o                         
  -4 -10  11        660.96        762.12        14.12 o                         
  -3 -10  11        221.24        229.16         8.06 o                         
  -2 -10  11        213.94        195.69         5.70 o                         
  -1 -10  11        152.90        199.91         5.40 o                         
   0 -10  11         33.95         42.40         2.91 o                         
   1 -10  11        228.46        284.52        11.18 o                         
   2 -10  11        114.84        117.17         4.10 o                         
   3 -10  11         54.54         75.31         3.41 o                         
   4 -10  11          0.02          0.29         2.37 o                         
   5 -10  11          2.13          1.43         3.57 o                         
   6 -10  11          1.91         -2.14         4.28 o                         
  -6  -9  11          2.53         -6.43         7.14 o                         
  -5  -9  11          0.09          1.34         3.25 o                         
  -4  -9  11          2.85          2.64         2.60 o                         
  -3  -9  11        151.57        171.67         5.13 o                         
  -2  -9  11          2.17          1.71         1.74 o                         
  -1  -9  11          9.41         10.57         1.94 o                         
   0  -9  11         10.34         15.66         3.40 o                         
   1  -9  11        151.77        153.59         4.94 o                         
   2  -9  11         46.69         50.20         2.95 o                         
   3  -9  11        233.67        236.09         5.73 o                         
   4  -9  11         10.55          4.29         2.83 o                         
   5  -9  11         27.17         20.71         4.28 o                         
   6  -9  11         17.80         12.14         5.00 o                         
  -6  -8  11          8.00          6.28         4.97 o                         
  -5  -8  11          4.30          3.04         3.33 o                         
  -4  -8  11        124.21        115.73         4.22 o                         
  -3  -8  11          1.16          2.10         1.81 o                         
  -2  -8  11         11.81          9.89         1.61 o                         
  -1  -8  11        120.80        129.07         6.48 o                         
   0  -8  11        234.21        214.22         5.57 o                         
   1  -8  11        674.00        725.58        12.29 o                         
   2  -8  11         38.33         38.99         2.39 o                         
   3  -8  11        316.14        352.76        15.83 o                         
   4  -8  11          0.61          4.07         2.79 o                         
   5  -8  11         14.93          9.28         4.28 o                         
   6  -8  11          1.63         -2.86         4.28 o                         
  -7  -7  11          0.01         -1.43         8.57 o                         
  -6  -7  11          1.43          2.86         4.46 o                         
  -5  -7  11         66.53         56.07         3.86 o                         
  -4  -7  11         55.73         66.63         3.51 o                         
  -3  -7  11        276.83        262.39         4.93 o                         
  -2  -7  11          9.33         11.56         1.48 o                         
  -1  -7  11         75.13         75.75         3.04 o                         
   0  -7  11        618.34        595.73         8.15 o                         
   1  -7  11        838.59        849.07        13.78 o                         
   2  -7  11          0.09          2.94         1.47 o                         
   3  -7  11        449.84        490.13        11.40 o                         
   4  -7  11         10.60         11.93         3.76 o                         
   5  -7  11          0.17          2.14         4.28 o                         
   6  -7  11          1.42         -0.71         4.28 o                         
  -7  -6  11         13.61         -2.14         7.86 o                         
  -6  -6  11          1.74          3.22         5.05 o                         
  -5  -6  11         21.29         22.33         2.95 o                         
  -4  -6  11         22.29         21.93         2.33 o                         
  -3  -6  11        352.76        279.32         5.04 o                         
  -2  -6  11        225.10        206.21         6.22 o                         
  -1  -6  11        518.05        501.86        11.28 o                         
   0  -6  11        944.68        889.89        14.09 o                         
   1  -6  11        870.33        983.23        15.56 o                         
   2  -6  11          2.00         -0.31         1.43 o                         
   3  -6  11       1531.87       1591.76        27.23 o                         
   4  -6  11         81.05         90.93         6.47 o                         
   5  -6  11          1.02         -0.71         4.28 o                         
   6  -6  11          3.96          0.00         5.00 o                         
  -7  -5  11         14.16          7.38         4.95 o                         
  -6  -5  11         83.11         74.00         4.94 o                         
  -5  -5  11         15.98          6.81         2.83 o                         
  -4  -5  11        118.46        125.18         3.94 o                         
  -3  -5  11          0.67          5.11         1.52 o                         
  -2  -5  11         22.31         17.15         1.58 o                         
  -1  -5  11         86.90         96.22         2.98 o                         
   0  -5  11         29.44         27.37         2.99 o                         
   1  -5  11        303.08        310.93         5.63 o                         
   2  -5  11         33.22         49.67         3.75 o                         
   3  -5  11         93.00         79.47         4.93 o                         
   4  -5  11        321.73        301.14         9.41 o                         
   5  -5  11         16.91         11.43         5.00 o                         
   6  -5  11          5.64         11.43         6.43 o                         
  -7  -4  11          0.26         -2.62         4.54 o                         
  -6  -4  11         12.45         14.79         3.47 o                         
  -5  -4  11          0.92          6.70         2.71 o                         
  -4  -4  11        104.49        100.80         3.36 o                         
  -3  -4  11          0.18          4.39         1.37 o                         
  -2  -4  11          0.19         -0.17         1.01 o                         
  -1  -4  11         48.70         69.41         2.55 o                         
   0  -4  11       1214.33       1174.82        19.38 o                         
   1  -4  11        240.16        238.50         5.21 o                         
   2  -4  11          0.01         -3.37         2.33 o                         
   3  -4  11         79.84         92.38         5.11 o                         
   4  -4  11          2.36          3.21         3.95 o                         
   5  -4  11          8.30         10.00         5.71 o                         
   6  -4  11          2.21         -5.71         5.00 o                         
  -7  -3  11          0.07         -5.64         3.97 o                         
  -6  -3  11          1.44          4.41         3.58 o                         
  -5  -3  11         93.33         89.92         4.76 o                         
  -4  -3  11        291.13        289.08         5.40 o                         
  -3  -3  11         25.83         33.12         2.11 o                         
  -2  -3  11        539.39        576.69         7.24 o                         
  -1  -3  11        352.83        396.83         6.88 o                         
   0  -3  11         56.63         62.84         2.72 o                         
   1  -3  11          4.90          3.75         1.63 o                         
   2  -3  11        677.65        782.88        11.07 o                         
   3  -3  11        108.74        109.79         5.35 o                         
   4  -3  11         79.00         89.52         6.69 o                         
   5  -3  11         36.66         36.42         7.14 o                         
   6  -3  11          6.89         19.28         7.14 o                         
  -7  -2  11          9.23          9.16         4.01 o                         
  -6  -2  11         25.50         18.94         3.63 o                         
  -5  -2  11         64.65         60.13         4.14 o                         
  -4  -2  11         26.70         23.52         2.23 o                         
  -3  -2  11        301.93        318.80         5.04 o                         
  -2  -2  11         46.78         37.00         2.10 o                         
  -1  -2  11        132.24        119.56         2.91 o                         
   0  -2  11          1.30          2.01         1.48 o                         
   1  -2  11        730.91        744.74        10.64 o                         
   2  -2  11        474.23        572.87        11.80 o                         
   3  -2  11        434.52        476.61         9.15 o                         
   4  -2  11        141.70        159.53         9.09 o                         
   5  -2  11          3.58          8.57         5.71 o                         
   6  -2  11         30.81         19.28         7.14 o                         
  -7  -1  11          8.51          0.18         3.81 o                         
  -6  -1  11         67.99         84.83         5.13 o                         
  -5  -1  11          2.60          1.16         2.53 o                         
  -4  -1  11        293.95        325.38         6.89 o                         
  -3  -1  11         92.14        100.50         3.10 o                         
  -2  -1  11        300.62        328.45         5.49 o                         
  -1  -1  11         10.45          5.94         1.20 o                         
   0  -1  11        428.87        374.46         5.67 o                         
   1  -1  11         43.44         52.24         2.35 o                         
   2  -1  11         38.05         33.22         2.71 o                         
   3  -1  11         65.59         53.51         3.69 o                         
   4  -1  11        261.46        279.12         9.11 o                         
   5  -1  11         97.71         85.69        10.00 o                         
   6  -1  11          0.68          0.00         5.71 o                         
  -7   0  11         24.43         15.48         4.22 o                         
  -6   0  11          0.63         -3.39         2.82 o                         
  -5   0  11         41.62         34.67         3.68 o                         
  -4   0  11        504.10        513.13        11.25 o                         
  -3   0  11        144.64        152.50         5.06 o                         
  -2   0  11        135.88        139.39         4.55 o                         
  -1   0  11          0.02         -0.57         1.14 o                         
   0   0  11         23.60         22.05         1.87 o                         
   1   0  11        133.26        123.14         3.63 o                         
   2   0  11         89.93        101.26         3.54 o                         
   3   0  11          3.24          0.35         3.92 o                         
   4   0  11          0.46          2.22         3.30 o                         
   5   0  11          6.29          4.64         4.04 o                         
   6   0  11          0.76         -0.71         6.43 o                         
  -7   1  11          0.61         -1.37         3.81 o                         
  -6   1  11         13.41         15.20         3.43 o                         
  -5   1  11         11.46         11.23         3.04 o                         
  -4   1  11        471.83        492.14         9.15 o                         
  -3   1  11        115.95         96.17         3.49 o                         
  -2   1  11         91.65        130.94         3.39 o                         
  -1   1  11         13.27         13.05         1.72 o                         
   0   1  11         84.29         70.49         2.72 o                         
   1   1  11          0.10          0.68         1.70 o                         
   2   1  11          0.25          0.51         1.62 o                         
   3   1  11         13.20         10.55         2.84 o                         
   4   1  11         87.47         80.54         5.13 o                         
   5   1  11          3.36          2.99         3.42 o                         
   6   1  11         14.28         17.33         5.79 o                         
  -7   2  11          0.00         -0.47         3.54 o                         
  -6   2  11         21.85         14.32         3.47 o                         
  -5   2  11          8.04         11.03         3.04 o                         
  -4   2  11         49.19         65.88         5.35 o                         
  -3   2  11         30.04         39.87         2.62 o                         
  -2   2  11          8.36         14.80         1.81 o                         
  -1   2  11        252.74        248.53         4.96 o                         
   0   2  11        552.78        543.76         9.02 o                         
   1   2  11         49.80         50.43         2.57 o                         
   2   2  11        104.99        123.57         4.59 o                         
   3   2  11          4.45          1.41         2.71 o                         
   4   2  11         71.12         79.51         5.19 o                         
   5   2  11          9.00          7.70         4.00 o                         
  -7   3  11          5.48          6.72         4.35 o                         
  -6   3  11          0.83         -0.74         3.10 o                         
  -5   3  11        150.05        142.16        10.99 o                         
  -4   3  11         28.61         30.03         3.24 o                         
  -3   3  11         65.28         54.22         3.17 o                         
  -2   3  11        399.19        380.53         6.11 o                         
  -1   3  11        146.54        162.13         5.48 o                         
   0   3  11        993.20        930.78        15.22 o                         
   1   3  11        769.90        781.55        11.11 o                         
   2   3  11         40.41         47.41         3.44 o                         
   3   3  11        128.74        130.04         6.05 o                         
   4   3  11         52.51         57.45         7.83 o                         
   5   3  11          5.48          8.57         5.05 o                         
  -6   4  11         44.81         62.34         6.91 o                         
  -5   4  11          8.80          1.88         2.82 o                         
  -4   4  11        172.91        152.62         5.35 o                         
  -3   4  11         50.90         45.91         2.99 o                         
  -2   4  11          5.16          6.98         2.12 o                         
  -1   4  11        316.43        315.41         7.24 o                         
   0   4  11        197.21        205.05         5.41 o                         
   1   4  11         42.01         47.24         4.56 o                         
   2   4  11        100.04         75.45         5.07 o                         
   3   4  11        183.67        160.43         9.21 o                         
   4   4  11          1.11         -0.36         4.04 o                         
   5   4  11          1.50          0.00         3.71 o                         
  -6   5  11          3.24          1.54         3.65 o                         
  -5   5  11          4.14          1.89         2.81 o                         
  -4   5  11         74.89         58.88         4.58 o                         
  -3   5  11         50.55         38.92         2.93 o                         
  -2   5  11         29.70         22.87         3.36 o                         
  -1   5  11         91.91         75.04         4.17 o                         
   0   5  11        240.51        250.79         6.07 o                         
   1   5  11         96.20        131.34         6.49 o                         
   2   5  11          4.72          3.66         5.03 o                         
   3   5  11          9.09          7.49         3.54 o                         
   4   5  11         35.24         32.95         6.88 o                         
   5   5  11          1.14          0.97         5.45 o                         
  -6   6  11          6.61          2.88         5.21 o                         
  -5   6  11         30.31         27.59         3.79 o                         
  -4   6  11         36.30         42.26         3.66 o                         
  -3   6  11        141.79        131.92         5.63 o                         
  -2   6  11          6.58          0.05         2.88 o                         
  -1   6  11          4.68          2.34         2.56 o                         
   0   6  11        286.58        275.28         6.50 o                         
   1   6  11        150.04        126.04         4.69 o                         
   2   6  11         14.13         10.11         3.84 o                         
   3   6  11         76.84         64.73         6.46 o                         
   4   6  11          3.06          6.40         3.97 o                         
  -6   7  11          6.61          9.94         9.24 o                         
  -5   7  11          1.18         -2.17         3.18 o                         
  -4   7  11          1.15          2.41         2.58 o                         
  -3   7  11        110.94        126.55         5.54 o                         
  -2   7  11          2.78         -1.97         2.89 o                         
  -1   7  11         16.18         10.82         2.71 o                         
   0   7  11         30.30         32.93         3.45 o                         
   1   7  11          0.12          0.11         2.51 o                         
   2   7  11         37.45         29.87         4.68 o                         
   3   7  11         13.14          5.74         4.88 o                         
   4   7  11          0.05          2.99         4.38 o                         
  -5   8  11         20.62         35.91         5.23 o                         
  -4   8  11         24.59         28.59         3.89 o                         
  -3   8  11         20.39         13.29         3.09 o                         
  -2   8  11         61.97         55.13         4.94 o                         
  -1   8  11        146.16        154.23         7.11 o                         
   0   8  11          3.63         -1.10         2.65 o                         
   1   8  11         60.31         52.88         4.29 o                         
   2   8  11         56.32         54.58         7.37 o                         
   3   8  11         57.53         57.73         8.23 o                         
   4   8  11         12.02          5.00         6.30 o                         
  -5   9  11          1.99         -1.43         3.82 o                         
  -4   9  11         50.73         55.32         6.05 o                         
  -3   9  11         60.30         72.51         5.09 o                         
  -2   9  11          1.82          4.35         3.75 o                         
  -1   9  11        150.54        174.85         8.29 o                         
   0   9  11         79.93         82.15         5.26 o                         
   1   9  11          0.79         -3.60         4.72 o                         
   2   9  11          0.18          1.94         5.14 o                         
   3   9  11         10.59          8.68         7.86 o                         
  -5  10  11         10.86         10.89         4.67 o                         
  -4  10  11         12.12         12.92         5.28 o                         
  -3  10  11          6.56          1.30         3.53 o                         
  -2  10  11         71.10         89.12         6.48 o                         
  -1  10  11         91.60        111.29         7.01 o                         
   0  10  11         11.87         15.89         4.30 o                         
   1  10  11         38.05         37.26         5.01 o                         
   2  10  11          1.46         -4.57         5.28 o                         
  -4  11  11          2.07         -1.63         5.14 o                         
  -3  11  11         17.48         17.45         4.72 o                         
  -2  11  11          0.49         -1.35         3.88 o                         
  -1  11  11          4.55          4.16         3.82 o                         
   0  11  11         27.33         24.34         4.93 o                         
   1  11  11         12.94         11.32         4.97 o                         
   2  11  11          6.47         -2.82         5.28 o                         
  -3  12  11          1.06         -0.57         4.08 o                         
  -2  12  11          5.28          5.36         6.78 o                         
  -1  12  11          1.62         -2.54         4.07 o                         
   0  12  11          2.52          5.37         4.14 o                         
   1  12  11          6.47          4.10         4.78 o                         
  -1  13  11          4.12          1.24         4.62 o                         
  -1 -19  12          6.92          4.05         5.75 o
[truncated: 174,396 more chars]
