# Supplementary material for: The crystal structures and Hirshfeld surface analyses of four 3,5-diacetyl-2-methyl-2,3-di­hydro-1,3,4-thia­diazol-2-yl derivatives
Source: Acta Crystallogr E Crystallogr Commun. 2019 Sep 10;75(Pt 10):1436–44. doi: 10.1107/S2056989019011915 (PMC6775747; doi:10.1107/S2056989019011915)
Supplement: Supplementary file 3 [file e-75-01436-IIIsup7.hkl]

data_III                                                                        
_shelx_title ' PRO_AA_MKA_0m in P-1'                                            
_shelx_refln_list_code          4                                               
_shelx_F_calc_maximum      129.34                                               
_exptl_crystal_F_000       736.00                                               
_reflns_d_resolution_high  0.7981                                               
                                                                                
loop_                                                                           
 _space_group_symop_operation_xyz                                               
 'x, y, z'                                                                      
 '-x, -y, -z'                                                                   
                                                                                
_cell_length_a    11.4150                                                       
_cell_length_b    12.4021                                                       
_cell_length_c    13.2305                                                       
_cell_angle_alpha  71.982                                                       
_cell_angle_beta   89.829                                                       
_cell_angle_gamma  83.114                                                       
                                                                                
_shelx_F_squared_multiplier     1.000                                           
                                                                                
loop_                                                                           
 _refln_index_h                                                                 
 _refln_index_k                                                                 
 _refln_index_l                                                                 
 _refln_F_squared_calc                                                          
 _refln_F_squared_meas                                                          
 _refln_F_squared_sigma                                                         
 _refln_observed_status                                                         
   1   0   0          5.04          8.12         0.36 o                         
   2   0   0       1578.37       1637.73        15.42 o                         
   3   0   0      11304.71      10677.39       122.28 o                         
   4   0   0        880.66        942.56        17.77 o                         
   5   0   0       1601.05       1615.23        19.31 o                         
   6   0   0         31.31         50.56         2.08 o                         
   7   0   0         75.81         79.82         1.90 o                         
   8   0   0         49.86         46.97         1.45 o                         
   9   0   0         28.59         30.48         1.30 o                         
  10   0   0        347.64        373.80         7.20 o                         
  11   0   0          0.03         -0.96         4.21 o                         
  12   0   0        151.28        156.82         5.92 o                         
  13   0   0         12.20         12.90         2.12 o                         
  14   0   0         18.77         24.17         2.62 o                         
 -14   1   0          7.89          8.94         2.11 o                         
 -13   1   0         15.53         21.07         4.36 o                         
 -12   1   0          4.10          4.38         1.66 o                         
 -11   1   0         37.31         36.50         1.97 o                         
 -10   1   0        669.40        707.90         9.73 o                         
  -9   1   0          1.47          1.97         0.83 o                         
  -8   1   0        944.89        915.38        11.95 o                         
  -7   1   0          6.15          3.44         0.72 o                         
  -6   1   0         75.62         60.69         1.53 o                         
  -5   1   0       2272.91       2477.65        25.66 o                         
  -4   1   0       1779.59       1741.87        18.11 o                         
  -3   1   0        717.35        693.05         7.40 o                         
  -2   1   0       8082.20       8036.77        75.07 o                         
  -1   1   0       7834.87       7711.55       101.80 o                         
   0   1   0       1833.28       1814.74        48.89 o                         
   1   1   0       9241.15       8682.46       116.51 o                         
   2   1   0        337.64        317.67         3.33 o                         
   3   1   0       6848.53       6543.77        62.30 o                         
   4   1   0       2305.81       2348.25        24.48 o                         
   5   1   0        414.06        416.51        31.26 o                         
   6   1   0        287.35        263.58         3.57 o                         
   7   1   0        300.77        353.24         4.64 o                         
   8   1   0        300.88        283.03         4.01 o                         
   9   1   0         68.59         66.38         2.24 o                         
  10   1   0        242.90        260.86         5.54 o                         
  11   1   0         16.50         12.26         2.15 o                         
  12   1   0          5.77          4.76         2.06 o                         
  13   1   0         19.21         22.93         2.32 o                         
  14   1   0         81.67         92.35         6.71 o                         
 -13   2   0         52.24         51.91         4.71 o                         
 -12   2   0          5.97         10.49         2.26 o                         
 -11   2   0         61.99         75.87         3.55 o                         
 -10   2   0        120.43        117.80         2.56 o                         
  -9   2   0         31.34         31.56         1.56 o                         
  -8   2   0          4.53          5.83         1.07 o                         
  -7   2   0        607.56        619.11         7.32 o                         
  -6   2   0       1160.68       1178.71        12.84 o                         
  -5   2   0       1137.21       1217.24        11.89 o                         
  -4   2   0         63.32         80.05         1.41 o                         
  -3   2   0        572.14        562.07         5.71 o                         
  -2   2   0        698.33        743.97         6.37 o                         
  -1   2   0       2837.58       2926.05        21.46 o                         
   0   2   0       2855.25       2873.43        23.81 o                         
   1   2   0       6660.32       6661.80        59.30 o                         
   2   2   0         15.40         21.95         0.64 o                         
   3   2   0       7296.53       7119.28        67.68 o                         
   4   2   0          0.35          4.62         0.57 o                         
   5   2   0       6389.46       6755.91        64.13 o                         
   6   2   0        245.59        228.84         3.16 o                         
   7   2   0        229.01        206.50         3.02 o                         
   8   2   0        400.68        369.19         4.94 o                         
   9   2   0         33.77         32.85         1.83 o                         
  10   2   0          3.61          8.35         1.41 o                         
  11   2   0         37.00         33.73         2.91 o                         
  12   2   0          0.24          0.13         1.68 o                         
  13   2   0         99.57        110.06         5.50 o                         
  14   2   0          1.40         -0.81         1.69 o                         
 -13   3   0          0.94          2.01         2.37 o                         
 -12   3   0         92.31        104.75         5.03 o                         
 -11   3   0         26.76         21.04         1.61 o                         
 -10   3   0          0.72          0.33         0.76 o                         
  -9   3   0        507.58        496.68         5.89 o                         
  -8   3   0         53.93         66.05         1.41 o                         
  -7   3   0        217.66        204.17         2.52 o                         
  -6   3   0         94.08         81.14         1.46 o                         
  -5   3   0       6536.23       6845.64        59.41 o                         
  -4   3   0       1985.08       1927.65        17.17 o                         
  -3   3   0        349.34        403.56         4.01 o                         
  -2   3   0        988.92        935.01         7.51 o                         
  -1   3   0        914.13        963.16         7.67 o                         
   0   3   0       1686.39       1755.62        14.55 o                         
   1   3   0       2386.42       2428.79        21.52 o                         
   2   3   0        299.87        300.42         3.31 o                         
   3   3   0         80.31         87.27         1.32 o                         
   4   3   0        120.69        136.79         2.21 o                         
   5   3   0       3096.94       3101.75        36.67 o                         
   6   3   0          9.06         10.81         0.63 o                         
   7   3   0       1009.09       1022.58        12.96 o                         
   8   3   0        112.36        136.93         2.40 o                         
   9   3   0         43.26         41.59         3.11 o                         
  10   3   0         73.47         81.61         4.41 o                         
  11   3   0         15.34          8.74         2.05 o                         
  12   3   0         39.55         43.68         3.44 o                         
  13   3   0         36.80         43.22         3.69 o                         
  14   3   0          5.77          3.76         2.27 o                         
 -13   4   0         10.84         10.56         2.59 o                         
 -12   4   0         15.39         15.69         2.66 o                         
 -11   4   0         54.88         66.06         2.02 o                         
 -10   4   0         51.97         53.23         1.75 o                         
  -9   4   0         29.06         29.48         1.19 o                         
  -8   4   0         15.90         18.21         0.83 o                         
  -7   4   0        191.53        175.55         2.30 o                         
  -6   4   0         36.00         44.37         1.06 o                         
  -5   4   0          3.05          2.25         0.45 o                         
  -4   4   0         10.29          5.50         0.51 o                         
  -3   4   0         25.18         32.28         0.69 o                         
  -2   4   0         10.74         10.69         0.59 o                         
  -1   4   0       1594.20       1723.94        16.49 o                         
   0   4   0         11.14         11.76         0.66 o                         
   1   4   0       1513.24       1522.17        14.89 o                         
   2   4   0        419.11        458.58         4.94 o                         
   3   4   0         45.09         60.33         1.15 o                         
   4   4   0       2417.97       2502.53        24.28 o                         
   5   4   0        438.72        457.23         5.16 o                         
   6   4   0         73.35         76.89         1.76 o                         
   7   4   0        131.55        143.66         2.29 o                         
   8   4   0        137.51        125.67         5.58 o                         
   9   4   0        269.87        257.64         5.44 o                         
  10   4   0          7.06          2.45         4.21 o                         
  11   4   0          0.00         -1.36         1.36 o                         
  12   4   0          0.03         -1.56         1.56 o                         
  13   4   0          3.67          2.18         2.23 o                         
  14   4   0          6.80          4.21         2.66 o                         
 -11   5   0          1.57          1.59         0.98 o                         
 -10   5   0          1.04          1.63         0.84 o                         
  -9   5   0          5.93          2.82         0.88 o                         
  -8   5   0        103.66        109.90         1.85 o                         
  -7   5   0        104.15         98.38         1.73 o                         
  -6   5   0        476.52        454.95         4.58 o                         
  -5   5   0          2.66          1.74         0.46 o                         
  -4   5   0        129.25        133.42         1.79 o                         
  -3   5   0        826.80        799.81         7.17 o                         
  -2   5   0          8.33          3.91         0.39 o                         
  -1   5   0       3226.70       3284.35        27.31 o                         
   0   5   0       1447.01       1554.94        13.09 o                         
   1   5   0        389.67        423.89         4.70 o                         
   2   5   0        604.41        595.94         6.38 o                         
   3   5   0        156.55        182.23         2.48 o                         
   4   5   0        129.40        135.24         2.08 o                         
   5   5   0         77.80         81.13         1.55 o                         
   6   5   0        213.32        192.20         2.75 o                         
   7   5   0        477.99        442.66         5.30 o                         
   8   5   0         56.95         46.61         2.04 o                         
   9   5   0         23.42         23.65         3.43 o                         
  10   5   0        278.48        257.99         7.46 o                         
  11   5   0          3.12          3.39         1.89 o                         
  12   5   0          0.56         -0.90         1.81 o                         
  13   5   0         87.95         91.75         5.50 o                         
 -12   6   0         68.41         86.56         4.47 o                         
 -11   6   0          2.08          1.17         1.03 o                         
 -10   6   0         33.43         33.21         1.73 o                         
  -9   6   0        164.25        176.95         2.69 o                         
  -8   6   0          0.35         -0.03         0.69 o                         
  -7   6   0        274.34        273.19         3.28 o                         
  -6   6   0         80.32         75.13         1.59 o                         
  -5   6   0          0.05         -0.49         0.49 o                         
  -4   6   0         46.91         38.05         1.03 o                         
  -3   6   0        186.98        181.07         2.23 o                         
  -2   6   0       1493.46       1613.97        13.79 o                         
  -1   6   0        777.30        816.84         6.78 o                         
   0   6   0       1444.36       1498.08        12.72 o                         
   1   6   0       1916.50       1958.25        19.27 o                         
   2   6   0        246.42        324.52         3.93 o                         
   3   6   0          2.00          5.57         0.56 o                         
   4   6   0         34.69         33.06         1.71 o                         
   5   6   0         90.29         77.44         1.63 o                         
   6   6   0          2.42          2.41         0.77 o                         
   7   6   0          0.97         -0.48         0.83 o                         
   8   6   0        207.24        187.33         4.30 o                         
   9   6   0          3.63          2.30         1.12 o                         
  10   6   0         15.95         14.94         4.98 o                         
  11   6   0         13.55          6.94         2.00 o                         
  12   6   0         83.63         83.65         4.65 o                         
  13   6   0         18.87         19.44         3.35 o                         
 -11   7   0          2.45          4.53         1.24 o                         
 -10   7   0          8.60          8.88         1.13 o                         
  -9   7   0         12.50         16.34         1.28 o                         
  -8   7   0        198.02        206.31         3.67 o                         
  -7   7   0        273.55        252.58         4.05 o                         
  -6   7   0        252.36        229.77         3.45 o                         
  -5   7   0        293.56        294.93         3.64 o                         
  -4   7   0         97.62         81.80         1.51 o                         
  -3   7   0        843.43        814.69         7.53 o                         
  -2   7   0        125.52        112.05         1.79 o                         
  -1   7   0       1238.17       1300.28        10.55 o                         
   0   7   0         32.18         34.65         1.10 o                         
   1   7   0         31.04         23.04         1.00 o                         
   2   7   0         29.10         37.67         1.14 o                         
   3   7   0         27.97         29.10         1.04 o                         
   4   7   0          0.47         -0.51         0.60 o                         
   5   7   0        408.40        411.72         5.24 o                         
   6   7   0         83.60         89.36         2.02 o                         
   7   7   0        193.81        180.57         4.22 o                         
   8   7   0         28.42         29.81         1.85 o                         
   9   7   0          0.04         -0.97         0.97 o                         
  10   7   0          1.17         -1.55         1.55 o                         
  11   7   0         53.41         51.16         4.81 o                         
  12   7   0         20.73         21.63         2.96 o                         
  13   7   0         10.77         10.72         2.73 o                         
 -10   8   0          8.94         12.83         1.46 o                         
  -9   8   0          6.55          8.75         1.21 o                         
  -8   8   0          2.86          2.47         1.47 o                         
  -7   8   0         21.97         20.98         1.39 o                         
  -6   8   0        123.43        123.97         2.74 o                         
  -5   8   0        235.82        253.45         3.52 o                         
  -4   8   0          0.30          0.00         0.65 o                         
  -3   8   0        271.35        266.04         4.42 o                         
  -2   8   0         45.12         39.79         1.31 o                         
  -1   8   0        695.05        726.73         7.48 o                         
   0   8   0         24.70         22.85         0.89 o                         
   1   8   0        137.70        125.33         2.16 o                         
   2   8   0         24.52         27.02         1.05 o                         
   3   8   0         56.24         54.14         1.67 o                         
   4   8   0        316.03        293.29         4.00 o                         
   5   8   0          9.11          9.84         0.93 o                         
   6   8   0         84.06         75.14         2.12 o                         
   7   8   0        230.70        236.11         5.62 o                         
   8   8   0        706.16        687.48        20.27 o                         
   9   8   0        105.06        108.07         7.47 o                         
  10   8   0          0.72         -0.85         1.69 o                         
  11   8   0         85.69         87.57         4.61 o                         
  12   8   0          2.20         -1.98         1.98 o                         
 -10   9   0          0.00         -0.03         1.25 o                         
  -9   9   0          6.20         11.11         1.37 o                         
  -8   9   0          7.59          5.72         1.63 o                         
  -7   9   0         95.36         89.95         2.48 o                         
  -6   9   0          8.13         10.19         1.16 o                         
  -5   9   0         14.04         14.25         1.28 o                         
  -4   9   0         98.94        105.14         2.35 o                         
  -3   9   0        179.40        193.53         3.94 o                         
  -2   9   0          0.93         -0.32         0.63 o                         
  -1   9   0        118.39        107.79         2.30 o                         
   0   9   0        719.89        687.57        11.61 o                         
   1   9   0         26.98         21.10         1.23 o                         
   2   9   0          0.02         -0.58         0.58 o                         
   3   9   0        228.28        210.93         3.43 o                         
   4   9   0          1.97          1.13         0.75 o                         
   5   9   0        134.93        128.57         2.84 o                         
   6   9   0         12.92         12.59         1.50 o                         
   7   9   0        240.67        242.60         5.39 o                         
   8   9   0          3.63          4.31         1.41 o                         
   9   9   0          1.30         -0.86         1.70 o                         
  10   9   0          0.73         -1.89         1.89 o                         
  11   9   0         36.42         32.46         4.64 o                         
  12   9   0         65.30         70.00         4.79 o                         
  -9  10   0          0.03         -0.95         1.30 o                         
  -8  10   0         32.57         37.94         2.08 o                         
  -7  10   0          2.73          4.38         1.15 o                         
  -6  10   0          1.00         -0.35         0.96 o                         
  -5  10   0          2.44          2.65         1.01 o                         
  -4  10   0         42.69         45.67         1.88 o                         
  -3  10   0        166.22        157.27         3.46 o                         
  -2  10   0         12.70         11.84         1.26 o                         
  -1  10   0        229.32        215.52         4.26 o                         
   0  10   0         35.11         28.92         1.81 o                         
   1  10   0        242.31        221.48         4.81 o                         
   2  10   0         10.50          7.83         1.33 o                         
   3  10   0          2.12          0.43         0.98 o                         
   4  10   0        293.80        295.05         6.72 o                         
   5  10   0         23.47         26.87         1.81 o                         
   6  10   0         84.51         88.53         3.24 o                         
   7  10   0         93.65         94.62         3.36 o                         
   8  10   0         79.92         78.68         4.49 o                         
   9  10   0          0.13          0.49         1.76 o                         
  10  10   0         73.62         76.39         4.37 o                         
  11  10   0         42.80         36.57         3.58 o                         
  -8  11   0         30.75         41.44         2.44 o                         
  -7  11   0          7.35          8.50         1.54 o                         
  -6  11   0         33.26         35.10         2.11 o                         
  -5  11   0          3.40          0.03         1.15 o                         
  -4  11   0         44.39         39.08         2.13 o                         
  -3  11   0        103.40        110.39         3.17 o                         
  -2  11   0         20.93         16.13         1.50 o                         
  -1  11   0         21.29         25.43         1.67 o                         
   0  11   0        131.87        121.91         3.16 o                         
   1  11   0         31.35         31.90         2.01 o                         
   2  11   0        144.06        134.04         3.72 o                         
   3  11   0        231.12        211.79         4.88 o                         
   4  11   0         68.19         70.33         4.15 o                         
   5  11   0        317.22        323.14         7.51 o                         
   6  11   0        630.31        630.61        14.34 o                         
   7  11   0          0.85         -0.39         3.01 o                         
   8  11   0          2.24          2.58         2.75 o                         
   9  11   0         23.46         26.97         4.64 o                         
  10  11   0         14.78         10.48         2.71 o                         
  -6  12   0         71.77         87.96         4.31 o                         
  -5  12   0        103.38        110.97         3.45 o                         
  -4  12   0          2.41          1.55         1.34 o                         
  -3  12   0          9.49          8.44         1.43 o                         
  -2  12   0        111.08        120.27         3.38 o                         
  -1  12   0         31.90         28.62         1.88 o                         
   0  12   0         58.20         56.85         2.39 o                         
   1  12   0         22.94         16.92         1.78 o                         
   2  12   0         43.29         37.95         2.26 o                         
   3  12   0         66.68         74.01         2.96 o                         
   4  12   0         59.58         56.47         2.67 o                         
   5  12   0        199.02        201.92         6.61 o                         
   6  12   0         71.92         71.78         5.15 o                         
   7  12   0         28.64         29.26         2.85 o                         
   8  12   0          8.44          9.62         3.44 o                         
   9  12   0          5.95          8.42         3.95 o                         
  -5  13   0          3.12          5.99         1.54 o                         
  -4  13   0          2.44         -0.24         1.33 o                         
  -3  13   0          4.51          5.14         1.46 o                         
  -2  13   0          5.99          7.33         2.19 o                         
  -1  13   0         29.01         24.60         1.84 o                         
   0  13   0          8.22          5.14         1.39 o                         
   1  13   0          0.53          0.48         1.10 o                         
   2  13   0          5.18          3.30         1.46 o                         
   3  13   0          0.64          1.00         1.31 o                         
   4  13   0         54.88         59.66         2.87 o                         
   5  13   0        120.77        121.41         5.13 o                         
   6  13   0         27.08         29.15         6.01 o                         
   7  13   0          0.01         -2.75         2.75 o                         
   8  13   0          1.30         -0.69         3.09 o                         
  -2  14   0          4.72          3.14         1.46 o                         
  -1  14   0         64.09         55.70         2.69 o                         
   0  14   0          0.35         -1.25         1.25 o                         
   1  14   0         26.48         22.89         1.94 o                         
   2  14   0         66.09         71.17         2.87 o                         
   3  14   0          8.32         11.87         1.85 o                         
   4  14   0          7.88          9.40         3.09 o                         
   5  14   0         11.82         12.44         2.52 o                         
   6  14   0         28.52         31.14         3.22 o                         
  -5 -14   1          0.01         -1.11         1.86 o                         
  -4 -14   1          2.66          2.15         2.83 o                         
  -3 -14   1          1.92          5.15         1.47 o                         
  -2 -14   1          0.37          1.18         1.37 o                         
  -1 -14   1          0.09         -0.26         1.30 o                         
   0 -14   1          2.10         -0.53         1.27 o                         
   1 -14   1          2.58          3.68         1.46 o                         
  -7 -13   1         10.02          7.94         2.39 o                         
  -6 -13   1          7.75          4.77         2.15 o                         
  -5 -13   1         32.50         31.14         3.08 o                         
  -4 -13   1         27.17         24.64         3.69 o                         
  -3 -13   1          6.18         11.20         1.87 o                         
  -2 -13   1          0.09          0.30         1.17 o                         
  -1 -13   1         77.03         76.11         2.89 o                         
   0 -13   1         33.24         37.02         2.18 o                         
   1 -13   1         70.74         67.15         2.78 o                         
   2 -13   1         27.43         26.95         2.28 o                         
   3 -13   1          9.40         11.76         1.68 o                         
   4 -13   1          6.03          6.52         1.56 o                         
  -9 -12   1          4.50          2.23         3.26 o                         
  -8 -12   1          7.94          5.15         3.44 o                         
  -7 -12   1          0.09          0.84         1.90 o                         
  -6 -12   1         27.57         32.37         3.01 o                         
  -5 -12   1          5.03          3.87         1.93 o                         
  -4 -12   1          1.94          2.37         1.39 o                         
  -3 -12   1         59.27         54.47         5.26 o                         
  -2 -12   1         24.98         23.90         1.79 o                         
  -1 -12   1        135.31        123.72         3.35 o                         
   0 -12   1         40.23         43.00         3.10 o                         
   1 -12   1         32.83         30.88         1.91 o                         
   2 -12   1         23.44         20.63         1.71 o                         
   3 -12   1          2.20          0.33         1.23 o                         
   4 -12   1         11.72         12.46         1.67 o                         
   5 -12   1          1.50          2.73         1.45 o                         
   6 -12   1          0.29          0.12         1.38 o                         
 -10 -11   1          3.77          6.01         3.78 o                         
  -9 -11   1         17.28         19.92         4.29 o                         
  -8 -11   1          0.29          0.36         1.73 o                         
  -7 -11   1          7.49          6.88         1.97 o                         
  -6 -11   1          1.47          3.32         3.35 o                         
  -5 -11   1          1.10          1.78         1.73 o                         
  -4 -11   1          3.48          3.98         1.28 o                         
  -3 -11   1          3.54          4.27         1.34 o                         
  -2 -11   1         86.24         73.93         2.95 o                         
  -1 -11   1          0.02         -0.13         0.94 o                         
   0 -11   1        333.31        322.82         5.76 o                         
   1 -11   1         13.29         14.30         1.45 o                         
   2 -11   1          7.72          7.59         1.30 o                         
   3 -11   1         53.12         58.76         3.19 o                         
   4 -11   1         20.54         20.77         1.50 o                         
   5 -11   1         37.01         36.22         2.08 o                         
   6 -11   1         50.32         55.35         2.30 o                         
   7 -11   1         25.73         28.28         1.84 o                         
 -11 -10   1         13.91         11.69         2.79 o                         
 -10 -10   1          3.54          1.96         2.18 o                         
  -9 -10   1          5.71         11.56         3.44 o                         
  -8 -10   1         38.62         37.93         2.40 o                         
  -7 -10   1          4.60          1.82         1.43 o                         
  -6 -10   1         96.41         96.14         3.43 o                         
  -5 -10   1         48.80         50.72         2.07 o                         
  -4 -10   1          0.51         -1.07         1.37 o                         
  -3 -10   1        241.87        235.98         7.37 o                         
  -2 -10   1         25.18         27.08         1.80 o                         
  -1 -10   1        263.97        245.75        12.83 o                         
   0 -10   1         12.47         16.80         1.41 o                         
   1 -10   1          0.73          0.61         0.88 o                         
   2 -10   1         61.11         50.26         2.30 o                         
   3 -10   1          3.57          4.19         1.00 o                         
   4 -10   1        241.67        231.92         5.92 o                         
   5 -10   1         15.40         16.99         1.41 o                         
   6 -10   1         44.04         44.21         1.95 o                         
   7 -10   1         51.01         48.38         2.11 o                         
   8 -10   1         27.77         38.49         2.00 o                         
 -12  -9   1          3.32          1.20         2.37 o                         
 -11  -9   1          7.79          8.29         2.37 o                         
 -10  -9   1          1.63         -0.46         1.81 o                         
  -9  -9   1        240.33        235.32         8.98 o                         
  -8  -9   1          8.47         11.60         1.72 o                         
  -7  -9   1          0.56         -1.14         1.14 o                         
  -6  -9   1        184.92        177.96         4.44 o                         
  -5  -9   1         54.37         56.63         2.03 o                         
  -4  -9   1         54.86         60.17         2.47 o                         
  -3  -9   1         57.75         57.85         2.06 o                         
  -2  -9   1         37.65         30.49         1.42 o                         
  -1  -9   1         13.50         14.33         1.24 o                         
   0  -9   1        152.84        149.47         2.64 o                         
   1  -9   1         24.58         22.35         1.14 o                         
   2  -9   1         76.09         74.13         1.93 o                         
   3  -9   1        192.10        189.59         3.50 o                         
   4  -9   1          0.19          0.45         0.93 o                         
   5  -9   1        438.34        441.82         6.26 o                         
   6  -9   1          0.84          0.95         0.95 o                         
   7  -9   1          4.21          3.14         1.08 o                         
   8  -9   1         29.90         27.32         1.70 o                         
   9  -9   1          9.34         14.22         1.50 o                         
 -12  -8   1         10.90         10.13         3.44 o                         
 -11  -8   1          0.01         -1.88         1.88 o                         
 -10  -8   1         86.24         88.15        12.45 o                         
  -9  -8   1          9.55          7.84         1.88 o                         
  -8  -8   1         84.52         84.11         4.48 o                         
  -7  -8   1        327.74        330.52        10.47 o                         
  -6  -8   1          9.50          8.72         1.51 o                         
  -5  -8   1        274.77        286.48         4.62 o                         
  -4  -8   1        325.68        319.31         4.59 o                         
  -3  -8   1          6.25          9.98         0.82 o                         
  -2  -8   1        418.03        418.52         5.16 o                         
  -1  -8   1          7.19          5.42         0.69 o                         
   0  -8   1          9.87          2.38         0.51 o                         
   1  -8   1         10.77         11.24         0.88 o                         
   2  -8   1         99.47        108.22         2.15 o                         
   3  -8   1         48.37         42.23         1.37 o                         
   4  -8   1        367.56        384.00         5.04 o                         
   5  -8   1        833.10        820.30         9.90 o                         
   6  -8   1         82.61         83.65         2.37 o                         
   7  -8   1         50.91         42.61         1.76 o                         
   8  -8   1         11.89         17.42         1.39 o                         
   9  -8   1          9.60          7.99         1.27 o                         
  10  -8   1          2.14          1.07         1.13 o                         
 -13  -7   1          0.04          1.57         2.12 o                         
 -12  -7   1         15.94         16.11         2.73 o                         
 -11  -7   1         66.36         63.69         4.18 o                         
 -10  -7   1          4.82          6.73         2.40 o                         
  -9  -7   1        155.49        155.92         4.24 o                         
  -8  -7   1         46.53         44.30         2.25 o                         
  -7  -7   1         83.06         87.06         2.96 o                         
  -6  -7   1        700.78        685.29         9.07 o                         
  -5  -7   1         15.97         19.16         1.27 o                         
  -4  -7   1        725.07        729.98         8.09 o                         
  -3  -7   1        100.29         91.48         1.83 o                         
  -2  -7   1        292.64        349.35         4.34 o                         
  -1  -7   1       1097.52       1128.78        10.71 o                         
   0  -7   1          0.18         -0.40         0.60 o                         
   1  -7   1          5.23          7.36         0.55 o                         
   2  -7   1        250.43        222.81         3.01 o                         
   3  -7   1        108.42        113.05         1.78 o                         
   4  -7   1       1001.37        965.34         8.88 o                         
   5  -7   1         17.12         13.79         0.83 o                         
   6  -7   1         68.07         58.35         1.89 o                         
   7  -7   1         58.99         61.33         2.03 o                         
   8  -7   1         13.49         17.07         1.32 o                         
   9  -7   1         27.88         32.87         1.97 o                         
  10  -7   1          0.06          0.73         0.94 o                         
  11  -7   1         44.33         52.12         2.19 o                         
 -13  -6   1          0.12         -1.55         2.06 o                         
 -12  -6   1          6.22          1.66         2.05 o                         
 -11  -6   1          1.84          1.37         1.82 o                         
 -10  -6   1          3.27          0.73         1.76 o                         
  -9  -6   1         10.49          5.96         1.31 o                         
  -8  -6   1        314.27        281.27         5.67 o                         
  -7  -6   1         51.02         42.37         1.99 o                         
  -6  -6   1         11.72         11.28         1.35 o                         
  -5  -6   1         17.10         12.76         0.74 o                         
  -4  -6   1        386.66        335.94         4.17 o                         
  -3  -6   1         84.72         78.76         1.58 o                         
  -2  -6   1       1014.69        997.63        10.36 o                         
  -1  -6   1        581.10        650.92         6.44 o                         
   0  -6   1        284.88        308.38         3.46 o                         
   1  -6   1          6.24          5.10         0.86 o                         
   2  -6   1         36.31         34.84         0.93 o                         
   3  -6   1         50.63         46.06         1.06 o                         
   4  -6   1         48.43         54.97         1.31 o                         
   5  -6   1         52.35         50.89         1.33 o                         
   6  -6   1        110.24         93.02         1.84 o                         
   7  -6   1        107.47        100.90         2.10 o                         
   8  -6   1         69.77         72.18         1.93 o                         
   9  -6   1          6.71          1.17         0.86 o                         
  10  -6   1         22.27         19.45         1.30 o                         
  11  -6   1          1.33         -1.02         1.02 o                         
  12  -6   1         97.00        123.02         5.15 o                         
 -13  -5   1          0.60         -0.74         2.00 o                         
 -12  -5   1          0.12          1.86         1.88 o                         
 -11  -5   1         12.76         13.46         2.24 o                         
 -10  -5   1         70.86         81.25         3.05 o                         
  -9  -5   1        153.70        157.37         4.04 o                         
  -8  -5   1        113.35        106.63         3.11 o                         
  -7  -5   1        379.01        383.78         5.56 o                         
  -6  -5   1        203.01        212.71         2.96 o                         
  -5  -5   1        698.93        709.01         7.68 o                         
  -4  -5   1        732.94        714.55         7.65 o                         
  -3  -5   1        764.33        811.13         8.50 o                         
  -2  -5   1         57.78         50.45         1.13 o                         
  -1  -5   1        821.75        763.65         7.29 o                         
   0  -5   1        506.88        532.53         5.27 o                         
   1  -5   1        770.24        827.39         7.36 o                         
   2  -5   1        401.50        460.86         4.44 o                         
   3  -5   1        300.49        261.30         3.79 o                         
   4  -5   1        170.31        159.41         2.20 o                         
   5  -5   1         53.55         46.16         1.26 o                         
   6  -5   1         20.25         16.81         0.94 o                         
   7  -5   1        197.25        188.80         2.70 o                         
   8  -5   1          0.36          0.62         0.69 o                         
   9  -5   1         41.80         30.96         1.20 o                         
  10  -5   1        167.94        169.21         2.85 o                         
  11  -5   1          0.73          0.07         0.96 o                         
  12  -5   1         15.00         17.38         2.40 o                         
 -14  -4   1          7.09         10.78         3.95 o                         
 -13  -4   1         20.62         25.42         4.12 o                         
 -12  -4   1         29.24         31.76         3.08 o                         
 -11  -4   1          4.59          2.21         1.80 o                         
 -10  -4   1         40.24         36.72         2.19 o                         
  -9  -4   1          0.05          1.41         1.16 o                         
  -8  -4   1         42.15         34.88         1.88 o                         
  -7  -4   1        597.27        561.99         9.51 o                         
  -6  -4   1         73.07         43.98         1.18 o                         
  -5  -4   1       1616.39       1678.45        16.71 o                         
  -4  -4   1          4.25          1.48         1.07 o                         
  -3  -4   1        184.49        150.17         2.58 o                         
  -2  -4   1        635.44        660.17         6.29 o                         
  -1  -4   1       6922.97       6774.52        58.89 o                         
   0  -4   1          4.02          1.78         0.38 o                         
   1  -4   1       1140.00       1040.90         9.65 o                         
   2  -4   1        505.40        523.60         5.20 o                         
   3  -4   1        647.56        631.20         6.20 o                         
   4  -4   1        420.51        400.02         4.57 o                         
   5  -4   1        369.00        390.06         4.22 o                         
   6  -4   1         66.32         52.25         1.31 o                         
   7  -4   1         28.58         34.63         1.16 o                         
   8  -4   1          3.70          2.72         0.65 o                         
   9  -4   1        324.54        310.66         3.95 o                         
  10  -4   1          9.93          6.43         0.98 o                         
  11  -4   1         64.61         75.50         2.14 o                         
  12  -4   1          2.66          2.92         3.09 o                         
  13  -4   1          0.20          0.95         2.22 o                         
 -14  -3   1          8.52          6.49         2.47 o                         
 -13  -3   1          5.63          0.89         2.02 o                         
 -12  -3   1          0.67          1.63         1.73 o                         
 -11  -3   1        119.23        124.50         7.81 o                         
 -10  -3   1         10.82         11.76         2.29 o                         
  -9  -3   1        117.80        122.66         3.43 o                         
  -8  -3   1        123.62        136.42         3.08 o                         
  -7  -3   1          2.82          1.38         0.73 o                         
  -6  -3   1         82.34         81.29         1.89 o                         
  -5  -3   1        953.50       1000.67        12.53 o                         
  -4  -3   1        348.97        369.31         4.17 o                         
  -3  -3   1        268.93        285.85         3.28 o                         
  -2  -3   1       3178.69       3193.33        27.94 o                         
  -1  -3   1       2078.28       2065.37        18.20 o                         
   0  -3   1       5692.60       5400.57        51.28 o                         
   1  -3   1       2822.50       2728.10        26.42 o                         
   2  -3   1         10.80          3.27         0.32 o                         
   3  -3   1       4994.53       4976.01        43.73 o                         
   4  -3   1        114.11        126.62         1.75 o                         
   5  -3   1        493.49        607.12         6.02 o                         
   6  -3   1         25.83         22.36         0.87 o                         
   7  -3   1          1.31          1.28         0.57 o                         
   8  -3   1         14.82         11.48         0.82 o                         
   9  -3   1          8.63         10.02         1.05 o                         
  10  -3   1          1.50          0.22         0.84 o                         
  11  -3   1          4.54          4.01         1.00 o                         
  12  -3   1         31.34         33.18         3.61 o                         
  13  -3   1         21.66         26.31         3.26 o                         
 -14  -2   1          0.23         -1.29         2.10 o                         
 -13  -2   1         42.52         51.60         3.79 o                         
 -12  -2   1          0.00         -1.56         1.56 o                         
 -11  -2   1         97.48         99.93         3.38 o                         
 -10  -2   1        314.43        295.46         6.10 o                         
  -9  -2   1        183.06        181.86         3.82 o                         
  -8  -2   1        135.56        140.78         3.14 o                         
  -7  -2   1        660.94        721.95         8.36 o                         
  -6  -2   1        289.25        286.97         3.52 o                         
  -5  -2   1       1596.72       1622.28        17.93 o                         
  -4  -2   1       2257.09       2361.72        25.47 o                         
  -3  -2   1        442.08        424.19         5.86 o                         
  -2  -2   1          2.39          4.23         0.41 o                         
  -1  -2   1      11248.73      10505.04       100.73 o                         
   0  -2   1      15764.86      14581.76       176.93 o                         
   1  -2   1       1096.29       1004.66         8.50 o                         
   2  -2   1          5.46          3.98         0.48 o                         
   3  -2   1       1791.55       1654.51        14.71 o                         
   4  -2   1        741.32        704.29         6.69 o                         
   5  -2   1         36.09         28.82         0.83 o                         
   6  -2   1        877.36        828.85         8.52 o                         
   7  -2   1        341.56        353.39         4.26 o                         
   8  -2   1        102.71        100.93         2.16 o                         
   9  -2   1         34.28         30.11         1.36 o                         
  10  -2   1          0.02         -0.85         1.14 o                         
  11  -2   1         28.77         24.54         1.91 o                         
  12  -2   1         97.08        108.92         5.15 o                         
  13  -2   1          2.06          1.53         1.71 o                         
 -14  -1   1         10.47         10.25         2.67 o                         
 -13  -1   1          0.11         -1.92         2.58 o                         
 -12  -1   1         58.74         59.86         3.69 o                         
 -11  -1   1         26.65         27.48         1.97 o                         
 -10  -1   1        790.95        761.59        13.88 o                         
  -9  -1   1        242.00        243.63         4.57 o                         
  -8  -1   1         73.08         69.00         2.07 o                         
  -7  -1   1        103.21         94.32         1.81 o                         
  -6  -1   1        117.95        115.35         1.95 o                         
  -5  -1   1       2604.80       2606.22        25.22 o                         
  -4  -1   1        522.74        534.53         5.61 o                         
  -3  -1   1       2041.44       2080.06        22.33 o                         
  -2  -1   1      12223.34      11546.58       126.55 o                         
  -1  -1   1        677.51        687.80         7.19 o                         
   0  -1   1      15111.10      13792.63       146.21 o                         
   1  -1   1         29.13         35.18         0.69 o                         
   2  -1   1      13580.72      13225.68       115.55 o                         
   4  -1   1       2506.46       2562.21        24.05 o                         
   5  -1   1         65.35        103.18         1.49 o                         
   6  -1   1        137.81        163.06         2.54 o                         
   7  -1   1          0.43          0.16         0.50 o                         
   8  -1   1         46.98         58.97         1.61 o                         
   9  -1   1         37.22         32.74         1.81 o                         
  10  -1   1        369.74        386.05         6.11 o                         
  11  -1   1        332.26        340.82         7.19 o                         
  12  -1   1          0.42         -0.38         1.45 o                         
  13  -1   1         32.27         33.17         2.64 o                         
 -14   0   1          1.16          4.16         2.37 o                         
 -13   0   1         28.97         41.24         3.42 o                         
 -12   0   1          5.74          6.01         2.06 o                         
 -11   0   1         58.52         55.90         2.61 o                         
 -10   0   1        398.00        399.91         7.54 o                         
  -9   0   1        285.28        279.63         4.20 o                         
  -8   0   1         61.54         51.66         1.52 o                         
  -7   0   1        293.56        318.19         4.26 o                         
  -6   0   1       1323.92       1332.87        14.49 o                         
  -5   0   1       1115.46       1148.52        12.93 o                         
  -4   0   1       1649.83       1563.01        16.51 o                         
  -3   0   1       7502.11       7610.53        62.33 o                         
  -2   0   1       4194.45       4097.60        36.48 o                         
  -1   0   1       3199.44       3232.50        29.83 o                         
   0   0   1        705.80        684.31        10.22 o                         
   1   0   1       1183.82       1264.39         9.80 o                         
   2   0   1       1511.87       1431.20        13.51 o                         
   3   0   1        399.56        409.51         5.86 o                         
   4   0   1          3.29          4.05         0.94 o                         
   5   0   1        257.18        274.09         3.79 o                         
   6   0   1        474.53        462.76         6.09 o                         
   7   0   1         51.88         48.12         1.67 o                         
   8   0   1        404.71        380.90         5.75 o                         
   9   0   1          1.34         -0.56         0.71 o                         
  10   0   1          7.92          7.90         1.01 o                         
  11   0   1          3.90         -0.42         1.52 o                         
  12   0   1         11.18         13.03         2.14 o                         
  13   0   1          1.28          2.43         1.61 o                         
  14   0   1         31.50         33.66         2.85 o                         
 -14   1   1          0.26          0.55         4.89 o                         
 -13   1   1        104.65        115.31        10.56 o                         
 -12   1   1         18.95         17.67         2.56 o                         
 -11   1   1         88.56         87.77         4.57 o                         
 -10   1   1         30.37         28.80         2.24 o                         
  -9   1   1         84.00         88.22         1.88 o                         
  -8   1   1        185.87        182.67         2.68 o                         
  -7   1   1         66.63         71.75         1.58 o                         
  -6   1   1       2363.65       2442.87        25.44 o                         
  -5   1   1         72.69         85.32         2.55 o                         
  -4   1   1        156.47        208.49         3.20 o                         
  -3   1   1       2363.23       2415.11        20.80 o                         
  -2   1   1        124.46        142.36         1.90 o                         
  -1   1   1       1804.21       1735.81        16.36 o                         
   0   1   1        815.64        810.52         9.19 o                         
   1   1   1       4039.72       4274.83        49.87 o                         
   2   1   1       1854.53       1994.39        21.21 o                         
   3   1   1       8930.94       9223.31        89.88 o                         
   4   1   1       1794.18       1796.11        21.17 o                         
   5   1   1         58.28         69.35         1.50 o                         
   6   1   1         79.31         98.80         3.23 o                         
   7   1   1        213.36        266.08         3.75 o                         
   8   1   1         57.84         49.46         1.48 o                         
   9   1   1         11.37         12.75         1.14 o                         
  10   1   1         16.70         12.55         1.44 o                         
  11   1   1          6.19          2.13         1.55 o                         
  12   1   1         97.25         99.71         3.96 o                         
  13   1   1         66.05         73.59         3.59 o                         
  14   1   1          0.03          0.63         1.76 o                         
 -13   2   1          6.43          8.02         2.42 o                         
 -12   2   1        222.82        217.13         6.99 o                         
 -11   2   1         16.81         12.60         1.71 o                         
 -10   2   1         31.27         34.95         1.54 o                         
  -9   2   1          2.69          0.13         0.75 o                         
  -8   2   1         23.71         26.50         1.18 o                         
  -7   2   1        263.98        292.22         3.95 o                         
  -6   2   1        829.16        839.09         9.29 o                         
  -5   2   1        885.00        885.93         9.65 o                         
  -4   2   1          1.00          0.82         0.46 o                         
  -3   2   1        355.01        363.12         5.02 o                         
  -2   2   1        313.16        293.75         3.22 o                         
  -1   2   1          2.20          4.43         0.61 o                         
   0   2   1        655.74        608.42         8.14 o                         
   1   2   1        758.15        731.54        12.17 o                         
   2   2   1       3476.32       3439.45        61.24 o                         
   3   2   1        487.24        522.61         5.01 o                         
   4   2   1        939.58        863.85         9.42 o                         
   5   2   1         76.52         65.54         1.31 o                         
   6   2   1       1266.26       1325.28        14.43 o                         
   7   2   1        153.20        141.08         2.40 o                         
   8   2   1          0.10         -0.03         0.52 o                         
   9   2   1        296.57        290.84         4.64 o                         
  10   2   1          1.28          3.61         1.69 o                         
  11   2   1        153.66        136.80         8.59 o                         
  12   2   1          8.47          9.05         1.81 o                         
  13   2   1          3.46          2.79         1.73 o                         
  14   2   1          1.33          2.65         1.76 o                         
 -13   3   1         41.40         41.85         6.78 o                         
 -12   3   1          1.22          1.29         1.33 o                         
 -11   3   1        119.98        123.16         3.95 o                         
 -10   3   1          2.42          1.45         1.09 o                         
  -9   3   1         10.92         10.82         0.92 o                         
  -8   3   1        368.05        333.77         4.18 o                         
  -7   3   1         24.56         30.72         1.07 o                         
  -6   3   1        542.73        501.64         4.79 o                         
  -5   3   1          0.09          0.62         0.45 o                         
  -4   3   1        840.70        766.93         7.74 o                         
  -3   3   1         25.30         22.23         1.47 o                         
  -2   3   1       1596.15       1800.51        15.14 o                         
  -1   3   1        631.42        659.33         8.62 o                         
   0   3   1       5435.77       5338.73        61.32 o                         
   1   3   1        860.46        736.69         6.77 o                         
   2   3   1        917.37        890.51         8.86 o                         
   3   3   1        251.33        269.72         3.09 o                         
   4   3   1          0.44          1.41         0.30 o                         
   5   3   1        160.22        133.30         1.98 o                         
   6   3   1         34.40         46.47         1.52 o                         
   7   3   1        140.61        121.72         2.74 o                         
   8   3   1         96.17         74.11         1.72 o                         
   9   3   1        936.33        882.82        13.58 o                         
  10   3   1        289.75        295.39         8.00 o                         
  11   3   1         61.38         52.72         3.39 o                         
  12   3   1          8.42         10.21         2.30 o                         
  13   3   1          9.95         11.08         2.14 o                         
  14   3   1          0.01         -0.02         1.79 o                         
 -13   4   1         13.82         16.20         2.79 o                         
 -12   4   1         36.37         38.43         2.62 o                         
 -11   4   1          0.22         -0.08         1.43 o                         
 -10   4   1        158.27        162.69         2.93 o                         
  -9   4   1          1.78          1.49         0.68 o                         
  -8   4   1        118.03        109.82         2.00 o                         
  -7   4   1         45.02         38.36         1.07 o                         
  -6   4   1        283.50        253.59         2.84 o                         
  -5   4   1         12.34         17.52         0.71 o                         
  -4   4   1       1151.56       1165.92        10.63 o                         
  -3   4   1        216.98        229.78         2.56 o                         
  -2   4   1          1.10          0.43         0.17 o                         
  -1   4   1        328.09        404.26         5.31 o                         
   0   4   1       4118.06       4222.15        44.14 o                         
   1   4   1         37.25         46.14         1.98 o                         
   2   4   1       1297.45       1329.79        13.09 o                         
   3   4   1         34.11         19.44         1.04 o                         
   4   4   1         98.45         97.39         1.57 o                         
   5   4   1          7.89         15.63         0.76 o                         
   6   4   1        187.32        191.84         2.66 o                         
   7   4   1        381.46        418.49        12.66 o                         
   8   4   1        740.68        707.60        10.23 o                         
   9   4   1         30.90         33.59         1.94 o                         
  10   4   1        953.61        949.13        18.88 o                         
  11   4   1          2.86          3.53         1.88 o                         
  12   4   1          0.15         -1.56         1.56 o                         
  13   4   1         29.37         29.14         2.67 o                         
  14   4   1          2.00          1.67         1.84 o                         
 -12   5   1         56.41         65.86         3.95 o                         
 -11   5   1          0.06          0.26         0.91 o                         
 -10   5   1         13.47         12.28         1.01 o                         
  -9   5   1         58.96         52.84         1.55 o                         
  -8   5   1        114.98        126.81         1.94 o                         
  -7   5   1        121.94        126.16         1.84 o                         
  -6   5   1         22.75         27.45         0.90 o                         
  -5   5   1         25.64         21.42         0.75 o                         
  -4   5   1         31.92         40.29         0.89 o                         
  -3   5   1         47.00         44.66         1.23 o                         
  -2   5   1       2193.67       2454.67        21.54 o                         
  -1   5   1        821.85        909.05        10.18 o                         
   0   5   1         10.78         15.96         0.79 o                         
   1   5   1       2352.29       2558.82        22.79 o                         
   2   5   1       1596.39       1664.62        16.35 o                         
   3   5   1        317.70        316.07         3.72 o                         
   4   5   1       3057.15       3084.29        29.87 o                         
   5   5   1         80.08         72.47         2.10 o                         
   6   5   1         45.03         50.89         1.77 o                         
   7   5   1        145.40        149.06         2.40 o                         
   8   5   1         31.47         29.36         2.31 o                         
   9   5   1        491.01        509.45        11.41 o                         
  10   5   1         29.85         30.37         2.91 o                         
  11   5   1         69.89         71.23         4.08 o                         
  12   5   1          0.19         -1.52         1.65 o                         
  13   5   1         24.71         35.46         3.58 o                         
 -12   6   1         34.02         37.27         3.34 o                         
 -11   6   1         13.83          9.42         1.98 o                         
 -10   6   1          4.06          6.88         1.12 o                         
  -9   6   1          1.31          1.56         0.76 o                         
  -8   6   1         69.68         64.97         1.46 o                         
  -7   6   1          9.15          9.43         0.76 o                         
  -6   6   1        106.82        107.51         1.75 o                         
  -5   6   1         37.79         43.38         1.10 o                         
  -4   6   1        150.14        172.49         2.30 o                         
  -3   6   1        246.92        281.01         3.54 o                         
  -2   6   1         53.29         65.72         1.40 o                         
  -1   6   1        630.83        677.56         7.94 o                         
   0   6   1        918.34        896.10        10.24 o                         
   1   6   1          3.31         15.93         0.61 o                         
   2   6   1        507.59        476.97         5.33 o                         
   3   6   1        199.28        210.67         2.84 o                         
   4   6   1        773.35        824.99         8.75 o                         
   5   6   1        509.48        582.52         6.55 o                         
   6   6   1        111.16         95.95         2.47 o                         
   7   6   1        124.57        119.96         2.74 o                         
   8   6   1        122.95        126.44         3.37 o                         
   9   6   1         27.75         19.92         2.31 o                         
  10   6   1        283.62        268.76         7.77 o                         
  11   6   1          0.30         -0.64         1.69 o                         
  12   6   1          1.57          1.98         2.06 o                         
  13   6   1         18.16         19.21         3.15 o                         
 -11   7   1          5.98          6.85         1.54 o                         
 -10   7   1        100.88         92.90         2.66 o                         
  -9   7   1          6.03         11.33         1.14 o                         
  -8   7   1        106.47        103.77         2.59 o                         
  -7   7   1        165.68        155.05         3.37 o                         
  -6   7   1         26.46         27.81         1.07 o                         
  -5   7   1        289.81        285.83         3.48 o                         
  -4   7   1         18.54         14.82         0.71 o                         
  -3   7   1        183.94        192.43         2.36 o                         
  -2   7   1          2.00          1.97         0.59 o                         
  -1   7   1         36.37         47.45         1.39 o                         
   0   7   1        221.76        241.66         3.58 o                         
   1   7   1        176.70        170.45         2.43 o                         
   2   7   1       1094.86       1215.73        12.40 o                         
   3   7   1          1.03          1.47         0.50 o                         
   4   7   1         32.96         18.97         1.28 o                         
   5   7   1        765.96        768.38         8.45 o                         
   6   7   1        166.11        141.48         3.02 o                         
   7   7   1          0.02          0.03         0.68 o                         
   8   7   1        173.51        158.42         4.35 o                         
   9   7   1          8.48         10.47         6.87 o                         
  10   7   1          0.35         -1.34         1.64 o                         
  11   7   1          4.25          3.53         2.40 o                         
  12   7   1          0.31         -1.61         3.35 o                         
  13   7   1          0.25          1.16         2.18 o                         
 -11   8   1         15.88         22.73         2.26 o                         
 -10   8   1         15.79         16.04         1.54 o                         
  -9   8   1          4.54          4.99         1.23 o                         
  -8   8   1        185.07        199.68         3.68 o                         
  -7   8   1        371.41        359.55         5.45 o                         
  -6   8   1         34.18         33.93         1.39 o                         
  -5   8   1        121.09        113.42         2.31 o                         
  -4   8   1        224.31        217.63         3.23 o                         
  -3   8   1       1288.97       1264.19        14.46 o                         
  -2   8   1        311.85        270.97         3.99 o                         
  -1   8   1         75.83         70.25         1.82 o                         
   0   8   1       1375.76       1356.30        15.34 o                         
   1   8   1         84.77         81.91         1.60 o                         
   2   8   1         78.26         70.95         1.55 o                         
   3   8   1         73.27         77.81         1.77 o                         
   4   8   1       1008.06       1047.92        11.16 o                         
   5   8   1        327.24        345.15         4.85 o                         
   6   8   1        111.70        120.12         2.65 o                         
   7   8   1        206.85        221.82         5.16 o                         
   8   8   1          9.98          9.28         1.44 o                         
   9   8   1        164.96        170.57         5.95 o                         
  10   8   1         17.97         14.12         2.37 o                         
  11   8   1          0.76         -0.43         1.94 o                         
  12   8   1         46.98         52.47         3.95 o                         
 -10   9   1          9.50          8.40         1.61 o                         
  -9   9   1         13.41         14.34         1.76 o                         
  -8   9   1          2.30          2.28         1.02 o                         
  -7   9   1          7.15          7.36         1.11 o                         
  -6   9   1          8.62         10.13         1.18 o                         
  -5   9   1       1042.94       1008.76        10.22 o                         
  -4   9   1          6.26          8.11         0.99 o                         
  -3   9   1         33.91         28.31         1.28 o                         
  -2   9   1          9.34         12.99         0.99 o                         
  -1   9   1         13.94         16.23         1.15 o                         
   0   9   1        344.24        346.25         5.08 o                         
   1   9   1        660.74        651.55         8.25 o                         
   2   9   1         73.76         80.32         1.76 o                         
   3   9   1         10.98          9.29         0.80 o                         
   4   9   1          7.10         12.09         1.64 o                         
   5   9   1          5.59          2.47         1.17 o                         
   6   9   1         41.16         35.66         1.74 o                         
   7   9   1        425.94        409.72         7.67 o                         
   8   9   1         14.36         12.88         2.22 o                         
   9   9   1         54.95         60.69         3.88 o                         
  10   9   1         34.24         31.34         3.10 o                         
  11   9   1         22.17         23.92         3.10 o                         
  12   9   1          1.78          0.26         2.31 o                         
  -9  10   1         29.70         30.71         2.19 o                         
  -8  10   1         92.74        103.18         4.73 o                         
  -7  10   1          2.58          0.50         1.39 o                         
  -6  10   1         37.62         33.10         1.90 o                         
  -5  10   1          0.13          1.19         1.11 o                         
  -4  10   1        321.31        302.54         5.63 o                         
  -3  10   1         98.60         88.68         2.37 o                         
  -2  10   1         54.54         51.60         1.73 o                         
  -1  10   1         63.08         56.81         1.94 o                         
   0  10   1         35.75         28.70         1.49 o                         
   1  10   1        551.01        532.92         7.93 o                         
   2  10   1         64.70         60.63         2.42 o                         
   3  10   1         68.83         72.41         3.01 o                         
   4  10   1        164.30        163.25         6.13 o                         
   5  10   1         24.97         22.45         1.40 o                         
   6  10   1        139.58        136.50         3.13 o                         
   7  10   1         14.99         13.36         1.66 o                         
   8  10   1         76.26         70.62         3.93 o                         
   9  10   1         49.94         44.12         6.01 o                         
  10  10   1          9.70          7.94         2.37 o                         
  11  10   1          1.74          0.75         2.37 o                         
  -8  11   1         37.81         42.89         3.65 o                         
  -7  11   1         89.52         97.85         3.18 o                         
  -6  11   1          6.44          4.90         1.35 o                         
  -5  11   1        305.07        301.14         8.03 o                         
  -4  11   1          4.12          3.79         1.28 o                         
  -3  11   1         39.31         34.53         1.89 o                         
  -2  11   1          1.68         -0.44         0.96 o                         
  -1  11   1         12.12         14.52         1.44 o                         
   0  11   1        727.56        646.70        10.63 o                         
   1  11   1          0.00          0.07         1.12 o                         
   2  11   1         47.01         40.12         2.17 o                         
   3  11   1        126.19        109.47         3.32 o                         
   4  11   1         90.10         92.86         3.21 o                         
   5  11   1        284.22        268.85         7.30 o                         
   6  11   1          9.20         12.19         2.10 o                         
   7  11   1        125.96        137.61         5.03 o                         
   8  11   1          3.81          2.75         2.75 o                         
   9  11   1         38.22         41.22         5.15 o                         
  10  11   1          7.39          7.21         2.54 o                         
  11  11   1          9.89          9.69         2.79 o                         
  -7  12   1          9.62          8.54         3.17 o                         
  -6  12   1          6.08          6.59         1.54 o                         
  -5  12   1         34.87         34.34         2.10 o                         
  -4  12   1        118.57        109.68         3.34 o                         
  -3  12   1          0.87          2.02         1.19 o                         
  -2  12   1         14.79         14.93         1.59 o                         
  -1  12   1        142.19        132.74         4.18 o                         
   0  12   1          8.09          8.32         1.51 o                         
   1  12   1          8.56         11.24         1.52 o                         
   2  12   1          7.96          5.53         1.43 o                         
   3  12   1          3.12          7.62         1.46 o                         
   4  12   1          5.84          7.97         1.46 o                         
   5  12   1        101.90        101.20         4.95 o                         
   6  12   1         38.64         44.17         6.53 o                         
   7  12   1          6.51          3.44         2.92 o                         
   8  12   1          9.51          9.79         3.61 o                         
   9  12   1          0.42         -1.03         2.75 o                         
  -5  13   1          0.05         -0.60         1.51 o                         
  -4  13   1         43.30         45.92         2.39 o                         
  -3  13   1        108.46        115.82         3.52 o                         
  -2  13   1         12.25         15.01         1.68 o                         
  -1  13   1         61.31         61.92         2.58 o                         
   0  13   1         15.44         17.15         1.61 o                         
   1  13   1          9.04         10.42         1.68 o                         
   2  13   1         18.69         18.91         1.87 o                         
   3  13   1         37.15         35.93         2.25 o                         
   4  13   1         29.72         29.27         2.14 o                         
   5  13   1         38.22         36.31         3.13 o                         
   6  13   1         93.21        115.81         5.03 o                         
   7  13   1         16.10          9.96         3.95 o                         
   8  13   1          7.04          4.12         3.26 o                         
  -3  14   1          0.35         -0.18         1.25 o                         
  -2  14   1        113.49        105.03         3.46 o                         
  -1  14   1         15.35         12.60         1.71 o                         
   0  14   1         28.17         36.16         2.23 o                         
   1  14   1          9.64         15.13         1.91 o                         
   2  14   1         14.67         17.71         1.94 o                         
   3  14   1          9.64         11.95         1.81 o                         
   4  14   1          0.84         -1.04         1.41 o                         
   5  14   1          2.33          4.95         2.10 o                         
   6  14   1          2.56          4.47         3.44 o                         
   1  15   1          0.99          2.06         3.09 o                         
   2  15   1          0.94          0.85         1.64 o                         
  -3 -14   2          0.13          1.88         1.70 o                         
  -2 -14   2         16.00         20.94         1.91 o                         
  -1 -14   2         10.13          8.36         1.60 o                         
  -6 -13   2          2.35          0.41         2.23 o                         
  -5 -13   2         14.27         15.36         2.66 o                         
  -4 -13   2          3.37          2.11         1.58 o                         
  -3 -13   2         24.05         27.20         1.97 o                         
  -2 -13   2         15.45         16.22         1.72 o                         
  -1 -13   2          1.08         -0.14         1.20 o                         
   0 -13   2         49.11         49.65         2.48 o                         
   1 -13   2         17.95         14.92         1.79 o                         
   2 -13   2         34.01         34.13         2.20 o                         
   3 -13   2         11.00         13.05         1.75 o                         
  -8 -12   2          0.80         -1.12         3.18 o                         
  -7 -12   2         12.83         12.48         2.47 o                         
  -6 -12   2         44.07         42.79         3.32 o                         
  -5 -12   2          5.01          8.55         2.22 o                         
  -4 -12   2         18.39         16.90         2.42 o                         
  -3 -12   2         16.24         14.98         1.56 o                         
  -2 -12   2          0.38          0.59         1.10 o                         
  -1 -12   2          5.79          5.41         1.27 o                         
   0 -12   2        100.99        105.13         3.16 o                         
   1 -12   2          0.76          0.51         1.54 o                         
   2 -12   2          6.00         10.78         1.53 o                         
   3 -12   2          0.00          1.01         1.19 o                         
   4 -12   2        227.52        237.26         4.57 o                         
   5 -12   2          1.65          0.45         1.18 o                         
  -9 -11   2          0.38         -2.75         2.92 o                         
  -8 -11   2         40.93         47.51         3.47 o                         
  -7 -11   2          6.24          5.74         2.05 o                         
  -6 -11   2         87.25         87.81         6.87 o                         
  -5 -11   2         20.26         21.03         2.42 o                         
  -4 -11   2        160.75        163.24         6.66 o                         
  -3 -11   2        135.56        133.03         3.89 o                         
  -2 -11   2          5.96          3.14         1.24 o                         
  -1 -11   2         25.33         24.68         1.71 o                         
   0 -11   2          9.02          5.90         1.24 o                         
   1 -11   2         75.22         74.85         2.33 o                         
   2 -11   2         18.42         17.80         1.37 o                         
   3 -11   2        105.83        112.70         2.88 o                         
   4 -11   2         60.47         55.47         2.22 o                         
   5 -11   2        174.55        181.30         3.87 o                         
   6 -11   2         43.41         48.14         3.24 o                         
   7 -11   2          0.23         -0.59         1.19 o                         
 -11 -10   2          1.80          3.09         3.44 o                         
 -10 -10   2          4.96          5.10         3.78 o                         
  -9 -10   2          0.96         -0.66         1.45 o                         
  -8 -10   2         20.51         18.55         1.97 o                         
  -7 -10   2         14.25         17.71         1.89 o                         
  -6 -10   2        181.28        176.42         4.65 o                         
  -5 -10   2        129.15        127.84         4.84 o                         
  -4 -10   2          0.84          1.34         1.17 o                         
  -3 -10   2         45.76         45.99         4.97 o                         
  -2 -10   2         15.75         16.08         1.42 o                         
  -1 -10   2        323.37        303.38         5.33 o                         
   0 -10   2         26.84         23.36         1.33 o                         
   1 -10   2          3.38          2.07         0.93 o                         
   2 -10   2        126.62        118.32         2.78 o                         
   3 -10   2        124.85        120.53         2.86 o                         
   4 -10   2         31.07         30.49         1.66 o                         
   5 -10   2        109.23        102.71         2.71 o                         
   6 -10   2          2.93          1.70         1.12 o                         
   7 -10   2          3.13          2.39         1.24 o                         
   8 -10   2         23.17         28.85         1.85 o                         
 -11  -9   2         88.97         93.15         5.75 o                         
 -10  -9   2         26.39         29.29         3.16 o                         
  -9  -9   2         85.59         91.78         4.02 o                         
  -8  -9   2         50.69         40.23         2.44 o                         
  -7  -9   2         75.91         70.62         3.17 o                         
  -6  -9   2        110.53        108.28         3.50 o                         
  -5  -9   2        757.48        719.86        12.18 o                         
  -4  -9   2         37.57         38.13         1.72 o                         
  -3  -9   2          5.37          4.68         0.92 o                         
  -2  -9   2          1.49          1.73         0.84 o                         
  -1  -9   2         19.93         20.13         1.15 o                         
   0  -9   2        317.80        287.68         4.37 o                         
   1  -9   2        325.12        312.21         4.75 o                         
   2  -9   2        130.57        122.70         2.71 o                         
   3  -9   2         11.04          9.11         1.09 o                         
   4  -9   2          0.19          1.73         1.01 o                         
   5  -9   2         17.24         15.50         1.30 o                         
   6  -9   2          6.29          6.93         1.13 o                         
   7  -9   2         13.54         17.45         1.47 o                         
   8  -9   2         22.42         22.21         2.12 o                         
   9  -9   2         84.41         81.61         3.05 o                         
 -12  -8   2          1.78          0.94         2.49 o                         
 -11  -8   2         20.02         22.15         2.97 o                         
 -10  -8   2          2.13          0.51         1.88 o                         
  -9  -8   2         25.71         29.64         2.14 o                         
  -8  -8   2        757.06        765.05        12.65 o                         
  -7  -8   2         42.50         39.51         2.43 o                         
  -6  -8   2        698.30        679.50        11.16 o                         
  -5  -8   2        144.32        144.16         3.55 o                         
  -4  -8   2        190.64        178.51         3.38 o                         
  -3  -8   2        190.64        194.43         3.56 o                         
  -2  -8   2        244.64        232.45         3.27 o                         
  -1  -8   2        370.24        376.31         4.32 o                         
   0  -8   2         26.39         21.15         0.94 o                         
   1  -8   2        446.64        407.56         4.63 o                         
   2  -8   2         13.70         16.09         1.18 o                         
   3  -8   2        783.97        747.86         9.08 o                         
   4  -8   2       1247.99       1161.79        13.29 o                         
   5  -8   2         55.62         61.50         2.05 o                         
   6  -8   2         28.04         27.67         1.54 o                         
   7  -8   2         90.29         93.17         2.93 o                         
   8  -8   2        287.22        310.22         5.10 o                         
   9  -8   2          1.10          0.66         1.14 o                         
  10  -8   2          3.85          4.29         1.73 o                         
 -12  -7   2          1.01         -1.76         1.76 o                         
 -11  -7   2         12.02          8.50         2.31 o                         
 -10  -7   2          0.18         -1.09         1.33 o                         
  -9  -7   2         39.10         38.52         2.27 o                         
  -8  -7   2          3.10          4.71         1.36 o                         
  -7  -7   2        310.98        320.51         6.40 o                         
  -6  -7   2        130.46        134.87         3.59 o                         
  -5  -7   2         88.87         79.32         2.02 o                         
  -4  -7   2         10.93         14.23         1.07 o                         
  -3  -7   2        529.36        535.08         6.25 o                         
  -2  -7   2          8.39         10.80         0.69 o                         
  -1  -7   2        525.30        531.20         5.26 o                         
   0  -7   2        306.36        297.06         3.34 o                         
   1  -7   2        112.31        123.97         1.87 o                         
   2  -7   2          0.95          1.12         0.49 o                         
   3  -7   2        139.86        138.56         2.09 o                         
   4  -7   2          0.24          0.82         0.62 o                         
   5  -7   2        126.25        109.07         2.22 o                         
   6  -7   2        531.69        497.98         6.65 o                         
   7  -7   2         63.30         68.00         2.56 o                         
   8  -7   2        100.00        101.65         2.65 o                         
   9  -7   2          2.43          2.15         1.07 o                         
  10  -7   2         29.62         33.10         1.78 o                         
  11  -7   2          0.10         -1.13         1.13 o                         
 -13  -6   2          2.13          1.63         2.19 o                         
 -12  -6   2         35.06         41.01         3.52 o                         
 -11  -6   2         36.35         35.08         3.15 o                         
 -10  -6   2         68.76         61.91         2.87 o                         
  -9  -6   2        127.80        137.32         3.93 o                         
  -8  -6   2          0.04         -0.32         1.12 o                         
  -7  -6   2          5.58          3.65         1.08 o                         
  -6  -6   2         90.41         85.21         2.47 o                         
  -5  -6   2          5.65          5.33         0.91 o                         
  -4  -6   2        823.74        851.21         9.15 o                         
  -3  -6   2         19.50         22.49         0.93 o                         
  -2  -6   2         70.49         65.19         1.33 o                         
  -1  -6   2       1550.91       1532.47        14.11 o                         
   0  -6   2       1032.05       1100.91         9.75 o                         
   1  -6   2         36.28         37.73         0.98 o                         
   2  -6   2        674.51        707.39         6.94 o                         
   3  -6   2         29.78         27.95         0.99 o                         
   4  -6   2         79.95         63.41         1.49 o                         
   5  -6   2        522.73        510.50         6.01 o                         
   6  -6   2         15.62         15.09         1.10 o                         
   7  -6   2        490.38        479.76         5.84 o                         
   8  -6   2          0.07         -0.83         0.83 o                         
   9  -6   2         75.68         78.04         2.11 o                         
  10  -6   2         28.73         30.53         1.54 o                         
  11  -6   2         11.55          9.99         1.67 o                         
 -13  -5   2         23.49         23.93         3.13 o                         
 -12  -5   2          1.87          1.48         2.00 o                         
 -11  -5   2         74.41         81.07         4.25 o                         
 -10  -5   2          2.88         -0.04         1.25 o                         
  -9  -5   2          9.92          8.24         1.38 o                         
  -8  -5   2         96.73         92.85         3.01 o                         
  -7  -5   2          9.86          8.12         1.07 o                         
  -6  -5   2        402.06        377.36         5.43 o                         
  -5  -5   2         51.29         50.01         1.91 o                         
  -4  -5   2        595.13        590.65         6.52 o                         
  -3  -5   2        653.08        601.34         5.97 o                         
  -2  -5   2         19.53         26.74         1.28 o                         
  -1  -5   2       7062.22       7340.06        63.89 o                         
   0  -5   2        101.36         98.98         1.47 o                         
   1  -5   2         93.38         83.00         1.43 o                         
   2  -5   2         47.25         45.48         1.09 o                         
   3  -5   2        335.66        324.77         3.71 o                         
   4  -5   2          9.76         16.71         0.76 o                         
   5  -5   2          2.97          2.38         0.61 o                         
   6  -5   2        306.27        285.53         4.37 o                         
   7  -5   2          5.85          7.36         0.89 o                         
   8  -5   2        206.10        189.07         3.38 o                         
   9  -5   2        112.93        119.91         3.42 o                         
  10  -5   2         53.26         51.09         1.67 o                         
  11  -5   2         37.85         43.97         2.44 o                         
  12  -5   2          4.48          5.15         1.94 o                         
 -13  -4   2          0.00          1.95         1.98 o                         
 -12  -4   2         16.83         17.97         2.64 o                         
 -11  -4   2         21.89         23.54         2.35 o                         
 -10  -4   2         21.27         19.95         1.78 o                         
  -9  -4   2          4.07          0.93         1.07 o                         
  -8  -4   2         13.48         13.89         1.28 o                         
  -7  -4   2        396.19        387.83         6.18 o                         
  -6  -4   2        798.07        758.46         9.39 o                         
  -5  -4   2        133.53        150.27         2.19 o                         
  -4  -4   2        168.56        178.25         2.82 o                         
  -3  -4   2        964.03       1010.45         9.39 o                         
  -2  -4   2        808.84        827.20         7.78 o                         
  -1  -4   2        100.25        111.00         1.95 o                         
   0  -4   2         11.43         12.54         0.54 o                         
   1  -4   2         79.72         82.52         1.34 o                         
   2  -4   2        659.30        655.43         6.43 o                         
   3  -4   2          0.99          1.00         0.55 o                         
   4  -4   2         83.60         96.90         1.71 o                         
   5  -4   2         55.69         84.45         1.78 o                         
   6  -4   2         66.88         58.68         1.49 o                         
   7  -4   2        295.66        293.44         3.94 o                         
   8  -4   2         54.94         52.38         1.68 o                         
   9  -4   2         10.79          9.10         0.94 o                         
  10  -4   2          2.73          1.70         1.05 o                         
  11  -4   2          4.78          3.81         1.41 o                         
  12  -4   2          7.56          7.59         1.65 o                         
 -14  -3   2         14.58         14.99         2.84 o                         
 -13  -3   2          2.01          2.18         2.06 o                         
 -12  -3   2         14.01         12.88         2.39 o                         
 -11  -3   2         11.41          9.83         1.59 o                         
 -10  -3   2         16.26         14.65         1.59 o                         
  -9  -3   2        161.96        179.18         5.23 o                         
  -8  -3   2         60.07         71.84         2.06 o                         
  -7  -3   2        659.41        649.87         9.29 o                         
  -6  -3   2         91.79         68.28         3.07 o                         
  -5  -3   2         13.19         17.03         0.94 o                         
  -4  -3   2        279.96        329.00         3.84 o                         
  -3  -3   2       1049.78       1011.91         9.27 o                         
  -2  -3   2        133.95        141.09         1.90 o                         
  -1  -3   2          1.65          1.20         0.31 o                         
   0  -3   2         65.40         66.14         1.40 o                         
   1  -3   2        883.19        905.39         8.44 o                         
   2  -3   2       2863.80       2843.33        25.29 o                         
   3  -3   2       1807.19       1893.92        17.13 o                         
   4  -3   2        885.90        952.47         9.68 o                         
   5  -3   2         28.13         37.34         1.38 o                         
   6  -3   2        320.25        330.11         3.80 o                         
   7  -3   2        664.45        678.27         6.93 o                         
   8  -3   2         30.80         34.84         1.28 o                         
   9  -3   2        183.80        170.97         3.19 o                         
  10  -3   2         28.37         31.13         1.51 o                         
  11  -3   2          4.67          5.19         1.45 o                         
  12  -3   2        146.45        144.75         5.67 o                         
  13  -3   2          0.12          0.60         2.19 o                         
 -14  -2   2          2.45          0.17         3.26 o                         
 -13  -2   2         22.47         19.22         2.85 o                         
 -12  -2   2         23.58         22.42         2.64 o                         
 -11  -2   2         12.78         14.44         1.99 o                         
 -10  -2   2        364.19        359.43         7.00 o                         
  -9  -2   2         27.94         27.13         1.83 o                         
  -8  -2   2        665.63        623.93         8.94 o                         
  -7  -2   2        106.42        123.55         2.53 o                         
  -6  -2   2         67.68         77.07         2.16 o                         
  -5  -2   2         16.78         19.67         0.95 o                         
  -4  -2   2        366.71        387.78         4.95 o                         
  -3  -2   2         24.26         30.65         0.90 o                         
  -2  -2   2       1813.85       1694.54        16.47 o                         
  -1  -2   2       1900.11       1950.60        17.36 o                         
   0  -2   2       2937.39       2959.19        26.10 o                         
   1  -2   2        969.08        986.63         9.04 o                         
   2  -2   2        123.02        133.24         1.65 o                         
   3  -2   2       2717.24       2829.38        26.82 o                         
   4  -2   2        881.23        878.28         8.87 o                         
   5  -2   2        119.14        147.63         2.02 o                         
   6  -2   2        243.11        238.26         2.92 o                         
   7  -2   2        187.46        175.62         2.45 o                         
   8  -2   2        283.31        274.04         4.04 o                         
   9  -2   2         71.06         78.05         2.05 o                         
  10  -2   2         14.87         14.58         1.18 o                         
  11  -2   2         10.32         10.25         1.54 o                         
  12  -2   2          4.23          4.18         4.12 o                         
  13  -2   2          7.73          9.27         2.42 o                         
 -14  -1   2          6.19          3.09         3.95 o                         
 -13  -1   2          0.48         -2.40         2.40 o                         
 -12  -1   2         37.90         38.02         3.22 o                         
 -11  -1   2         34.53         32.55         2.25 o                         
 -10  -1   2        235.55        231.15         5.26 o                         
  -9  -1   2        172.28        172.41         3.72 o                         
  -8  -1   2        134.46        131.46         2.96 o                         
  -7  -1   2        117.42        116.65         2.02 o                         
  -6  -1   2          6.56         12.42         0.60 o                         
  -5  -1   2       4827.04       4997.85        53.05 o                         
  -4  -1   2        284.23        282.31         3.73 o                         
  -3  -1   2       5194.35       5280.20        55.76 o                         
  -2  -1   2       7723.61       7566.81        72.64 o                         
  -1  -1   2       3760.49       3729.45        32.84 o                         
   0  -1   2       1386.35       1345.41        11.23 o                         
   1  -1   2         42.78         34.93         0.61 o                         
   2  -1   2       6509.04       6519.78        60.96 o                         
   3  -1   2        234.74        224.91         2.62 o                         
   4  -1   2          4.08          6.70         1.03 o                         
   5  -1   2         42.44         41.82         1.00 o                         
   6  -1   2       1849.65       1953.18        23.02 o                         
   7  -1   2        375.42        406.44         5.19 o                         
   8  -1   2        136.51        163.33         2.79 o                         
   9  -1   2        612.01        581.65         7.26 o                         
  10  -1   2         31.97         22.79         1.46 o                         
  11  -1   2          8.11          6.26         1.43 o                         
  12  -1   2          8.80          7.52         1.91 o                         
  13  -1   2          0.27         -0.39         1.59 o                         
 -14   0   2         12.59         16.32         4.64 o                         
 -13   0   2          0.89         -2.40         2.92 o                         
 -12   0   2          9.33          1.58         1.45 o                         
 -11   0   2          3.92          8.44         1.73 o                         
 -10   0   2         30.59         39.93         2.31 o                         
  -9   0   2        190.88        200.58         7.78 o                         
  -8   0   2          0.06          0.49         0.48 o                         
  -7   0   2         21.63         18.10         0.74 o                         
  -6   0   2        607.56        584.37         6.08 o                         
  -5   0   2       3359.44       3322.34        34.48 o                         
  -4   0   2       3431.17       3539.10        31.26 o                         
  -3   0   2        193.01        230.50         3.83 o                         
  -2   0   2       9995.40       9408.79       158.37 o                         
  -1   0   2       5551.15       5675.13        65.06 o                         
   0   0   2       1152.33       1117.91         9.65 o                         
   1   0   2        616.16        652.61        11.69 o                         
   2   0   2       8507.87       8167.28        83.26 o                         
   3   0   2       2794.75       2877.19        26.87 o                         
   4   0   2        665.35        732.04         8.97 o                         
   5   0   2       2223.40       2426.61        25.17 o                         
   6   0   2         20.13         37.93         1.09 o                         
   7   0   2        974.58        933.97        10.46 o                         
   8   0   2         12.38         23.09         1.20 o                         
   9   0   2         96.33         86.93         2.33 o                         
  10   0   2          6.43          3.53         1.33 o                         
  11   0   2        214.58        213.55         5.40 o                         
  12   0   2        332.56        367.93         7.95 o                         
  13   0   2          0.25         -1.57         1.57 o                         
 -14   1   2         11.90          8.93         4.12 o                         
 -13   1   2         58.43         64.75         6.35 o                         
 -12   1   2          0.46          1.46         1.38 o                         
 -11   1   2        108.53        105.39         3.62 o                         
 -10   1   2         15.17          8.38         1.32 o                         
  -9   1   2         27.68         20.19         1.26 o                         
  -8   1   2         68.84         66.48         1.46 o                         
  -7   1   2        290.88        259.94         3.25 o                         
  -6   1   2       1202.90       1096.22        10.84 o                         
  -5   1   2        289.49        381.17         8.57 o                         
  -4   1   2        190.03        213.58         4.69 o                         
  -3   1   2       3291.08       3206.56        30.20 o                         
  -2   1   2        167.20        196.66         2.80 o                         
  -1   1   2      16590.96      14964.52       548.55 o                         
   0   1   2        120.91        142.29         3.34 o                         
   1   1   2         15.09         22.69         1.02 o                         
   2   1   2       1495.29       1352.49        18.02 o                         
   3   1   2       1556.53       1613.33        15.42 o                         
   4   1   2       7669.86       7737.73        72.23 o                         
   5   1   2       1195.87       1315.71        15.69 o                         
   6   1   2         12.50         11.58         4.98 o                         
   7   1   2        326.12        349.02         4.64 o                         
   8   1   2        391.36        363.26         5.41 o                         
   9   1   2         88.77         90.08         2.62 o                         
  10   1   2         54.12         53.17         2.11 o                         
  11   1   2        233.34        220.18         5.87 o                         
  12   1   2          4.88          3.70         1.76 o                         
  13   1   2          5.41          5.68         2.14 o                         
  14   1   2         22.69         17.52         2.52 o                         
 -13   2   2          2.77          5.67         3.78 o                         
 -12   2   2         23.33         25.15         2.85 o                         
 -11   2   2        231.84        221.24         5.36 o                         
 -10   2   2        178.43        172.05         3.93 o                         
  -9   2   2         62.83         69.19         1.71 o                         
  -8   2   2         13.79         18.22         1.00 o                         
  -7   2   2        205.73        229.25         2.99 o                         
  -6   2   2        649.98        634.89         6.20 o                         
  -5   2   2        249.93        240.72         2.69 o                         
  -4   2   2       2769.76       2862.53        29.48 o                         
  -3   2   2       6399.26       6434.55        59.63 o                         
  -2   2   2        123.20        134.50         1.59 o                         
  -1   2   2        449.39        474.88         5.17 o                         
   0   2   2       3633.23       3880.77        34.49 o                         
   1   2   2       1382.74       1528.75        14.55 o                         
   2   2   2         77.26         78.76         0.95 o                         
   3   2   2         66.82         64.32         1.97 o                         
   4   2   2       3887.36       4154.06        34.05 o                         
   5   2   2       1931.29       2017.29        18.00 o                         
   6   2   2       1149.89       1184.82        11.90 o                         
   7   2   2        149.85        199.68         2.81 o                         
   8   2   2         21.97         21.84         1.01 o                         
   9   2   2          0.02          0.24         0.61 o                         
  10   2   2        167.55        194.24         4.92 o                         
  11   2   2          0.61         -0.58         1.41 o                         
  12   2   2          0.03         -1.25         1.33 o                         
  13   2   2          9.63          6.52         1.97 o                         
  14   2   2         18.74         22.31         2.59 o                         
 -13   3   2          2.23          2.81         2.40 o                         
 -12   3   2         16.87         15.66         2.52 o                         
 -11   3   2          0.41          2.47         1.81 o                         
 -10   3   2        517.66        509.13         8.44 o                         
  -9   3   2         52.34         54.39         1.75 o                         
  -8   3   2        582.64        577.01         6.02 o                         
  -7   3   2        596.88        585.28         6.37 o                         
  -6   3   2        343.24        329.67         7.12 o                         
  -5   3   2         34.33         27.37         0.85 o                         
  -4   3   2         47.29         47.20         0.92 o                         
  -3   3   2          0.00          1.05         0.26 o                         
  -2   3   2        159.57        184.14         2.10 o                         
  -1   3   2       2426.37       2413.35        21.41 o                         
   0   3   2      10969.53      10515.49       101.24 o                         
   1   3   2        860.96        873.75         8.61 o                         
   2   3   2          4.01          4.33         0.51 o                         
   3   3   2       3210.25       3309.58        27.35 o                         
   4   3   2         92.03        104.18         1.57 o                         
   5   3   2        742.37        768.93         8.68 o                         
   6   3   2        583.65        594.33        10.66 o                         
   7   3   2       2969.55       2992.66        50.45 o                         
   8   3   2         52.98         47.44         1.42 o                         
   9   3   2         13.02         21.03         1.38 o                         
  10   3   2        179.17        190.21         7.71 o                         
  11   3   2         15.49         19.45         2.05 o                         
  12   3   2         25.30         29.82         2.94 o                         
  13   3   2         65.71         67.67         3.67 o                         
  14   3   2         22.61         24.94         2.56 o                         
 -13   4   2          3.99          4.60         2.30 o                         
 -12   4   2         19.34         23.17         2.30 o                         
 -11   4   2         46.08         40.75         3.10 o                         
 -10   4   2          2.77          3.17         1.05 o                         
  -9   4   2         10.12          9.84         0.90 o                         
  -8   4   2        421.38        413.19         5.10 o                         
  -7   4   2         17.34         23.02         0.94 o                         
  -6   4   2        916.30        905.72         9.21 o                         
  -5   4   2         44.64         29.51         1.00 o                         
  -4   4   2         45.63         43.39         1.65 o                         
  -3   4   2        296.07        295.01         3.32 o                         
  -2   4   2       1141.37       1145.76        10.39 o                         
  -1   4   2       3123.71       3133.31        30.34 o                         
   0   4   2       3526.91       3638.10        50.59 o                         
   1   4   2         44.22         47.59         0.76 o                         
   2   4   2         91.04         99.97         1.35 o                         
   3   4   2       2195.64       2297.11        22.24 o                         
   4   4   2       1832.04       1768.07        17.40 o                         
   5   4   2        285.55        297.25         3.62 o                         
   6   4   2        318.59        317.07         4.20 o                         
   7   4   2        152.91        141.07         2.72 o                         
   8   4   2        664.00        618.57         8.41 o                         
   9   4   2         81.64         79.89         3.76 o                         
  10   4   2        417.08        411.20        10.07 o                         
  11   4   2         53.07         60.13         3.06 o                         
  12   4   2         61.91         54.10         3.36 o                         
  13   4   2         81.43         84.03         3.98 o                         
  14   4   2          5.30          1.87         1.99 o                         
 -12   5   2          0.09         -1.49         1.49 o                         
 -11   5   2         18.91         23.96         2.14 o                         
 -10   5   2          0.65          0.32         1.17 o                         
  -9   5   2          1.37          1.91         0.86 o                         
  -8   5   2         10.83         11.54         0.88 o                         
  -7   5   2         39.26         40.92         1.14 o                         
  -6   5   2        550.99        570.25         5.49 o                         
  -5   5   2       1589.93       1553.43        14.08 o                         
  -4   5   2          8.41         12.43         1.17 o                         
  -3   5   2       1094.53       1169.31        11.75 o                         
  -2   5   2       1956.05       2019.39        19.67 o                         
  -1   5   2       1579.85       1662.46        20.35 o                         
   0   5   2        897.23        888.68        10.94 o                         
   1   5   2         33.21         27.16         0.62 o                         
   2   5   2         29.74         32.38         0.77 o                         
   3   5   2        650.38        658.69         6.98 o                         
   4   5   2          3.10         12.18         0.59 o                         
   5   5   2       1177.56       1271.87        12.92 o                         
   6   5   2         96.37         83.97         2.10 o                         
   7   5   2         55.70         55.54         2.12 o                         
   8   5   2          0.05         -0.19         0.64 o                         
   9   5   2         20.41         18.54         2.31 o                         
  10   5   2         67.64         69.94         4.13 o                         
  11   5   2        230.94        216.44         5.65 o                         
  12   5   2         15.74         17.13         2.08 o                         
  13   5   2         75.33         72.93         4.83 o                         
 -12   6   2          0.96          5.84         3.09 o                         
 -11   6   2         17.20         16.36         1.82 o                         
 -10   6   2         13.93         14.29         1.74 o                         
  -9   6   2         78.09         84.21         1.93 o                         
  -8   6   2         13.23         15.19         1.00 o                         
  -7   6   2         52.17         48.38         1.26 o                         
  -6   6   2        174.70        182.54         2.52 o                         
  -5   6   2       1411.78       1406.95        12.96 o                         
  -4   6   2        961.50        938.86         9.62 o                         
  -3   6   2        140.88        147.91         2.24 o                         
  -2   6   2       2629.47       2632.97        28.05 o                         
  -1   6   2         78.35         83.68         1.86 o                         
   0   6   2        649.05        620.02         7.32 o                         
   1   6   2       1056.14       1048.41         9.06 o                         
   2   6   2         82.88        102.70         1.52 o                         
   3   6   2        945.36        931.33         9.63 o                         
   4   6   2         87.54         85.26         1.62 o                         
   5   6   2       1331.96       1242.58        12.78 o                         
   6   6   2         21.26         28.12         1.03 o                         
   7   6   2        179.71        178.88         4.68 o                         
   8   6   2        101.07        101.40         3.02 o                         
   9   6   2         20.76         13.15         2.05 o                         
  10   6   2         74.56         74.27         4.19 o                         
  11   6   2          4.37          0.60         1.52 o                         
  12   6   2         37.53         38.59         2.73 o                         
  13   6   2         26.80         27.12         2.60 o                         
 -11   7   2          9.80          9.51         1.76 o                         
 -10   7   2          4.36          6.24         1.62 o                         
  -9   7   2          2.34          2.94         1.21 o                         
  -8   7   2        661.55        655.28         9.49 o                         
  -7   7   2          7.90         11.37         1.28 o                         
  -6   7   2         69.32         70.07         1.85 o                         
  -5   7   2        271.56        280.44         4.42 o                         
  -4   7   2        333.98        363.09         4.07 o                         
  -3   7   2        415.15        428.18         4.55 o                         
  -2   7   2         26.62         27.11         1.55 o                         
  -1   7   2         35.67         26.38         1.81 o                         
   0   7   2          5.53          4.76         0.64 o                         
   1   7   2        485.10        551.71         5.48 o                         
   2   7   2        554.82        506.11         5.19 o                         
   3   7   2         80.12        117.07         2.02 o                         
   4   7   2       2178.34       2216.21        21.95 o                         
   5   7   2          1.15         -0.03         0.54 o                         
   6   7   2          8.07         10.89         0.80 o                         
   7   7   2         28.07         28.41         1.29 o                         
   8   7   2        361.34        360.00         8.85 o                         
   9   7   2          0.07         -1.80         1.80 o                         
  10   7   2          7.72          4.89         1.93 o                         
  11   7   2         41.42         43.49         3.46 o                         
  12   7   2          6.63          5.73         2.08 o                         
  13   7   2         13.13         13.95         2.31 o                         
 -11   8   2          0.24          2.32         1.68 o                         
 -10   8   2         53.06         56.80         3.09 o                         
  -9   8   2        100.54         96.35         3.11 o                         
  -8   8   2         36.87         34.57         1.94 o                         
  -7   8   2        112.51        112.77         4.88 o                         
  -6   8   2         16.08         16.31         1.30 o                         
  -5   8   2         26.88         31.15         1.41 o                         
  -4   8   2        690.84        665.68         7.86 o                         
  -3   8   2        277.37        286.53         4.24 o                         
  -2   8   2         63.07         57.37         1.89 o                         
  -1   8   2        217.88        195.79         3.19 o                         
   0   8   2          0.01          1.38         1.24 o                         
   1   8   2        341.83        315.33         3.44 o                         
   2   8   2         62.95         86.25         1.49 o                         
   3   8   2        135.90        147.84         2.42 o                         
   4   8   2         13.25         16.52         1.00 o                         
   5   8   2         95.05        102.44         2.10 o                         
   6   8   2        411.57        391.05         5.79 o                         
   7   8   2          2.55          2.08         0.83 o                         
   8   8   2          6.93          2.40         1.70 o                         
   9   8   2         18.53         15.14         2.31 o                         
  10   8   2         21.35         12.62         2.37 o                         
  11   8   2          2.34          2.11         1.61 o                         
  12   8   2         14.99         14.78         2.24 o                         
  13   8   2         48.50         51.63         3.33 o                         
 -10   9   2          0.51         -0.43         1.66 o                         
  -9   9   2        271.56        290.61         5.77 o                         
  -8   9   2         50.77         51.39         2.40 o                         
  -7   9   2          7.26          7.81         1.26 o                         
  -6   9   2        222.28        221.95         5.65 o                         
  -5   9   2          4.64          3.36         1.06 o                         
  -4   9   2         44.54         50.17         1.84 o                         
  -3   9   2        169.18        169.52         3.14 o                         
  -2   9   2        208.08        200.16         3.43 o                         
  -1   9   2          4.52          2.34         0.76 o                         
   0   9   2         53.18         43.79         1.58 o                         
   1   9   2        133.39        123.30         2.56 o                         
   2   9   2         35.39         31.60         1.11 o                         
   3   9   2        160.45        147.44         2.36 o                         
   4   9   2          6.13          5.49         0.80 o                         
   5   9   2        282.46        256.04         4.33 o                         
   6   9   2        151.82        166.69         5.26 o                         
   7   9   2         66.80         63.64         2.10 o                         
   8   9   2          3.87          2.86         1.76 o                         
   9   9   2         17.22         14.14         2.31 o                         
  10   9   2          0.48         -0.34         2.23 o                         
  11   9   2          2.20          1.68         1.61 o                         
  12   9   2         44.67         45.28         3.17 o                         
  -9  10   2         10.29         11.90         1.73 o                         
  -8  10   2         86.18         98.13         4.02 o                         
  -7  10   2          0.10         -1.31         1.31 o                         
  -6  10   2         31.30         29.89         2.18 o                         
  -5  10   2        118.00        120.00         3.16 o                         
  -4  10   2        209.01        209.02         4.22 o                         
  -3  10   2          2.61          0.32         0.80 o                         
  -2  10   2          2.61         -0.01         0.82 o                         
  -1  10   2        263.88        254.90         4.18 o                         
   0  10   2        118.38        127.62         2.74 o                         
   1  10   2         27.20         22.27         1.33 o                         
   2  10   2         56.67         54.14         1.86 o                         
   3  10   2         64.46         57.32         2.29 o                         
   4  10   2        314.28        318.28         7.05 o                         
   5  10   2         39.40         37.64         1.71 o                         
   6  10   2          1.07         -0.33         1.74 o                         
   7  10   2          1.90          1.05         1.80 o                         
   8  10   2          2.20         -0.69         1.64 o                         
   9  10   2          1.37          0.00         1.76 o                         
  10  10   2          0.18          0.46         1.65 o                         
  11  10   2         36.62         35.53         2.83 o                         
  -8  11   2         11.05         11.50         1.89 o                         
  -7  11   2         12.63         17.22         2.36 o                         
  -6  11   2          1.19          0.70         1.49 o                         
  -5  11   2        103.55        105.73         3.09 o                         
  -4  11   2         94.23         93.38         2.91 o                         
  -3  11   2          0.16         -0.36         1.00 o                         
  -2  11   2         25.66         23.24         1.62 o                         
  -1  11   2          5.85          3.62         1.17 o                         
   0  11   2         17.97         12.72         1.41 o                         
   1  11   2        190.42        167.84         4.19 o                         
   2  11   2         11.44          8.45         1.41 o                         
   3  11   2        112.26        114.88         3.41 o                         
   4  11   2         90.86        102.96         3.21 o                         
   5  11   2         78.42         77.23         2.82 o                         
   6  11   2         20.59         17.37         1.75 o                         
   7  11   2         62.69         63.72         5.84 o                         
   8  11   2          1.78          2.75         3.09 o                         
   9  11   2          3.67          4.99         2.12 o                         
  10  11   2        102.52        110.68         4.25 o                         
  11  11   2         27.04         23.10         2.57 o                         
  -7  12   2         23.35         26.72         2.44 o                         
  -6  12   2          6.70          6.75         2.46 o                         
  -5  12   2          6.09          5.64         1.41 o                         
  -4  12   2        121.61        130.50         3.57 o                         
  -3  12   2         21.78         20.84         1.67 o                         
  -2  12   2         23.96         28.91         3.14 o                         
  -1  12   2         20.42         20.12         2.06 o                         
   0  12   2         39.68         28.65         2.56 o                         
   1  12   2         37.53         39.63         4.28 o                         
   2  12   2         64.19         62.02         2.69 o                         
   3  12   2         56.49         55.34         2.52 o                         
   4  12   2         82.01         89.11         3.15 o                         
   5  12   2        106.16        105.81         3.43 o                         
   6  12   2         66.62         71.33         4.04 o                         
   7  12   2         68.88         61.66         5.67 o                         
   8  12   2          8.88         10.48         3.61 o                         
   9  12   2         32.05         38.99         5.32 o                         
  10  12   2         95.83        105.97         8.24 o                         
  -5  13   2          1.13         -0.42         1.54 o                         
  -4  13   2         38.60         36.79         2.24 o                         
  -3  13   2         87.38         91.10         3.04 o                         
  -2  13   2         10.77         13.05         1.62 o                         
  -1  13   2         52.42         51.23         2.39 o                         
   0  13   2         33.71         29.08         2.10 o                         
   1  13   2          0.89          0.50         1.23 o                         
   2  13   2        105.21        106.66         3.56 o                         
   3  13   2         15.34         15.09         1.74 o                         
   4  13   2         11.47         13.16         1.70 o                         
   5  13   2          2.81          3.36         1.46 o                         
   6  13   2         63.34         67.67         6.35 o                         
   7  13   2         11.55          9.62         3.95 o                         
   8  13   2          0.34         -2.75         2.75 o                         
  -4  14   2         10.57         13.34         2.47 o                         
  -3  14   2          0.00          0.69         1.30 o                         
  -2  14   2         52.58         53.60         3.05 o                         
  -1  14   2         37.64         41.50         2.32 o                         
   0  14   2         62.79         71.43         3.30 o                         
   1  14   2          1.87          0.49         1.41 o                         
   2  14   2         18.36         17.84         1.94 o                         
   3  14   2          7.83          5.86         1.58 o                         
   4  14   2         34.17         40.15         2.51 o                         
   5  14   2          0.65         -0.43         1.81 o                         
   6  14   2         20.11         17.35         4.47 o                         
   7  14   2         44.82         42.77         5.67 o                         
   0  15   2         37.35         32.78         2.19 o                         
   1  15   2         89.63         94.39         5.73 o                         
   2  15   2         18.06         19.02         2.19 o                         
   3  15   2          9.96         10.82         3.04 o                         
   4  15   2          4.01          3.06         1.67 o                         
  -5 -13   3          0.46          0.08         1.59 o                         
  -4 -13   3          2.94          1.32         1.65 o                         
  -3 -13   3         33.62         40.29         2.77 o                         
  -2 -13   3         12.54         13.18         1.62 o                         
  -1 -13   3         29.97         35.62         2.46 o                         
   0 -13   3          1.61          2.51         1.34 o                         
   1 -13   3          0.64          0.96         1.71 o                         
   2 -13   3         63.46         67.89         3.35 o                         
  -7 -12   3         15.73         16.69         2.64 o                         
  -6 -12   3          9.75         10.03         2.42 o                         
  -5 -12   3         18.68         15.73         2.08 o                         
  -4 -12   3         18.85         18.66         2.04 o                         
  -3 -12   3          3.07          2.70         1.51 o                         
  -2 -12   3         90.59         94.26         3.05 o                         
  -1 -12   3          1.21          1.65         1.20 o                         
   0 -12   3         10.48         12.19         1.55 o                         
   1 -12   3         63.82         67.02         2.38 o                         
   2 -12   3          0.50         -0.16         1.12 o                         
   3 -12   3        184.87        199.03         4.17 o                         
   4 -12   3         34.41         36.39         2.02 o                         
  -9 -11   3          1.92         -1.00         1.81 o                         
  -8 -11   3         18.66         23.22         2.76 o                         
  -7 -11   3          2.90          2.90         1.81 o                         
  -6 -11   3         15.22         14.27         2.47 o                         
  -5 -11   3        116.36        117.68         5.93 o                         
  -4 -11   3          3.67          1.73         1.42 o                         
  -3 -11   3         27.00         25.66         1.90 o                         
  -2 -11   3         27.97         27.70         1.73 o                         
  -1 -11   3          5.21          3.49         1.19 o                         
   0 -11   3         25.97         24.26         1.53 o                         
   1 -11   3          6.72          9.41         1.20 o                         
   2 -11   3          0.00          0.79         0.97 o                         
   3 -11   3         15.24         17.08         1.49 o                         
   4 -11   3         35.09         34.71         2.03 o                         
   5 -11   3          0.02          1.02         1.16 o                         
   6 -11   3          0.14          0.20         1.14 o                         
 -10 -10   3         32.00         30.19         3.34 o                         
  -9 -10   3         15.69         15.76         4.12 o                         
  -8 -10   3         44.21         41.23         2.59 o                         
  -7 -10   3          7.48          8.26         1.73 o                         
  -6 -10   3         88.79         97.08         3.47 o                         
  -5 -10   3        216.48        208.58         6.43 o                         
  -4 -10   3          0.12         -0.49         1.12 o                         
  -3 -10   3         17.34         19.43         1.46 o                         
  -2 -10   3         13.01         11.53         1.30 o                         
  -1 -10   3         21.64         19.80         1.30 o                         
   0 -10   3          1.06          0.06         0.87 o                         
   1 -10   3          0.30          1.54         1.48 o                         
   2 -10   3         78.05         81.90         2.42 o                         
   3 -10   3          0.21          0.69         0.99 o                         
   4 -10   3         51.15         51.84         2.10 o                         
   5 -10   3          7.81          9.09         1.28 o                         
   6 -10   3         44.59         50.46         2.16 o                         
   7 -10   3        101.59        106.58         3.02 o                         
 -11  -9   3          7.45          4.41         2.37 o                         
 -10  -9   3          0.37         -0.88         1.52 o                         
  -9  -9   3        126.18        136.46         6.38 o                         
  -8  -9   3         42.88         44.75         2.94 o                         
  -7  -9   3          4.73          4.84         1.54 o                         
  -6  -9   3         34.23         34.00         2.17 o                         
  -5  -9   3        286.21        276.63         5.94 o                         
  -4  -9   3         90.80         86.90         2.45 o                         
  -3  -9   3          3.66          1.88         0.80 o                         
  -2  -9   3         15.80         16.51         1.00 o                         
  -1  -9   3        111.40        109.34         2.48 o                         
   0  -9   3          0.92          1.74         0.85 o                         
   1  -9   3         66.29         71.24         2.13 o                         
   2  -9   3          1.25          2.25         0.97 o                         
   3  -9   3        561.30        559.05         7.44 o                         
   4  -9   3        148.18        144.98         3.78 o                         
   5  -9   3         61.00         50.62         1.98 o                         
   6  -9   3         11.33         11.14         1.30 o                         
   7  -9   3         19.41         20.06         1.59 o                         
   8  -9   3         61.91         61.61         2.45 o                         
   9  -9   3         11.62          8.99         1.45 o                         
 -12  -8   3         26.54         32.17         3.52 o                         
 -11  -8   3          5.26          4.08         2.83 o                         
 -10  -8   3        106.93        112.61         4.03 o                         
  -9  -8   3          0.78          0.75         1.48 o                         
  -8  -8   3        108.17        114.11         4.80 o                         
  -7  -8   3          3.36          1.32         1.35 o                         
  -6  -8   3        177.63        172.24         4.48 o                         
  -5  -8   3        179.99        164.52         4.21 o                         
  -4  -8   3         73.76         71.61         3.35 o                         
  -3  -8   3        103.11        105.85         2.55 o                         
  -2  -8   3        237.79        235.34         3.32 o                         
  -1  -8   3          4.01          3.83         0.77 o                         
   0  -8   3         75.09         79.06         1.78 o                         
   1  -8   3          2.96          4.45         0.73 o                         
   2  -8   3        656.55        656.52         8.17 o                         
   3  -8   3          0.32          1.83         1.11 o                         
   4  -8   3         16.26         14.54         1.59 o                         
   5  -8   3        128.10        119.12         2.76 o                         
   6  -8   3         50.05         47.01         2.01 o                         
   7  -8   3          0.74          1.00         1.00 o                         
   8  -8   3         65.57         60.40         2.26 o                         
   9  -8   3          0.16          0.08         1.17 o                         
 -12  -7   3         22.15         22.37         7.30 o                         
 -11  -7   3         33.57         35.99         3.28 o                         
 -10  -7   3        124.09        109.13         4.43 o                         
  -9  -7   3          1.81          2.47         1.39 o                         
  -8  -7   3         54.53         59.36         2.75 o                         
  -7  -7   3          8.62          3.54         1.32 o                         
  -6  -7   3         15.35         18.57         2.14 o                         
  -5  -7   3        461.48        454.97         6.55 o                         
  -4  -7   3        143.04        146.29         2.93 o                         
  -3  -7   3        453.66        435.34         5.15 o                         
  -2  -7   3         50.07         49.97         1.24 o                         
  -1  -7   3         54.38         40.57         1.15 o                         
   0  -7   3       1020.97       1004.97         9.19 o                         
   1  -7   3         15.99         16.91         0.85 o                         
   2  -7   3        403.63        386.07         4.50 o                         
   3  -7   3        314.98        304.96         4.14 o                         
   4  -7   3        155.76        135.71         2.75 o                         
   5  -7   3        351.68        345.19         5.21 o                         
   6  -7   3        147.93        153.63         3.54 o                         
   7  -7   3          0.04         -0.47         0.88 o                         
   8  -7   3          4.21          2.40         1.04 o                         
   9  -7   3          0.03          0.45         1.07 o                         
  10  -7   3          0.00         -0.31         1.10 o                         
 -13  -6   3          4.89          6.40         2.42 o                         
 -12  -6   3          1.49          0.02         1.90 o                         
 -11  -6   3         73.67         66.76         3.11 o                         
 -10  -6   3         98.06         91.67         3.37 o                         
  -9  -6   3         97.17         97.63         3.35 o                         
  -8  -6   3         97.55         93.15         3.12 o                         
  -7  -6   3        138.46        144.03         3.82 o                         
  -6  -6   3          4.54          4.83         1.11 o                         
  -5  -6   3         13.81         15.25         0.92 o                         
  -4  -6   3         88.82         82.72         1.77 o                         
  -3  -6   3         10.62         15.65         0.76 o                         
  -2  -6   3       1052.28       1043.24         9.33 o                         
  -1  -6   3         24.25         24.21         0.86 o                         
   0  -6   3        385.06        413.34         4.60 o                         
   1  -6   3         99.27         76.16         1.54 o                         
   2  -6   3          0.15         -0.37         0.47 o                         
   3  -6   3         36.83         35.53         1.18 o                         
   4  -6   3          9.39         10.85         0.79 o                         
   5  -6   3          2.89          2.82         0.90 o                         
   6  -6   3          4.69          3.67         0.93 o                         
   7  -6   3         75.49         86.03         2.26 o                         
   8  -6   3          8.26          7.47         1.09 o                         
   9  -6   3         14.09         11.47         1.42 o                         
  10  -6   3        100.48        114.83         2.90 o                         
  11  -6   3          0.05          0.79         1.38 o                         
 -13  -5   3          0.17          1.20         2.40 o                         
 -12  -5   3         61.21         64.33         4.07 o                         
 -11  -5   3         13.79         11.44         1.81 o                         
 -10  -5   3        150.25        152.43         4.37 o                         
  -9  -5   3          3.12          3.71         1.26 o                         
  -8  -5   3          0.59          1.67         1.12 o                         
  -7  -5   3        112.04        121.15         3.33 o                         
  -6  -5   3        162.48        146.21         2.91 o                         
  -5  -5   3          0.08          2.08         0.64 o                         
  -4  -5   3          2.66          0.70         1.05 o                         
  -3  -5   3       1125.79       1133.38        10.63 o                         
  -2  -5   3         21.56         26.81         0.89 o                         
  -1  -5   3        145.67        134.51         1.98 o                         
   0  -5   3          6.69          8.54         0.60 o                         
   1  -5   3       1592.04       1613.30        14.95 o                         
   2  -5   3         55.61         45.18         2.09 o                         
   3  -5   3          0.81          0.98         0.48 o                         
   4  -5   3        159.04        168.95         2.69 o                         
   5  -5   3        855.84        844.52         9.10 o                         
   6  -5   3          4.08          4.19         0.84 o                         
   7  -5   3         18.85         21.16         1.24 o                         
   8  -5   3          0.82         -0.44         0.82 o                         
   9  -5   3          0.00          0.60         0.89 o                         
  10  -5   3         25.72         33.90         1.58 o                         
  11  -5   3         11.04         13.48         1.85 o                         
  12  -5   3          1.48         -1.63         1.64 o                         
 -13  -4   3          6.65          8.27         2.42 o                         
 -12  -4   3         59.42         55.93         4.55 o                         
 -11  -4   3         22.11         26.14         2.46 o                         
 -10  -4   3         22.30         25.92         1.99 o                         
  -9  -4   3          0.01         -0.55         1.02 o                         
  -8  -4   3         16.20         15.45         1.49 o                         
  -7  -4   3         68.34         64.70         2.21 o                         
  -6  -4   3         10.24         12.37         1.00 o                         
  -5  -4   3         11.06         18.28         1.47 o                         
  -4  -4   3         35.32         44.36         1.02 o                         
  -3  -4   3        564.71        556.86         5.54 o                         
  -2  -4   3        467.29        477.18         4.93 o                         
  -1  -4   3          0.17          0.80         0.53 o                         
   0  -4   3        876.04        893.72         8.53 o                         
   1  -4   3       1703.89       1715.60        15.69 o                         
   2  -4   3       4333.30       4204.95        37.31 o                         
   3  -4   3        227.22        213.33         2.94 o                         
   4  -4   3        611.52        556.77         5.83 o                         
   5  -4   3         18.05         14.63         0.84 o                         
   6  -4   3        191.08        215.12         3.16 o                         
   7  -4   3          4.27          3.22         0.77 o                         
   8  -4   3         10.66          8.86         0.98 o                         
   9  -4   3         56.14         58.15         1.91 o                         
  10  -4   3         38.84         38.17         3.90 o                         
  11  -4   3        107.83        115.00         4.54 o                         
  12  -4   3          0.51          1.22         1.69 o                         
 -13  -3   3         28.65         23.00         3.05 o                         
 -12  -3   3          3.34          3.41         1.94 o                         
 -11  -3   3         20.90         18.07         1.91 o                         
 -10  -3   3         20.81         13.53         2.01 o                         
  -9  -3   3         52.78         53.84         2.49 o                         
  -8  -3   3         16.12         19.70         1.33 o                         
  -7  -3   3         64.29         57.33         2.56 o                         
  -6  -3   3          2.44          2.19         0.70 o                         
  -5  -3   3        484.41        536.19         8.06 o                         
  -4  -3   3         10.23         28.56         0.67 o                         
  -3  -3   3        507.61        532.11         5.91 o                         
  -2  -3   3        180.50        135.20         2.19 o                         
  -1  -3   3       2523.13       2760.33        24.57 o                         
   0  -3   3        610.97        610.10         5.94 o                         
   1  -3   3       6153.03       6374.83        55.91 o                         
   2  -3   3       4303.30       4275.56        37.77 o                         
   3  -3   3       5213.27       5268.17        46.47 o                         
   4  -3   3          1.93          1.78         0.45 o                         
   5  -3   3        778.81        763.07         8.10 o                         
   6  -3   3       1244.03       1257.01        12.81 o                         
   7  -3   3        325.10        297.24         4.25 o                         
   8  -3   3          9.00         10.98         1.02 o                         
   9  -3   3         50.46         43.19         1.84 o                         
  10  -3   3        159.78        161.54         5.01 o                         
  11  -3   3          1.28          0.71         1.61 o                         
  12  -3   3          3.40         -0.88         1.68 o                         
 -14  -2   3          1.26          0.34         3.44 o                         
 -13  -2   3          4.77          6.35         3.78 o                         
 -12  -2   3          1.98          1.32         1.42 o                         
 -11  -2   3          0.04         -0.53         1.24 o                         
 -10  -2   3          0.06         -0.57         1.16 o                         
  -9  -2   3        209.69        224.66         4.39 o                         
  -8  -2   3        193.14        184.08         3.39 o                         
  -7  -2   3        176.94        173.09         3.10 o                         
  -6  -2   3        264.38        298.11         4.35 o                         
  -5  -2   3        338.44        321.97         4.45 o                         
  -4  -2   3        947.25        941.31        10.80 o                         
  -3  -2   3          3.88          1.32         1.00 o                         
  -2  -2   3        851.97        872.14         8.12 o                         
  -1  -2   3       1549.49       1480.18        13.36 o                         
   0  -2   3       5195.20       5304.04        46.51 o                         
   1  -2   3       2272.68       2272.87        20.26 o                         
   2  -2   3       5442.43       5194.18        45.63 o                         
   3  -2   3         47.93         57.38         1.17 o                         
   4  -2   3       1247.77       1336.50        13.23 o                         
   5  -2   3         58.18         64.35         1.36 o                         
   6  -2   3         16.28         11.02         0.73 o                         
   7  -2   3        332.42        348.29         4.36 o                         
   8  -2   3          0.02         -0.03         0.98 o                         
   9  -2   3         57.39         50.34         1.78 o                         
  10  -2   3        122.12        115.38         3.54 o                         
  11  -2   3         11.10         11.73         1.62 o                         
  12  -2   3          6.34          5.90         2.49 o                         
  13  -2   3          0.92         -1.27         2.23 o                         
 -14  -1   3          0.83          0.69         3.78 o                         
 -13  -1   3          2.48          0.00         3.44 o                         
 -12  -1   3          6.72          6.81         1.62 o                         
 -11  -1   3          0.03          0.45         1.48 o                         
 -10  -1   3         66.65         59.23         2.62 o                         
  -9  -1   3         94.60         80.59         2.78 o                         
  -8  -1   3         19.84         20.82         1.34 o                         
  -7  -1   3         56.97         52.63         1.60 o                         
  -6  -1   3       1927.51       2138.95        21.21 o                         
  -5  -1   3       1154.00       1206.01        13.62 o                         
  -4  -1   3          8.77         23.51         0.99 o                         
  -3  -1   3        838.30        893.33         8.53 o                         
  -2  -1   3         15.88         14.84         0.82 o                         
  -1  -1   3        543.30        530.24         5.28 o                         
   0  -1   3       3275.33       3333.46        29.36 o                         
   1  -1   3          9.16         10.16         0.46 o                         
   2  -1   3       1254.38       1375.56        12.44 o                         
   3  -1   3        104.10        140.72         2.04 o                         
   5  -1   3         65.51         75.64         1.42 o                         
   6  -1   3         69.49         55.80         1.41 o                         
   7  -1   3        134.01        174.23         3.19 o                         
   8  -1   3         50.23         46.74         1.50 o                         
   9  -1   3        844.25        835.33        10.21 o                         
  10  -1   3         14.49         14.69         1.66 o                         
  11  -1   3          9.90          7.96         1.63 o                         
  12  -1   3          5.18          2.79         2.24 o                         
  13  -1   3          0.74          0.43         1.73 o                         
 -14   0   3          4.43          6.70         4.12 o                         
 -13   0   3         32.78         39.50         5.67 o                         
 -12   0   3         12.38          8.07         2.10 o                         
 -11   0   3        215.08        209.12         5.17 o                         
 -10   0   3         52.47         65.64         2.43 o                         
  -9   0   3         54.17         74.81         2.36 o                         
  -8   0   3        618.16        610.07         8.69 o                         
  -7   0   3         15.50         24.05         1.20 o                         
  -6   0   3         74.59         83.82         2.00 o                         
  -5   0   3        115.04        159.22         3.68 o                         
  -4   0   3       4029.99       4037.74        38.47 o                         
  -3   0   3      13314.28      13150.30       153.66 o                         
  -2   0   3       4468.24       4364.53        38.67 o                         
  -1   0   3       1372.33       1322.32        11.84 o                         
   0   0   3       1132.76       1022.61         9.99 o                         
   1   0   3       2077.57       2113.59        20.29 o                         
   2   0   3        262.67        253.85         3.09 o                         
   3   0   3       2047.28       2098.00        24.07 o                         
   4   0   3         31.60         51.78         2.31 o                         
   5   0   3        425.33        544.76         7.06 o                         
   6   0   3         25.94         18.78         0.83 o                         
   7   0   3         71.08         68.33         1.58 o                         
   8   0   3        504.74        508.28         7.55 o                         
   9   0   3         75.25         67.41         2.70 o                         
  10   0   3        598.17        595.88        10.00 o                         
  11   0   3          4.50          4.14         1.41 o                         
  12   0   3         14.95         18.35         3.80 o                         
  13   0   3         20.35         20.68         2.37 o                         
 -13   1   3        208.78        206.45        10.82 o                         
 -12   1   3         14.49         13.62         2.38 o                         
 -11   1   3        113.20        107.44         3.64 o                         
 -10   1   3        193.89        210.81         4.36 o                         
  -9   1   3        208.76        174.26         3.67 o                         
  -8   1   3        221.48        202.21         3.20 o                         
  -7   1   3         18.33         18.89         0.98 o                         
  -6   1   3        146.12        152.43         2.52 o                         
  -5   1   3        161.02        184.32         2.72 o                         
  -4   1   3        220.26        255.95        15.31 o                         
  -3   1   3        203.79        249.33        10.49 o                         
  -2   1   3       6290.93       6407.77        67.69 o                         
  -1   1   3      13232.33      12445.93       119.60 o                         
   0   1   3         35.67         29.93         1.26 o                         
   1   1   3        795.64        802.60         8.43 o                         
   2   1   3         73.18         81.23         1.27 o                         
   3   1   3        353.37        320.76         4.07 o                         
   4   1   3        411.40        385.54         4.46 o                         
   5   1   3        754.76        813.10         8.91 o                         
   6   1   3        431.79        449.32         5.33 o                         
   7   1   3        131.85        119.23         2.37 o                         
   8   1   3        146.20        161.09         3.04 o                         
   9   1   3        211.73        198.52         5.14 o                         
  10   1   3        187.81        199.29         4.54 o                         
  11   1   3        108.15        101.26         5.53 o                         
  12   1   3         66.70         69.63         3.33 o                         
  13   1   3         83.42         76.77         3.81 o                         
 -13   2   3         11.77         13.66         2.63 o                         
 -12   2   3         38.74         33.39         3.05 o                         
 -11   2   3         22.68         23.14         2.59 o                         
 -10   2   3         32.89         43.55         2.11 o                         
  -9   2   3         63.01         59.57         1.81 o                         
  -8   2   3        223.35        205.39         3.28 o                         
  -7   2   3          0.67         -0.38         0.62 o                         
  -6   2   3         71.88         65.60         1.28 o                         
  -5   2   3        372.12        399.18         4.36 o                         
  -4   2   3        119.88        127.37         1.90 o                         
  -3   2   3        872.66        807.46         8.79 o                         
  -2   2   3        761.02        825.91         9.10 o                         
  -1   2   3        576.20        584.49         7.10 o                         
   0   2   3      16730.02      16457.79       213.95 o                         
   1   2   3       1917.12       1899.30        22.63 o                         
   2   2   3        444.37        470.68         5.75 o                         
   3   2   3        696.22        646.41         9.23 o                         
   4   2   3        664.06        709.32        12.27 o                         
   5   2   3        841.45        883.26         9.60 o                         
   6   2   3        350.70        316.86         3.66 o                         
   7   2   3        274.21        282.97         3.67 o                         
   8   2   3        651.79        636.23         8.86 o                         
   9   2   3         34.81         42.34         1.75 o                         
  10   2   3        116.19        115.98         3.00 o                         
  11   2   3          2.13          0.43         1.42 o                         
  12   2   3         34.59         32.51         2.60 o                         
  13   2   3         24.59         20.28         2.35 o                         
  14   2   3          1.62         -1.61         1.76 o                         
 -13   3   3         48.25         52.44         3.80 o                         
 -12   3   3          5.31          8.86         2.22 o                         
 -11   3   3         16.63         22.25         2.68 o                         
 -10   3   3         65.49         74.87         3.91 o                         
  -9   3   3        303.89        322.96         4.75 o                         
  -8   3   3        288.35        290.37         4.20 o                         
  -7   3   3        124.13        109.80         2.11 o                         
  -6   3   3        897.66        871.84         9.08 o                         
  -5   3   3          0.36          0.13         0.40 o                         
  -4   3   3        239.41        237.26         2.81 o                         
  -3   3   3        187.31        183.91         2.20 o                         
  -2   3   3       3566.75       3600.91        36.68 o                         
  -1   3   3       4005.18       3952.19        35.32 o                         
   0   3   3      13773.06      13796.34       121.98 o                         
   1   3   3       5786.85       5776.79        65.02 o                         
   2   3   3        113.25        108.13         1.92 o                         
   3   3   3       9257.61       9503.35        83.36 o                         
   4   3   3       1361.88       1493.25        16.09 o                         
   5   3   3        231.83        267.76         4.50 o                         
   6   3   3         48.87         49.96         0.99 o                         
   7   3   3        319.81        349.80         6.15 o                         
   8   3   3        878.28        884.98        10.60 o                         
   9   3   3        105.19         93.61         2.49 o                         
  10   3   3        456.86        426.48         8.31 o                         
  11   3   3         48.05         37.54         2.48 o                         
  12   3   3          1.68          3.10         1.67 o                         
  13   3   3          4.36          3.14         1.85 o                         
  14   3   3          2.37          4.01         1.94 o                         
 -13   4   3          8.66         11.71         2.56 o                         
 -12   4   3          7.20          7.43         2.22 o                         
 -11   4   3         49.95         49.84         3.46 o                         
 -10   4   3        104.88        123.81         4.97 o                         
  -9   4   3         34.45         34.20         1.66 o                         
  -8   4   3         83.90         87.61         1.77 o                         
  -7   4   3         85.59         88.73         1.67 o                         
  -6   4   3        891.10        867.82         9.08 o                         
  -5   4   3        366.46        355.45         4.12 o                         
  -4   4   3       1560.38       1627.59        15.85 o                         
  -3   4   3        253.83        270.33         3.11 o                         
  -2   4   3        153.04        180.75         2.14 o                         
  -1   4   3        431.18        409.72         4.30 o                         
   0   4   3       6095.36       5956.59        62.60 o                         
   1   4   3        829.91        828.07         8.99 o                         
   2   4   3        890.12        890.03         8.96 o                         
   3   4   3        152.35        151.37         1.73 o                         
   4   4   3        235.73        258.52         3.90 o                         
   5   4   3        187.19        192.95         2.26 o                         
   6   4   3       1704.00       1791.74        19.55 o                         
   7   4   3        101.95         87.27         1.69 o                         
   8   4   3        326.94        310.87         5.03 o                         
   9   4   3        288.45        268.83         6.27 o                         
  10   4   3          9.50          9.40         1.75 o                         
  11   4   3          1.09          1.21         1.45 o                         
  12   4   3          7.53          5.34         1.75 o                         
  13   4   3         16.79         17.07         2.28 o                         
 -12   5   3         31.26         37.26         2.63 o                         
 -11   5   3         11.14         14.30         2.49 o                         
 -10   5   3         34.64         35.57         2.19 o                         
  -9   5   3        265.92        258.26         4.20 o                         
  -8   5   3        159.51        157.84         3.43 o                         
  -7   5   3         84.90         86.14         1.83 o                         
  -6   5   3          4.20          6.43         0.65 o                         
  -5   5   3        718.49        718.88         7.06 o                         
  -4   5   3          2.18          2.87         0.50 o                         
  -3   5   3        336.48        301.03         3.76 o                         
  -2   5   3         43.67         30.82         1.15 o                         
  -1   5   3        143.60        144.87         1.70 o                         
   0   5   3        755.23        715.34         6.24 o                         
   1   5   3       1333.45       1390.02        14.81 o                         
   2   5   3         19.52         11.93         0.78 o                         
   3   5   3        389.97        432.16         4.44 o                         
   4   5   3         16.66         25.52         1.40 o                         
   5   5   3        346.37        302.99         3.48 o                         
   6   5   3          0.35          2.30         0.48 o                         
   7   5   3        455.76        467.84         5.45 o                         
   8   5   3        110.10        111.48         2.62 o                         
   9   5   3        178.96        156.17         3.32 o                         
  10   5   3        486.35        442.81         8.62 o                         
  11   5   3        194.61        191.66         5.30 o                         
  12   5   3          9.19         11.62         2.08 o                         
  13   5   3          0.00         -1.61         1.61 o                         
 -12   6   3          2.80          2.92         3.09 o                         
 -11   6   3         16.26         20.61         3.78 o                         
 -10   6   3         98.54         92.55         3.39 o                         
  -9   6   3          0.97          0.81         0.89 o                         
  -8   6   3        435.18        438.76         7.53 o                         
  -7   6   3         28.01         28.51         1.19 o                         
  -6   6   3         43.08         44.79         1.26 o                         
  -5   6   3          4.81          4.60         0.61 o                         
  -4   6   3        409.44        387.94         4.47 o                         
  -3   6   3        184.04        188.70         2.47 o                         
  -2   6   3        440.45        459.09         4.55 o                         
  -1   6   3         71.19         84.35         1.86 o                         
   0   6   3          8.96          7.91         0.56 o                         
   1   6   3        236.02        209.86         2.68 o                         
   2   6   3         23.87         25.21         0.86 o                         
   3   6   3       2028.93       2097.49        19.01 o                         
   4   6   3          6.96          5.44         0.51 o                         
   5   6   3        476.72        566.64         5.89 o                         
   6   6   3        332.57        352.36         4.08 o                         
   7   6   3          3.98          0.66         0.69 o                         
   8   6   3         40.85         40.14         1.71 o                         
   9   6   3          5.32          2.57         1.38 o                         
  10   6   3         82.37         77.32         4.38 o                         
  11   6   3          0.39         -0.99         1.38 o                         
  12   6   3          5.70          4.37         1.84 o                         
  13   6   3         26.76         29.87         2.66 o                         
 -11   7   3         10.83         10.96         1.84 o                         
 -10   7   3          9.29          9.70         1.61 o                         
  -9   7   3        152.84        146.66         3.94 o                         
  -8   7   3        175.89        186.35         4.00 o                         
  -7   7   3         87.92         93.28         2.30 o                         
  -6   7   3        119.86        115.81         2.44 o                         
  -5   7   3        154.60        142.83         2.32 o                         
  -4   7   3        106.49         97.95         2.01 o                         
  -3   7   3        258.68        252.07         3.76 o                         
  -2   7   3        209.67        237.41         3.90 o                         
  -1   7   3       1415.54       1494.26        16.43 o                         
   0   7   3        171.50        180.97         3.94 o                         
   1   7   3        235.05        301.13         3.63 o                         
   2   7   3        757.09        884.44         9.23 o                         
   3   7   3        154.96        142.32         2.02 o                         
   4   7   3        253.79        249.01         3.09 o                         
   5   7   3        367.16        350.03         4.25 o                         
   6   7   3          0.71          0.37         0.55 o                         
   7   7   3         19.27         17.92         1.91 o                         
   8   7   3         17.84         14.39         2.25 o                         
   9   7   3        103.32         99.58         3.57 o                         
  10   7   3         59.79         50.72         2.74 o                         
  11   7   3          2.78          1.38         1.68 o                         
  12   7   3          3.67          4.14         1.95 o                         
  13   7   3         18.91         21.13         2.57 o                         
 -11   8   3          1.05         -0.51         1.59 o                         
 -10   8   3          0.01         -0.06         1.63 o                         
  -9   8   3        150.55        159.48         3.86 o                         
  -8   8   3         16.79         16.03         1.52 o                         
  -7   8   3          3.55          3.57         1.15 o                         
  -6   8   3         30.41         28.71         1.55 o                         
  -5   8   3        400.03        400.53         6.12 o                         
  -4   8   3         14.30         14.25         1.03 o                         
  -3   8   3          1.06          0.95         0.76 o                         
  -2   8   3        487.81        494.94         7.13 o                         
  -1   8   3        416.44        420.57         5.52 o                         
   0   8   3         23.09         25.54         1.24 o                         
   1   8   3          1.97          4.63         0.54 o                         
   2   8   3         15.45         13.82         0.78 o                         
   3   8   3        449.32        458.02         4.95 o                         
   4   8   3       1231.12       1194.40        11.47 o                         
   5   8   3        355.45        335.93         4.04 o                         
   6   8   3         21.47         23.46         1.70 o                         
   7   8   3        389.68        386.53         5.96 o                         
   8   8   3          0.02         -1.11         1.11 o                         
   9   8   3        266.48        264.81         6.04 o                         
  10   8   3          2.48         -0.38         1.41 o                         
  11   8   3         11.54          8.38         3.23 o                         
  12   8   3         35.03         31.35         2.73 o                         
  13   8   3          5.53          8.44         2.31 o                         
 -10   9   3         68.58         73.86         3.58 o                         
  -9   9   3         28.80         32.46         2.16 o                         
  -8   9   3         46.81         51.86         2.73 o                         
  -7   9   3         87.22         98.73         3.18 o                         
  -6   9   3         55.29         58.09         2.14 o                         
  -5   9   3        107.94        111.64         3.47 o                         
  -4   9   3        284.91        257.85         7.36 o                         
  -3   9   3         22.11         25.55         1.27 o                         
  -2   9   3          4.80          3.92         0.81 o                         
  -1   9   3       1038.97       1025.08        13.25 o                         
   0   9   3         50.05         49.49         1.61 o                         
   1   9   3         76.53         62.49         1.75 o                         
   2   9   3          7.36          5.36         0.81 o                         
   3   9   3         86.31         88.73         1.77 o                         
   4   9   3         45.61         44.08         1.32 o                         
   5   9   3         32.73         35.70         2.03 o                         
   6   9   3         13.57         13.83         1.05 o                         
   7   9   3        767.04        756.69        10.27 o                         
   8   9   3        123.44        125.15         3.86 o                         
   9   9   3          5.11          4.49         1.55 o                         
  10   9   3         22.65         15.98         2.09 o                         
  11   9   3          1.48          0.48         1.72 o                         
  12   9   3          0.59         -1.61         1.78 o                         
  -9  10   3          7.23          8.25         1.58 o                         
  -8  10   3          1.81          2.88         1.40 o                         
  -7  10   3          5.30          4.34         1.48 o                         
  -6  10   3        228.87        237.01         5.51 o                         
  -5  10   3         37.82         35.13         2.18 o                         
  -4  10   3        244.73        247.33         4.62 o                         
  -3  10   3         44.28         39.76         1.86 o                         
  -2  10   3          0.25          1.74         0.89 o                         
  -1  10   3        182.01        184.67         4.23 o                         
   0  10   3        340.10        334.73         4.98 o                         
   1  10   3         61.75         66.75         1.98 o                         
   2  10   3         48.22         43.47         1.70 o                         
   3  10   3         28.49         28.07         1.57 o                         
   4  10   3         29.92         25.40         1.61 o                         
   5  10   3          3.58          2.14         0.84 o                         
   6  10   3        337.02        320.21         4.69 o                         
   7  10   3          0.61          1.32         1.51 o                         
   8  10   3         48.14         50.16         2.67 o                         
   9  10   3         13.29          7.59         1.74 o                         
  10  10   3          7.02          7.22         2.03 o                         
  11  10   3         11.30         10.01         2.15 o                         
  -8  11   3          0.30          1.17         1.44 o                         
  -7  11   3         15.62         23.22         2.16 o                         
  -6  11   3          0.03          0.62         1.42 o                         
  -5  11   3         51.84         49.46         2.33 o                         
  -4  11   3          9.05          4.80         1.17 o                         
  -3  11   3         57.97         55.80         2.20 o                         
  -2  11   3        233.02        228.76         5.09 o                         
  -1  11   3         62.88         53.83         1.95 o                         
   0  11   3        579.33        552.79         8.80 o                         
   1  11   3          1.68         -1.03         1.03 o                         
   2  11   3        470.74        462.34         9.79 o                         
   3  11   3        355.49        336.90         6.46 o                         
   4  11   3          8.10          7.34         1.37 o                         
   5  11   3        203.34        196.45         4.53 o                         
   6  11   3         46.51         52.26         2.97 o                         
   7  11   3          8.26          7.39         3.09 o                         
   8  11   3          1.32          1.37         2.75 o                         
   9  11   3          0.11          0.46         1.55 o                         
  10  11   3          8.18          5.94         2.61 o                         
  11  11   3         54.85         61.20         3.50 o                         
  -7  12   3         16.05         12.21         2.01 o                         
  -6  12   3         62.00         61.46         3.16 o                         
  -5  12   3          1.87          5.47         1.56 o                         
  -4  12   3          0.35          1.57         1.19 o                         
  -3  12   3         17.43         19.80         1.65 o                         
  -2  12   3         26.48         27.12         1.98 o                         
  -1  12   3         57.21         56.40         2.64 o                         
   0  12   3          7.74          9.18         1.45 o                         
   1  12   3         68.21         71.28         2.86 o                         
   2  12   3          1.24          2.94         1.31 o                         
   3  12   3         19.68         22.47         1.83 o                         
   4  12   3        152.14        163.09         4.24 o                         
   5  12   3          0.14          0.73         1.24 o                         
   6  12   3        107.91        112.40         4.41 o                         
   7  12   3          3.46          0.17         2.92 o                         
   8  12   3         33.16         31.77         4.81 o                         
   9  12   3          0.09         -2.40         2.40 o                         
  10  12   3          9.73          2.92         3.78 o                         
  -6  13   3         31.65         32.33         2.63 o                         
  -5  13   3          0.55          1.08         1.61 o                         
  -4  13   3          0.76          1.14         1.92 o                         
  -3  13   3         20.51         23.15         1.85 o                         
  -2  13   3         17.84         17.42         1.66 o                         
  -1  13   3         35.35         41.31         2.43 o                         
   0  13   3          2.27          2.54         1.41 o                         
   1  13   3         28.49         26.15         2.04 o                         
   2  13   3         22.17         23.40         1.95 o                         
   3  13   3          0.95         -1.16         1.16 o                         
   4  13   3          5.34         11.79         2.04 o                         
   5  13   3         42.15         39.37         4.26 o                         
   6  13   3         23.16         27.14         4.64 o                         
   7  13   3         75.88         86.73         7.04 o                         
   8  13   3         31.47         33.15         5.15 o                         
   9  13   3         15.83         17.35         4.64 o                         
  -4  14   3          9.61         10.28         1.99 o                         
  -3  14   3         15.73         18.57         2.06 o                         
  -2  14   3         28.99         29.75         2.08 o                         
  -1  14   3         40.72         39.63         2.26 o                         
   0  14   3        189.29        198.53         5.17 o                         
   1  14   3          5.06          4.84         1.57 o                         
   2  14   3         33.36         34.63         2.32 o                         
   3  14   3          3.26          1.41         1.37 o                         
   4  14   3          2.48          4.18         2.90 o                         
   5  14   3        142.16        139.30         6.70 o                         
   6  14   3         78.77         79.86         7.04 o                         
   7  14   3          8.36         10.31         4.12 o                         
  -1  15   3         57.11         68.75         3.00 o                         
   0  15   3          6.10          5.86         1.75 o                         
   1  15   3         58.05         62.46         3.16 o                         
   2  15   3         27.06         28.88         2.37 o                         
   3  15   3          3.00          3.90         1.66 o                         
   4  15   3          9.60         13.38         1.99 o                         
  -3 -13   4         11.30         12.02         2.23 o                         
  -2 -13   4          6.75          8.62         1.62 o                         
  -1 -13   4         14.84         18.41         2.23 o                         
   0 -13   4          7.50          8.51         1.65 o                         
  -7 -12   4          0.06         -0.69         2.92 o                         
  -6 -12   4         11.87         12.06         3.78 o                         
  -5 -12   4         30.59         29.46         2.44 o                         
  -4 -12   4          2.28          3.61         1.57 o                         
  -3 -12   4          2.30          3.82         1.62 o                         
  -2 -12   4          8.50          6.44         1.43 o                         
  -1 -12   4         12.30         13.69         1.67 o                         
   0 -12   4          0.15         -0.99         0.99 o                         
   1 -12   4         43.19         47.38         2.15 o                         
   2 -12   4         12.97         15.23         1.72 o                         
   3 -12   4          3.88          5.66         1.33 o                         
  -8 -11   4          0.01         -1.20         1.86 o                         
  -7 -11   4         71.14         76.88         4.28 o                         
  -6 -11   4          1.72          2.40         1.54 o                         
  -5 -11   4         34.99         35.49         2.49 o                         
  -4 -11   4         99.69         97.08         3.70 o                         
  -3 -11   4          4.17          1.67         1.15 o                         
  -2 -11   4          0.28          1.93         1.59 o                         
  -1 -11   4        115.99        116.23         2.92 o                         
   0 -11   4         64.40         65.18         2.26 o                         
   1 -11   4         47.54         52.04         2.10 o                         
   2 -11   4          0.37          1.84         1.06 o                         
   3 -11   4         99.90        115.98         3.10 o                         
   4 -11   4          9.57          7.60         1.40 o                         
   5 -11   4          4.39          4.77         1.33 o                         
  -9 -10   4         59.88         67.89         6.02 o                         
  -8 -10   4          0.45          2.10         1.61 o                         
  -7 -10   4          0.22          0.52         1.39 o                         
  -6 -10   4         15.88         15.61         1.66 o                         
  -5 -10   4         46.72         48.67         2.67 o                         
  -4 -10   4         46.62         49.00         3.06 o                         
  -3 -10   4          0.17         -0.94         0.94 o                         
  -2 -10   4         17.76         16.67         1.25 o                         
  -1 -10   4         27.55         28.88         1.55 o                         
   0 -10   4        228.51        232.48         4.09 o                         
   1 -10   4         15.57         15.58         1.29 o                         
   2 -10   4          0.30          0.69         0.97 o                         
   3 -10   4          0.48          1.14         1.03 o                         
   4 -10   4        242.58        242.18         4.44 o                         
   5 -10   4          5.82          4.43         1.25 o                         
   6 -10   4          6.90          9.49         1.39 o                         
   7 -10   4        147.16        146.88         4.42 o                         
 -10  -9   4          0.76          0.35         1.62 o                         
  -9  -9   4          7.01          5.89         1.74 o                         
  -8  -9   4         60.13         63.97         4.31 o                         
  -7  -9   4         86.54         87.39         3.46 o                         
  -6  -9   4        159.67        172.22         4.68 o                         
  -5  -9   4         23.15         25.94         2.21 o                         
  -4  -9   4         13.75         12.67         1.12 o                         
  -3  -9   4         10.76          6.61         0.85 o                         
  -2  -9   4         77.94         69.11         1.81 o                         
  -1  -9   4         43.56         36.93         1.58 o                         
   0  -9   4        167.22        170.37         3.28 o                         
   1  -9   4        466.09        447.78         6.25 o                         
   2  -9   4        112.49        117.17         2.81 o                         
   3  -9   4          0.95          1.44         0.92 o                         
   4  -9   4         37.58         35.86         1.69 o                         
   5  -9   4         11.81          7.90         1.16 o                         
   6  -9   4          1.62          0.65         1.10 o                         
   7  -9   4         98.32         95.31         2.86 o                         
   8  -9   4         25.49         21.25         1.69 o                         
 -11  -8   4          0.20          2.30         2.23 o                         
 -10  -8   4         35.20         33.96         2.49 o                         
  -9  -8   4          0.58         -1.09         1.73 o                         
  -8  -8   4          0.06          1.53         1.36 o                         
  -7  -8   4          0.74          0.05         1.28 o                         
  -6  -8   4        240.93        237.74         5.45 o                         
  -5  -8   4        184.89        208.26         7.03 o                         
  -4  -8   4          0.28         -0.78         0.78 o                         
  -3  -8   4          0.36          0.21         0.63 o                         
  -2  -8   4        158.15        161.17         2.67 o                         
  -1  -8   4        401.84        363.00         4.63 o                         
   0  -8   4         32.08         30.28         1.26 o                         
   1  -8   4         93.26        103.07         2.17 o                         
   2  -8   4          1.93          4.47         1.22 o                         
   3  -8   4       1287.50       1260.03        14.38 o                         
   4  -8   4        100.73         96.41         2.56 o                         
   5  -8   4         16.46         13.07         1.24 o                         
   6  -8   4        163.97        165.83         3.47 o                         
   7  -8   4          2.98          3.33         1.09 o                         
   8  -8   4         41.64         41.67         1.98 o                         
   9  -8   4          5.55          3.93         1.24 o                         
 -12  -7   4          1.93          2.82         2.15 o                         
 -11  -7   4          0.08         -0.87         1.49 o                         
 -10  -7   4          1.53          0.37         1.65 o                         
  -9  -7   4        140.68        146.10         4.35 o                         
  -8  -7   4         27.34         27.39         2.04 o                         
  -7  -7   4         37.27         40.35         2.28 o                         
  -6  -7   4        197.55        195.65         4.66 o                         
  -5  -7   4        483.88        496.99        16.53 o                         
  -4  -7   4        219.94        236.07         4.11 o                         
  -3  -7   4         95.77         94.35         1.90 o                         
  -2  -7   4         99.10        111.98         2.07 o                         
  -1  -7   4        294.10        295.89         3.86 o                         
   0  -7   4        214.17        186.70         2.85 o                         
   1  -7   4         22.74         21.24         1.14 o                         
   2  -7   4       1962.57       1821.04        19.72 o                         
   3  -7   4         42.72         40.20         2.06 o                         
   4  -7   4          3.78          5.40         1.00 o                         
   5  -7   4        322.86        301.15         4.62 o                         
   6  -7   4        183.99        165.35         3.73 o                         
   7  -7   4        132.67        130.64         3.35 o                         
   8  -7   4         45.67         44.08         2.55 o                         
   9  -7   4          0.12         -0.95         0.95 o                         
  10  -7   4         15.74         12.25         1.61 o                         
 -12  -6   4          0.77         -0.69         1.93 o                         
 -11  -6   4          9.34         11.94         1.89 o                         
 -10  -6   4          8.06          8.45         1.61 o                         
  -9  -6   4         29.07         26.34         2.08 o                         
  -8  -6   4          0.08         -1.03         1.03 o                         
  -7  -6   4         81.24         77.90         2.90 o                         
  -6  -6   4        397.77        369.48         6.97 o                         
  -5  -6   4          3.60          3.55         1.12 o                         
  -4  -6   4         59.69         53.49         1.31 o                         
  -3  -6   4          0.50          2.50         0.89 o                         
  -2  -6   4          0.76          1.18         0.50 o                         
  -1  -6   4          4.34          6.47         0.69 o                         
   0  -6   4        281.37        271.69         3.45 o                         
   1  -6   4         86.80         84.83         1.70 o                         
   2  -6   4        449.32        421.95         4.85 o                         
   3  -6   4         49.30         55.07         2.28 o                         
   4  -6   4        600.71        562.14         7.09 o                         
   5  -6   4        590.06        555.27         9.05 o                         
   6  -6   4        103.03         97.84         2.38 o                         
   7  -6   4          4.14          2.70         0.97 o                         
   8  -6   4        135.14        127.67         2.90 o                         
   9  -6   4          0.01          0.45         1.11 o                         
  10  -6   4         17.69         17.55         1.92 o                         
  11  -6   4          8.45          7.00         1.78 o                         
 -13  -5   4          0.11         -1.44         1.93 o                         
 -12  -5   4          6.13          5.33         2.19 o                         
 -11  -5   4         33.53         30.66         2.36 o                         
 -10  -5   4          2.09          1.83         1.59 o                         
  -9  -5   4          0.35         -1.05         1.08 o                         
  -8  -5   4        116.90        114.35         3.47 o                         
  -7  -5   4         91.16         91.34         3.51 o                         
  -6  -5   4        762.43        740.54        10.41 o                         
  -5  -5   4        207.99        215.50         3.12 o                         
  -4  -5   4         19.37         18.11         0.70 o                         
  -3  -5   4         68.69         69.27         1.37 o                         
  -2  -5   4        353.40        339.11         3.90 o                         
  -1  -5   4        821.11        896.14         8.76 o                         
   0  -5   4         64.31         50.81         1.82 o                         
   1  -5   4       1446.04       1438.24        13.53 o                         
   2  -5   4        210.94        192.88         2.68 o                         
   3  -5   4        151.04        147.82         2.29 o                         
   4  -5   4        971.68        913.48         9.15 o                         
   5  -5   4        332.80        317.24         5.13 o                         
   6  -5   4        164.71        154.22         3.32 o                         
   7  -5   4         53.64         46.77         1.73 o                         
   8  -5   4         79.98         74.22         2.13 o                         
   9  -5   4         86.77         85.63         2.41 o                         
  10  -5   4         29.48         29.88         2.18 o                         
  11  -5   4         77.09         76.19         4.21 o                         
 -13  -4   4          0.60          0.00         2.92 o                         
 -12  -4   4          6.29          8.01         1.71 o                         
 -11  -4   4          1.92          1.69         1.36 o                         
 -10  -4   4         20.57         20.68         2.81 o                         
  -9  -4   4         64.97         63.18         2.73 o                         
  -8  -4   4          0.08         -0.58         1.02 o                         
  -7  -4   4        251.04        259.26         6.55 o                         
  -6  -4   4        493.95        504.69         9.37 o                         
  -5  -4   4        476.26        474.26         5.52 o                         
  -4  -4   4        455.18        474.29         4.58 o                         
  -3  -4   4        162.98        173.68         2.31 o                         
  -2  -4   4       1524.62       1432.71        13.32 o                         
  -1  -4   4       1292.83       1352.17        12.62 o                         
   0  -4   4       2316.53       2311.94        20.96 o                         
   1  -4   4       2560.71       2532.48        22.87 o                         
   2  -4   4        160.72        157.24         2.25 o                         
   3  -4   4         88.74        100.46         1.72 o                         
   4  -4   4        219.45        195.64         2.70 o                         
   5  -4   4        570.96        520.95         6.06 o                         
   6  -4   4         37.93         35.41         1.42 o                         
   7  -4   4        204.56        197.49         3.54 o                         
   8  -4   4         63.10         63.53         1.95 o                         
   9  -4   4          0.03         -0.84         0.84 o                         
  10  -4   4         89.01         92.25         3.33 o                         
  11  -4   4          0.00         -0.15         1.69 o                         
  12  -4   4         23.40         26.86         2.84 o                         
 -13  -3   4          4.53          7.21         3.78 o                         
 -12  -3   4          0.77         -1.39         1.39 o                         
 -11  -3   4         49.73         54.57         2.85 o                         
 -10  -3   4         11.64          5.50         1.35 o                         
  -9  -3   4        160.58        144.43         4.84 o                         
  -8  -3   4         26.07         24.93         1.40 o                         
  -7  -3   4         37.13         32.20         1.44 o                         
  -6  -3   4          1.65          2.94         0.77 o                         
  -5  -3   4        436.97        459.68        10.66 o                         
  -4  -3   4        190.90        204.07         2.50 o                         
  -3  -3   4        135.68        127.51         1.78 o                         
  -2  -3   4        258.40        245.46         2.83 o                         
  -1  -3   4        714.64        734.78         7.12 o                         
   0  -3   4         36.85         29.03         1.01 o                         
   1  -3   4        863.41        885.33         8.46 o                         
   2  -3   4          7.52          3.09         1.29 o                         
   3  -3   4          2.14          1.30         0.54 o                         
   4  -3   4         13.35         20.54         0.88 o                         
   5  -3   4        482.12        554.94         6.29 o                         
   6  -3   4        458.64        430.02         5.72 o                         
   7  -3   4        490.99        466.67         6.08 o                         
   8  -3   4         22.90         28.86         1.36 o                         
   9  -3   4          1.18          0.71         0.91 o                         
  10  -3   4         28.85         24.09         2.35 o                         
  11  -3   4          7.48          8.03         3.86 o                         
  12  -3   4          7.89          7.95         2.10 o                         
 -13  -2   4         14.21         22.16         4.81 o                         
 -12  -2   4         11.84          7.78         2.19 o                         
 -11  -2   4         23.17         17.17         1.81 o                         
 -10  -2   4        149.89        144.94         4.06 o                         
  -9  -2   4          4.84          7.75         1.21 o                         
  -8  -2   4          5.52          3.84         0.89 o                         
  -7  -2   4        191.37        212.88         3.62 o                         
  -6  -2   4         76.33         74.06         1.86 o                         
  -5  -2   4       1145.89       1179.39        16.50 o                         
  -4  -2   4        863.85        881.49         8.35 o                         
  -3  -2   4        223.34        233.39         3.22 o                         
  -2  -2   4          4.71          6.63         0.88 o                         
  -1  -2   4       6095.37       6175.87        54.14 o                         
   0  -2   4          3.66          8.26         0.86 o                         
   1  -2   4       1182.77       1157.18        10.72 o                         
   2  -2   4        106.28        116.90         1.67 o                         
   3  -2   4        519.69        512.93         5.25 o                         
   4  -2   4       2173.90       2093.33        20.35 o                         
   5  -2   4         59.25         78.83         1.58 o                         
   6  -2   4        295.38        293.10         3.81 o                         
   7  -2   4          0.05          1.66         0.83 o                         
   8  -2   4        409.80        372.64         5.72 o                         
   9  -2   4        189.47        179.30         5.21 o                         
  10  -2   4          9.47          7.31         1.61 o                         
  11  -2   4         55.23         57.78         3.18 o                         
  12  -2   4          6.37          7.79         1.98 o                         
  13  -2   4         16.36         15.11         3.95 o                         
 -13  -1   4         25.72         28.17         4.98 o                         
 -12  -1   4          1.39          0.38         3.18 o                         
 -11  -1   4         68.55         73.07         3.14 o                         
 -10  -1   4          4.86          2.72         1.45 o                         
  -9  -1   4          0.36          0.11         0.91 o                         
  -8  -1   4         15.84         19.63         1.22 o                         
  -7  -1   4         22.54         28.59         1.29 o                         
  -6  -1   4         78.44         86.07         1.95 o                         
  -5  -1   4        218.45        221.61         3.38 o                         
  -4  -1   4       4370.60       4437.10        42.37 o                         
  -3  -1   4        243.08        236.52         2.56 o                         
  -2  -1   4         92.00         75.31         1.02 o                         
  -1  -1   4        107.91        129.65         1.62 o                         
   0  -1   4       5027.93       4890.35        42.88 o                         
   1  -1   4       1596.81       1632.26        14.71 o                         
   2  -1   4        234.63        262.96         2.88 o                         
   3  -1   4        629.27        588.86         6.19 o                         
   4  -1   4        393.09        446.80         4.97 o                         
   5  -1   4        245.73        303.70         4.09 o                         
   6  -1   4         17.91         28.19         1.10 o                         
   7  -1   4        637.75        597.15         7.99 o                         
   8  -1   4        559.76        535.02         7.41 o                         
   9  -1   4         36.85         35.12         2.49 o                         
  10  -1   4         24.45         21.98         2.02 o                         
  11  -1   4          0.03          1.27         1.43 o                         
  12  -1   4         55.57         57.51         3.95 o                         
  13  -1   4          0.31         -0.34         2.92 o                         
 -13   0   4         13.59          9.82         2.64 o                         
 -12   0   4          2.14          2.76         1.98 o                         
 -11   0   4         22.80         15.46         2.35 o                         
 -10   0   4         11.12          6.98         1.30 o                         
  -9   0   4         65.93         73.12         2.42 o                         
  -8   0   4         26.91         23.73         1.39 o                         
  -7   0   4        309.46        313.35         4.87 o                         
  -6   0   4        545.75        536.02         5.94 o                         
  -5   0   4       3321.05       3517.55        33.77 o                         
  -4   0   4        158.48        190.75         5.69 o                         
  -3   0   4          0.56          1.06         0.33 o                         
  -2   0   4       3719.94       3733.59        32.87 o                         
  -1   0   4       1565.90       1626.33        14.54 o                         
   0   0   4        171.53        176.64         2.16 o                         
   1   0   4       2208.69       2137.34        20.57 o                         
   2   0   4        419.44        481.21         5.51 o                         
   3   0   4        556.04        651.90         7.31 o                         
   4   0   4       1391.80       1350.97        15.94 o                         
   5   0   4        365.28        442.18         5.91 o                         
   6   0   4        115.51        117.11         2.53 o                         
   7   0   4         35.86         39.83         1.24 o                         
   8   0   4         94.45        100.70         2.11 o                         
   9   0   4        211.60        195.29         4.51 o                         
  10   0   4        336.37        343.43         6.75 o                         
  11   0   4        122.80        115.91         3.65 o                         
  12   0   4         44.90         42.11         3.69 o                         
  13   0   4          2.23          4.56         1.87 o                         
 -13   1   4          0.01          2.50         2.58 o                         
 -12   1   4         35.91         33.50         6.27 o                         
 -11   1   4          8.55          8.89         2.10 o                         
 -10   1   4        135.34        137.09         5.13 o                         
  -9   1   4        170.48        154.17         3.43 o                         
  -8   1   4        382.34        347.13         5.61 o                         
  -7   1   4        124.46        112.89         2.08 o                         
  -6   1   4        342.44        372.46         4.69 o                         
  -5   1   4       2220.33       2257.44        21.93 o                         
  -4   1   4         62.13         67.37         1.61 o                         
  -3   1   4       2030.08       2101.19        20.26 o                         
  -2   1   4       2904.99       3016.89        28.83 o                         
  -1   1   4        200.77        206.35         2.55 o                         
   0   1   4         69.72         68.05         1.03 o                         
   1   1   4          0.23          2.02         0.56 o                         
   2   1   4       1191.00       1145.27        13.41 o                         
   3   1   4         71.86         83.46         1.34 o                         
   4   1   4        289.15        267.97         3.61 o                         
   5   1   4        165.30        169.03         3.04 o                         
   6   1   4       1449.00       1421.44        15.68 o                         
   7   1   4          0.25          1.29         0.56 o                         
   8   1   4         54.83         59.84         2.30 o                         
   9   1   4         85.75         99.75         3.96 o                         
  10   1   4       1285.07       1229.29        35.96 o                         
  11   1   4        239.46        251.21         4.92 o                         
  12   1   4          9.79          7.98         1.85 o                         
  13   1   4         29.52         24.99         2.60 o                         
 -13   2   4          2.72         -0.24         3.78 o                         
 -12   2   4          2.01         -1.76         1.94 o                         
 -11   2   4         10.36         16.32         2.42 o                         
 -10   2   4        282.71        249.31         7.03 o                         
  -9   2   4        466.19        446.54         6.96 o                         
  -8   2   4         85.25         77.81         1.85 o                         
  -7   2   4          3.22          0.83         0.54 o                         
  -6   2   4        203.98        195.04         2.52 o                         
  -5   2   4          4.03          5.75         1.09 o                         
  -4   2   4        638.41        737.37         7.39 o                         
  -3   2   4          1.37          0.09         0.42 o                         
  -2   2   4       1349.74       1286.63        13.99 o                         
  -1   2   4         86.31        100.37         1.72 o                         
   0   2   4      14709.11      14588.86       169.49 o                         
   1   2   4        296.97        316.99         5.86 o                         
   2   2   4       2377.23       2444.68        28.01 o                         
   3   2   4       3692.91       3934.83        45.51 o                         
   4   2   4        213.59        230.00         4.84 o                         
   5   2   4        374.84        432.63         6.87 o                         
   6   2   4         11.22         13.05         1.78 o                         
   7   2   4       1036.48        960.28        11.93 o                         
   8   2   4         19.09         20.53         1.41 o                         
   9   2   4         15.71         17.51         1.33 o                         
  10   2   4          0.02         -1.09         1.63 o                         
  11   2   4         18.66         18.04         1.98 o                         
  12   2   4         86.04         90.67         3.89 o                         
  13   2   4         17.32         10.19         2.07 o                         
 -13   3   4          0.33          0.16         2.19 o                         
 -12   3   4          0.14          0.59         3.69 o                         
 -11   3   4          1.54          0.27         1.77 o                         
 -10   3   4        267.59        257.34         7.40 o                         
  -9   3   4          4.19          4.62         1.64 o                         
  -8   3   4         19.96         15.90         0.86 o                         
  -7   3   4        112.23        125.54         2.03 o                         
  -6   3   4        109.66        125.93         1.92 o                         
  -5   3   4        182.38        184.13         2.36 o                         
  -4   3   4         64.23         71.44         1.34 o                         
  -3   3   4          0.02          1.95         0.61 o                         
  -2   3   4       2114.46       2243.33        25.95 o                         
  -1   3   4        610.28        591.63         6.47 o                         
   0   3   4       1048.95       1112.87        10.81 o                         
   1   3   4        206.56        241.92        12.24 o                         
   2   3   4        535.12        559.77         6.15 o                         
   3   3   4       1068.15       1137.35        13.87 o                         
   4   3   4          9.04         17.55         0.94 o                         
   5   3   4       3458.99       3626.04        37.99 o                         
   6   3   4        204.90        224.78         8.63 o                         
   7   3   4         20.07         20.58         1.23 o                         
   8   3   4         37.77         33.50         1.57 o                         
   9   3   4        355.87        317.18         5.83 o                         
  10   3   4          6.21          3.31         1.09 o                         
  11   3   4        227.30        203.16         5.38 o                         
  12   3   4          1.31          1.94         1.72 o                         
  13   3   4         12.51         10.25         2.17 o                         
 -13   4   4         11.85         14.34         3.95 o                         
 -12   4   4         32.84         36.43         3.30 o                         
 -11   4   4          5.75          2.52         3.78 o                         
 -10   4   4         31.72         33.01         2.85 o                         
  -9   4   4         21.19         21.81         2.67 o                         
  -8   4   4         24.55         29.27         1.46 o                         
  -7   4   4         17.88         17.99         0.88 o                         
  -6   4   4        374.89        369.79         4.10 o                         
  -5   4   4        129.36        120.18         1.76 o                         
  -4   4   4        617.82        680.36         6.10 o                         
  -3   4   4       3294.50       3339.15        34.24 o                         
  -2   4   4        179.22        238.05         3.04 o                         
  -1   4   4        166.53        138.99         1.76 o                         
   0   4   4        656.16        675.82         6.81 o                         
   1   4   4        385.94        367.09         3.97 o                         
   2   4   4       1191.22       1181.58        11.55 o                         
   3   4   4       1201.74       1268.53        11.46 o                         
   4   4   4        357.91        341.21         4.45 o                         
   5   4   4       1077.94       1177.81        13.16 o                         
   6   4   4       2047.40       2066.09        22.36 o                         
   7   4   4         49.53         38.51         1.48 o                         
   8   4   4        159.94        150.13         3.18 o                         
   9   4   4        115.83        110.60         2.80 o                         
  10   4   4        274.76        273.95         5.02 o                         
  11   4   4        124.20        119.08         4.15 o                         
  12   4   4         97.70         89.67         3.76 o                         
  13   4   4         13.05         12.86         2.15 o                         
 -12   5   4          0.13         -1.72         2.49 o                         
 -11   5   4         22.63         24.44         2.79 o                         
 -10   5   4        103.18         95.69         4.43 o                         
  -9   5   4         16.27         15.85         1.99 o                         
  -8   5   4         36.89         34.82         1.52 o                         
  -7   5   4         75.75         76.11         1.58 o                         
  -6   5   4         27.78         22.33         0.97 o                         
  -5   5   4          7.69          6.98         0.55 o                         
  -4   5   4         21.47         14.83         0.75 o                         
  -3   5   4          3.22          3.19         0.61 o                         
  -2   5   4        876.84        873.76         8.16 o                         
  -1   5   4        655.25        679.83         6.93 o                         
   0   5   4        184.00        225.51         2.94 o                         
   1   5   4       1439.08       1499.74        14.73 o                         
   2   5   4        519.45        556.31         5.93 o                         
   3   5   4         74.22         58.04         2.83 o                         
   4   5   4          1.05          0.30         0.42 o                         
   5   5   4          1.50          3.21         0.36 o                         
   6   5   4        122.62        114.76         2.52 o                         
   7   5   4        913.89        908.54        10.78 o                         
   8   5   4         87.19         78.95         2.25 o                         
   9   5   4        103.01        102.67         2.71 o                         
  10   5   4        290.40        317.65        11.88 o                         
  11   5   4         20.55         18.49         2.18 o                         
  12   5   4         25.88         28.31         2.44 o                         
  13   5   4          0.04         -0.25         1.64 o                         
 -12   6   4         12.76         14.94         3.78 o                         
 -11   6   4         10.59         12.71         3.44 o                         
 -10   6   4          0.79          0.59         2.06 o                         
  -9   6   4         10.93         10.25         1.59 o                         
  -8   6   4         25.80         26.75         1.43 o                         
  -7   6   4         54.86         59.75         2.12 o                         
  -6   6   4         50.25         55.89         1.45 o                         
  -5   6   4          0.09          1.19         0.47 o                         
  -4   6   4        341.57        338.79         3.73 o                         
  -3   6   4       1109.03       1258.07        13.88 o                         
  -2   6   4       1590.96       1747.45        17.07 o                         
  -1   6   4       1492.23       1517.50        14.89 o                         
   0   6   4       2081.45       2059.48        22.09 o                         
   1   6   4         17.41         16.54         0.68 o                         
   2   6   4          6.31         11.01         1.08 o                         
   3   6   4         47.75         45.30         1.12 o                         
   4   6   4        150.14        157.39         2.16 o                         
   5   6   4        136.21        109.53         1.84 o                         
   6   6   4        251.34        248.54         3.31 o                         
   7   6   4        134.27        127.52         2.81 o                         
   8   6   4         17.16         15.73         1.23 o                         
   9   6   4         27.94         29.84         1.66 o                         
  10   6   4        578.05        562.92        10.34 o                         
  11   6   4         48.88         46.33         2.83 o                         
  12   6   4         79.62         80.38         3.76 o                         
  13   6   4          0.13          0.30         1.72 o                         
 -11   7   4          0.29          2.06         2.75 o                         
 -10   7   4         21.98         19.97         2.56 o                         
  -9   7   4          8.08          5.82         1.54 o                         
  -8   7   4          5.99          5.17         1.15 o                         
  -7   7   4         52.28         49.17         2.06 o                         
  -6   7   4         99.35        106.02         2.39 o                         
  -5   7   4        284.05        281.73         3.40 o                         
  -4   7   4         85.47         86.02         1.63 o                         
  -3   7   4        586.08        611.02         6.54 o                         
  -2   7   4        256.87        269.68         2.95 o                         
  -1   7   4        142.06        122.61         1.87 o                         
   0   7   4       2112.30       2290.33        20.56 o                         
   1   7   4        377.58        385.61         4.81 o                         
   2   7   4        518.02        535.86         5.93 o                         
   3   7   4         81.29         84.81         1.65 o                         
   4   7   4       1411.05       1394.85        13.11 o                         
   5   7   4          1.65          1.39         0.54 o                         
   6   7   4        101.74         90.41         1.80 o                         
   7   7   4        340.91        320.17         5.22 o                         
   8   7   4         32.60         28.05         1.57 o                         
   9   7   4        173.45        166.04         4.55 o                         
  10   7   4         13.11         13.48         1.94 o                         
  11   7   4         66.70         68.35         3.32 o                         
  12   7   4         25.18         20.16         2.44 o                         
  13   7   4         27.52         30.00         3.06 o                         
 -11   8   4         25.71         26.92         4.81 o                         
 -10   8   4         18.01         21.87         2.14 o                         
  -9   8   4         15.39         14.00         1.82 o                         
  -8   8   4          7.63         10.78         1.35 o                         
  -7   8   4          3.93          2.51         1.10 o                         
  -6   8   4         75.25         69.17         2.33 o                         
  -5   8   4        482.20        464.73         8.70 o                         
  -4   8   4        179.38        179.80         3.97 o                         
  -3   8   4          0.14          0.40         0.62 o                         
  -2   8   4        178.71        167.48         2.74 o                         
  -1   8   4        134.16        134.37         2.42 o                         
   0   8   4        292.94        293.71         4.16 o                         
   1   8   4        257.34        250.22         3.49 o                         
   2   8   4        153.93        149.00         2.34 o                         
   3   8   4        716.15        729.41         7.98 o                         
   4   8   4          0.28          0.17         0.72 o                         
   5   8   4         66.38         68.51         1.79 o                         
   6   8   4         66.06         55.11         1.64 o                         
   7   8   4        258.38        272.14         4.71 o                         
   8   8   4          0.62          3.34         0.96 o                         
   9   8   4         92.27         94.06         3.52 o                         
  10   8   4        114.95        113.05         4.06 o                         
  11   8   4          7.69          6.46         1.78 o                         
  12   8   4        161.79        182.50         5.71 o                         
 -10   9   4          9.96         10.86         2.05 o                         
  -9   9   4        105.53        113.64         4.05 o                         
  -8   9   4         80.93         85.97         2.89 o                         
  -7   9   4         94.37        101.42         3.03 o                         
  -6   9   4         66.46         63.17         2.41 o                         
  -5   9   4          4.00          1.91         1.18 o                         
  -4   9   4          0.14          0.17         0.81 o                         
  -3   9   4         36.16         31.45         1.54 o                         
  -2   9   4        119.06        105.26         2.53 o                         
  -1   9   4          0.06          0.21         0.90 o                         
   0   9   4         93.50         89.84         2.09 o                         
   1   9   4        113.60         94.39         2.40 o                         
   2   9   4          0.62         -0.08         0.57 o                         
   3   9   4          5.97          3.49         0.71 o                         
   4   9   4        152.94        148.36         2.36 o                         
   5   9   4        820.00        803.66         8.77 o                         
   6   9   4          9.99          8.94         1.16 o                         
   7   9   4        203.11        212.31         5.36 o                         
   8   9   4         10.03          8.84         1.31 o                         
   9   9   4          0.05          1.66         1.45 o                         
  10   9   4        273.96        294.52         6.86 o                         
  11   9   4         42.15         39.27         2.87 o                         
  12   9   4          2.92          1.89         1.91 o                         
  -9  10   4          0.17         -0.22         2.07 o                         
  -8  10   4         28.34         30.82         2.06 o                         
  -7  10   4         38.40         42.20         2.22 o                         
  -6  10   4         14.64         12.81         1.48 o                         
  -5  10   4          0.65          0.07         1.25 o                         
  -4  10   4          5.83          5.21         1.09 o                         
  -3  10   4         20.45         23.19         2.12 o                         
  -2  10   4        347.89        316.09         6.00 o                         
  -1  10   4        205.44        200.76         3.45 o                         
   0  10   4        181.43        188.06         6.17 o                         
   1  10   4          6.77          7.79         1.02 o                         
   2  10   4        137.79        128.66         2.76 o                         
   3  10   4        252.48        232.43         3.94 o                         
   4  10   4         75.64         73.78         2.37 o                         
   5  10   4        201.94        195.88         3.32 o                         
   6  10   4         35.03         41.94         1.91 o                         
   7  10   4        167.39        163.99         3.60 o                         
   8  10   4         64.86         65.64         3.61 o                         
   9  10   4        114.01        119.40         4.05 o                         
  10  10   4          1.00         -0.02         1.62 o                         
  11  10   4         38.88         35.78         2.81 o                         
  -8  11   4          4.76          4.01         1.47 o                         
  -7  11   4          0.04          0.02         1.41 o                         
  -6  11   4          4.75          5.37         1.51 o                         
  -5  11   4          8.12          8.20         1.65 o                         
  -4  11   4         67.89         64.27         2.91 o                         
  -3  11   4          6.92          5.51         1.36 o                         
  -2  11   4        101.13         95.02         3.14 o                         
  -1  11   4        160.72        149.89         3.92 o                         
   0  11   4         24.53         17.99         1.47 o                         
   1  11   4        169.36        150.78         3.97 o                         
   2  11   4        122.26        103.58         2.93 o                         
   3  11   4         53.27         50.42         2.37 o                         
   4  11   4          9.85          8.76         1.39 o                         
   5  11   4        226.15        219.94         5.61 o                         
   6  11   4         53.75         55.00         3.13 o                         
   7  11   4          1.84          1.81         1.52 o                         
   8  11   4         53.56         58.57         5.67 o                         
   9  11   4          1.74         -0.35         1.45 o                         
  10  11   4         44.02         43.75         2.92 o                         
  11  11   4         14.98         13.61         2.37 o                         
  -7  12   4          2.44          4.56         1.56 o                         
  -6  12   4          6.16          8.52         1.81 o                         
  -5  12   4          0.01         -1.84         1.84 o                         
  -4  12   4          6.47          4.28         1.55 o                         
  -3  12   4         18.72         18.94         1.61 o                         
  -2  12   4        218.19        219.46         5.14 o                         
  -1  12   4         16.37          9.75         1.58 o                         
   0  12   4         92.96        112.52         3.50 o                         
   1  12   4         79.22         63.81         2.79 o                         
   2  12   4          1.61          1.06         1.25 o                         
   3  12   4         32.53         30.59         1.96 o                         
   4  12   4          0.46          0.15         1.14 o                         
   5  12   4         43.26         39.26         2.21 o                         
   6  12   4          0.83         -0.29         1.89 o                         
   7  12   4          2.39         -0.17         2.75 o                         
   8  12   4         73.02         73.51         6.53 o                         
   9  12   4          1.49          0.52         3.26 o                         
  10  12   4          2.56          5.15         3.44 o                         
  -6  13   4         29.91         29.50         2.49 o                         
  -5  13   4        130.46        136.73         4.45 o                         
  -4  13   4          0.31          2.11         2.01 o                         
  -3  13   4         86.30         84.87         3.46 o                         
  -2  13   4         23.38         26.02         2.08 o                         
  -1  13   4         54.06         51.70         2.67 o                         
   0  13   4         84.27         92.75         3.32 o                         
   1  13   4         51.84         48.92         2.57 o                         
   2  13   4          1.90          2.12         1.25 o                         
   3  13   4          0.04          0.34         1.28 o                         
   4  13   4         25.46         25.28         1.99 o                         
   5  13   4         52.70         62.45         3.59 o                         
   6  13   4          9.43         14.35         2.22 o                         
   7  13   4         48.69         48.61         5.50 o                         
   8  13   4         16.98         19.06         4.47 o                         
   9  13   4        102.65        121.09         8.76 o                         
  -4  14   4         75.82         73.80         3.54 o                         
  -3  14   4          1.45          1.01         1.75 o                         
  -2  14   4         22.92         23.01         1.87 o                         
  -1  14   4         31.64         30.08         2.26 o                         
   0  14   4         20.99         19.33         2.01 o                         
   1  14   4          5.38          6.33         1.62 o                         
   2  14   4          7.39          6.11         1.58 o                         
   3  14   4         11.04          8.61         1.67 o                         
   4  14   4          6.69          6.13         1.63 o                         
   5  14   4         21.29         22.30         2.60 o                         
   6  14   4         10.80          7.39         3.61 o                         
   7  14   4          0.00         -2.23         2.92 o                         
  -1  15   4          0.78         -1.38         1.38 o                         
   0  15   4          8.59         11.34         1.88 o                         
   1  15   4          0.11          0.35         1.48 o                         
   2  15   4          0.12          0.83         1.51 o                         
   3  15   4         38.61         39.55         2.66 o                         
   4  15   4          0.00          0.44         1.86 o                         
   5  15   4          3.75          6.64         2.27 o                         
  -5 -12   5          0.31          0.49         2.06 o                         
  -4 -12   5         82.33         98.45         4.16 o                         
  -3 -12   5          2.90          3.56         1.65 o                         
  -2 -12   5         67.00         70.88         2.87 o                         
  -1 -12   5          8.87          8.38         1.40 o                         
   0 -12   5         21.53         19.38         1.66 o                         
   1 -12   5         19.15         21.84         1.69 o                         
   2 -12   5          4.34          2.74         1.99 o                         
  -7 -11   5          0.00         -0.82         1.86 o                         
  -6 -11   5         29.47         38.29         3.34 o                         
  -5 -11   5         77.66         95.60         3.83 o                         
  -4 -11   5          6.14          4.24         1.67 o                         
  -3 -11   5         47.21         47.10         2.95 o                         
  -2 -11   5          0.45          1.26         1.08 o                         
  -1 -11   5         53.62         58.95         2.19 o                         
   0 -11   5         21.24         21.45         1.55 o                         
   1 -11   5          2.24          2.50         1.12 o                         
   2 -11   5         53.61         55.26         2.34 o                         
   3 -11   5          0.09         -1.09         1.09 o                         
   4 -11   5         79.54         79.02         2.72 o                         
  -9 -10   5          2.21          2.30         2.49 o                         
  -8 -10   5         30.07         27.12         2.44 o                         
  -7 -10   5          6.39          4.16         1.68 o                         
  -6 -10   5          0.00         -0.31         1.69 o                         
  -5 -10   5          1.27          0.67         2.03 o                         
  -4 -10   5         23.79         35.98         2.38 o                         
  -3 -10   5         99.30         93.09         2.46 o                         
  -2 -10   5         40.91         41.74         1.79 o                         
  -1 -10   5         85.64         89.55         2.83 o                         
   0 -10   5          2.59          3.98         1.05 o                         
   1 -10   5          0.31         -0.32         0.98 o                         
   2 -10   5         73.49         77.30         2.44 o                         
   3 -10   5          5.05          4.61         1.17 o                         
   4 -10   5         69.70         78.26         2.59 o                         
   5 -10   5          4.70          1.38         1.14 o                         
   6 -10   5         13.57         19.41         1.69 o                         
 -10  -9   5          5.35          7.29         1.89 o                         
  -9  -9   5         15.14         15.57         2.11 o                         
  -8  -9   5          1.81          2.56         1.55 o                         
  -7  -9   5         27.01         28.11         2.31 o                         
  -6  -9   5         97.23        106.38         3.77 o                         
  -5  -9   5          1.84          1.54         1.13 o                         
  -4  -9   5          0.16         -0.99         0.99 o                         
  -3  -9   5        119.25        123.79         2.47 o                         
  -2  -9   5         28.29         28.22         1.43 o                         
  -1  -9   5          7.14         10.13         1.13 o                         
   0  -9   5        217.24        211.89         4.10 o                         
   1  -9   5        195.79        194.71         4.27 o                         
   2  -9   5          8.23          9.87         1.15 o                         
   3  -9   5         66.72         65.32         2.22 o                         
   4  -9   5          0.26         -0.87         0.96 o                         
   5  -9   5         10.56         12.86         1.36 o                         
   6  -9   5          8.26          5.65         1.23 o                         
   7  -9   5         16.01         15.12         1.53 o                         
 -11  -8   5          0.29         -0.05         1.68 o                         
 -10  -8   5         64.36         83.79         3.63 o                         
  -9  -8   5          3.03          4.29         1.58 o                         
  -8  -8   5          8.59         10.10         1.68 o                         
  -7  -8   5          2.15          2.07         1.42 o                         
  -6  -8   5          0.32          0.80         1.25 o                         
  -5  -8   5        272.70        294.19         5.89 o                         
  -4  -8   5         55.04         52.13         2.16 o                         
  -3  -8   5        220.16        225.71         3.38 o                         
  -2  -8   5          9.77          9.64         0.94 o                         
  -1  -8   5          0.79          2.24         0.79 o                         
   0  -8   5       1215.39       1162.95        12.11 o                         
   1  -8   5         39.51         49.01         2.40 o                         
   2  -8   5        405.84        402.88         6.52 o                         
   3  -8   5         11.19         11.40         1.44 o                         
   4  -8   5          8.37          4.26         1.13 o                         
   5  -8   5          0.20          0.48         1.39 o                         
   6  -8   5         36.79         30.76         1.89 o                         
   7  -8   5         14.02         14.31         1.61 o                         
   8  -8   5          0.06         -1.07         1.07 o                         
 -11  -7   5         36.47         41.68         2.97 o                         
 -10  -7   5         44.74         47.41         2.77 o                         
  -9  -7   5         23.71         13.48         1.85 o                         
  -8  -7   5         26.57         18.38         1.88 o                         
  -7  -7   5          5.23          5.74         1.45 o                         
  -6  -7   5        161.29        172.66         3.78 o                         
  -5  -7   5        508.36        490.56         7.48 o                         
  -4  -7   5        192.74        209.09         3.29 o                         
  -3  -7   5        692.67        678.86         7.46 o                         
  -2  -7   5         40.68         45.89         1.47 o                         
  -1  -7   5        217.64        217.78         3.56 o                         
   0  -7   5        833.89        802.00         9.55 o                         
   1  -7   5         93.15         94.46         2.37 o                         
   2  -7   5         82.72         86.73         2.25 o                         
   3  -7   5        155.77        149.96         2.98 o                         
   4  -7   5          2.77          2.45         1.26 o                         
   5  -7   5         47.74         44.39         1.80 o                         
   6  -7   5         18.79         19.12         1.57 o                         
   7  -7   5          5.50          5.29         1.24 o                         
   8  -7   5          0.34          1.33         1.19 o                         
   9  -7   5         25.25         24.80         1.89 o                         
 -12  -6   5         12.09         15.90         2.73 o                         
 -11  -6   5         68.43         75.54         3.42 o                         
 -10  -6   5          3.18          2.53         1.53 o                         
  -9  -6   5         11.23          9.04         2.04 o                         
  -8  -6   5          0.47         -0.26         1.12 o                         
  -7  -6   5         38.86         45.38         2.40 o                         
  -6  -6   5        674.07        663.70         9.53 o                         
  -5  -6   5        656.16        644.63         9.05 o                         
  -4  -6   5        278.74        277.90         3.58 o                         
  -3  -6   5         50.00         52.06         1.41 o                         
  -2  -6   5          6.62          4.00         0.70 o                         
  -1  -6   5        915.63        913.80         9.78 o                         
   0  -6   5         50.09         37.20         1.34 o                         
   1  -6   5          3.56          3.02         1.37 o                         
   2  -6   5          1.71          3.43         0.78 o                         
   3  -6   5         42.19         38.00         1.55 o                         
   4  -6   5        417.78        394.71         5.49 o                         
   5  -6   5          3.67          2.24         0.92 o                         
   6  -6   5         14.31         10.42         1.13 o                         
   7  -6   5         16.63         22.43         1.42 o                         
   8  -6   5        128.21        133.37         3.07 o                         
   9  -6   5         11.15          9.15         1.41 o                         
  10  -6   5         58.70         60.73         3.75 o                         
 -12  -5   5         34.09         29.35         2.45 o                         
 -11  -5   5         42.57         50.58         2.90 o                         
 -10  -5   5         75.06         83.05         3.39 o                         
  -9  -5   5          9.90          9.31         1.55 o                         
  -8  -5   5          0.00         -1.10         1.10 o                         
  -7  -5   5        263.15        246.35         6.83 o                         
  -6  -5   5        322.53        321.75         5.23 o                         
  -5  -5   5       1828.15       1828.81        20.34 o                         
  -4  -5   5        857.30        870.38         7.97 o                         
  -3  -5   5        206.07        187.32         2.77 o                         
  -2  -5   5         20.65         19.84         0.91 o                         
  -1  -5   5        114.22        108.04         1.89 o                         
   0  -5   5         81.35         72.18         1.68 o                         
   1  -5   5         10.31         15.65         0.83 o                         
   2  -5   5         39.66         37.80         1.22 o                         
   3  -5   5        630.99        612.53         7.12 o                         
   4  -5   5        179.55        185.85         3.22 o                         
   5  -5   5        465.08        399.10         6.32 o                         
   6  -5   5         27.94         27.44         1.37 o                         
   7  -5   5         91.33         90.90         2.35 o                         
   8  -5   5         16.91         10.60         1.20 o                         
   9  -5   5        138.87        132.28         3.41 o                         
  10  -5   5          8.49          8.34         1.56 o                         
  11  -5   5         67.90         72.99         5.67 o                         
 -13  -4   5         15.25         25.25         4.81 o                         
 -12  -4   5          9.39         11.96         2.27 o                         
 -11  -4   5         74.63         74.07         3.32 o                         
 -10  -4   5         31.05         24.00         2.07 o                         
  -9  -4   5          9.45         10.57         1.53 o                         
  -8  -4   5         38.32         36.98         3.33 o                         
  -7  -4   5        122.91        112.04         3.68 o                         
  -6  -4   5        165.70        152.73         2.68 o                         
  -5  -4   5        277.29        264.40         2.92 o                         
  -4  -4   5        396.59        433.59         4.73 o                         
  -3  -4   5         23.55         13.62         0.87 o                         
  -2  -4   5        303.86        310.04         3.60 o                         
  -1  -4   5        516.78        563.25         5.86 o                         
   0  -4   5        158.24        173.69         2.41 o                         
   1  -4   5        460.91        467.65         5.05 o                         
   2  -4   5        182.47        193.86         2.66 o                         
   3  -4   5        130.78        135.16         2.17 o                         
   4  -4   5         75.43         62.02         1.62 o                         
   5  -4   5        142.18        142.15         2.70 o                         
   6  -4   5          0.06         -0.70         0.70 o                         
   7  -4   5        453.69        440.59         6.02 o                         
   8  -4   5          2.94          2.17         0.90 o                         
   9  -4   5         56.94         67.35         3.24 o                         
  10  -4   5          7.47          7.86         1.51 o                         
  11  -4   5          9.81          8.14         2.66 o                         
 -13  -3   5         10.77          5.84         3.78 o                         
 -12  -3   5          1.19          2.25         2.02 o                         
 -11  -3   5        103.08        107.33         7.33 o                         
 -10  -3   5         80.68         69.42         2.97 o                         
  -9  -3   5          3.06          2.08         1.24 o                         
  -8  -3   5         39.25         40.86         1.93 o                         
  -7  -3   5        121.20        117.98         2.87 o                         
  -6  -3   5        127.71        128.59         2.36 o                         
  -5  -3   5         83.86         86.26         2.08 o                         
  -4  -3   5        229.44        228.08         2.79 o                         
  -3  -3   5        993.73       1068.35        10.11 o                         
  -2  -3   5         13.48          7.43         0.65 o                         
  -1  -3   5       3601.65       3857.10        34.28 o                         
   0  -3   5        359.91        390.59         4.23 o                         
   1  -3   5        972.56        975.31         9.35 o                         
   2  -3   5         70.13         92.39         2.17 o                         
   3  -3   5        297.27        293.85         3.49 o                         
   4  -3   5        415.79        454.96         5.35 o                         
   5  -3   5        455.35        461.98         5.91 o                         
   6  -3   5         85.84         78.26         2.11 o                         
   7  -3   5          3.68          2.36         0.80 o                         
   8  -3   5        203.26        187.61         3.84 o                         
   9  -3   5        210.05        213.83         4.88 o                         
  10  -3   5         47.20         58.65         3.30 o                         
  11  -3   5          0.10          0.11         1.56 o                         
  12  -3   5         42.67         48.83         6.10 o                         
 -13  -2   5          4.59          2.23         3.44 o                         
 -12  -2   5         99.77        100.93         5.67 o                         
 -11  -2   5         57.51         59.70         3.71 o                         
 -10  -2   5         32.32         38.96         2.37 o                         
  -9  -2   5        109.66         98.50         4.27 o                         
  -8  -2   5          0.00         -0.81         0.81 o                         
  -7  -2   5        124.02        139.67         2.85 o                         
  -6  -2   5        174.50        153.23         2.87 o                         
  -5  -2   5         40.04         35.11         0.98 o                         
  -4  -2   5         44.20         35.62         0.86 o                         
  -3  -2   5         18.88         27.81         0.77 o                         
  -2  -2   5         15.20         18.48         1.65 o                         
  -1  -2   5       2657.20       2855.73        25.48 o                         
   0  -2   5       2449.44       2477.35        22.22 o                         
   1  -2   5        220.98        222.17         2.68 o                         
   2  -2   5          0.11          6.51         0.55 o                         
   3  -2   5        305.82        321.22         3.66 o                         
   4  -2   5       1067.46       1025.30        10.54 o                         
   5  -2   5          0.41          1.11         0.98 o                         
   6  -2   5        339.50        326.95         4.55 o                         
   7  -2   5        204.35        206.87         3.76 o                         
   8  -2   5         91.53         91.15         2.45 o                         
   9  -2   5         11.61         13.29         2.15 o                         
  10  -2   5          1.05          1.06         1.52 o                         
  11  -2   5         30.18         26.55         2.52 o                         
  12  -2   5          4.08          5.38         1.90 o                         
 -13  -1   5         14.28          9.45         2.59 o                         
 -12  -1   5         43.93         48.20         5.24 o                         
 -11  -1   5         37.80         39.89         3.44 o                         
 -10  -1   5         63.46         66.64         3.74 o                         
  -9  -1   5        191.27        177.23         3.97 o                         
  -8  -1   5         75.32         87.57         2.29 o                         
  -7  -1   5          2.80          1.56         0.79 o                         
  -6  -1   5        369.11        335.77         4.77 o                         
  -5  -1   5         12.08          8.22         0.89 o                         
  -4  -1   5        124.74         96.47         1.58 o                         
  -3  -1   5         83.36         81.09         1.24 o                         
  -2  -1   5       2352.65       2521.77        22.49 o                         
  -1  -1   5         24.49         25.51         0.87 o                         
   0  -1   5         12.55          8.84         0.48 o                         
   1  -1   5        154.93        148.19         1.90 o                         
   2  -1   5       1340.05       1260.66        11.68 o                         
   3  -1   5        535.88        560.80         6.07 o                         
   4  -1   5        444.04        412.89         5.18 o                         
   5  -1   5        645.49        724.55         9.14 o                         
   6  -1   5        265.41        218.26         3.38 o                         
   7  -1   5         63.51         58.78         1.84 o                         
   8  -1   5          0.87          0.14         1.36 o                         
   9  -1   5        300.32        296.75         7.26 o                         
  10  -1   5         98.98        103.46         5.93 o                         
  11  -1   5          5.75          5.74         2.06 o                         
  12  -1   5         10.31         13.75         2.15 o                         
  13  -1   5          9.39          8.07         3.61 o                         
 -13   0   5         49.63         48.52         4.47 o                         
 -12   0   5         54.37         54.95         6.44 o                         
 -11   0   5         25.82         17.93         2.47 o                         
 -10   0   5        232.12        224.75         6.72 o                         
  -9   0   5         10.35          8.44         1.17 o                         
  -8   0   5         55.14         51.99         1.94 o                         
  -7   0   5         23.22         22.61         1.17 o                         
  -6   0   5        568.05        534.19         5.91 o                         
  -5   0   5       1223.26       1244.77        12.50 o                         
  -4   0   5       3286.70       3271.87        31.38 o                         
  -3   0   5        104.19        113.91         2.23 o                         
  -2   0   5          5.27          9.68         0.44 o                         
  -1   0   5        645.27        650.86         6.72 o                         
   0   0   5        696.50        716.84         8.25 o                         
   1   0   5          0.19          0.87         0.29 o                         
   2   0   5        134.89        118.74         1.89 o                         
   3   0   5        109.13        108.85         1.84 o                         
   4   0   5          5.04          1.46         0.58 o                         
   5   0   5       1039.42       1114.09        12.38 o                         
   6   0   5         75.80         69.49         1.63 o                         
   7   0   5        140.68        138.97         3.11 o                         
   8   0   5       1613.05       1566.85        36.50 o                         
   9   0   5        238.58        258.08         9.96 o                         
  10   0   5        338.23        334.94        16.66 o                         
  11   0   5         44.51         43.00         2.88 o                         
  12   0   5         22.20         22.93         2.49 o                         
  13   0   5         23.34         23.01         3.61 o                         
 -13   1   5          6.06          9.49         2.58 o                         
 -12   1   5         29.58         32.27         3.13 o                         
 -11   1   5          0.27         -0.18         1.73 o                         
 -10   1   5         62.24         47.00         3.27 o                         
  -9   1   5        132.87        133.66         3.92 o                         
  -8   1   5         35.57         31.10         1.55 o                         
  -7   1   5        170.67        161.11         2.59 o                         
  -6   1   5         26.21         25.41         1.29 o                         
  -5   1   5       1310.56       1297.81        12.97 o                         
  -4   1   5        819.22        858.50         8.74 o                         
  -3   1   5          2.94          3.65         0.35 o                         
  -2   1   5        315.99        319.57         3.53 o                         
  -1   1   5         51.61         57.68         1.03 o                         
   0   1   5        798.72        793.63         8.00 o                         
   1   1   5        589.52        685.36         7.61 o                         
   2   1   5       1975.44       1946.31        20.46 o                         
   3   1   5        361.80        395.03         4.76 o                         
   4   1   5         36.95         45.78         1.19 o                         
   5   1   5         13.70         21.34         1.29 o                         
   6   1   5         33.49         29.18         1.25 o                         
   7   1   5        253.64        268.49         3.96 o                         
   8   1   5          0.50         -0.52         1.14 o                         
   9   1   5        232.05        219.15         8.42 o                         
  10   1   5         31.43         30.06         2.43 o                         
  11   1   5          1.04          1.51         1.59 o                         
  12   1   5          1.37          1.89         1.93 o                         
  13   1   5          3.87          4.38         2.31 o                         
 -13   2   5         15.51         16.82         2.92 o                         
 -12   2   5          5.69          1.43         2.10 o                         
 -11   2   5          7.71          9.70         2.19 o                         
 -10   2   5         20.35         19.59         2.49 o                         
  -9   2   5         14.57         13.87         2.10 o                         
  -8   2   5        132.90        141.41         3.79 o                         
  -7   2   5         70.61         55.34         1.51 o                         
  -6   2   5          0.13          1.47         0.49 o                         
  -5   2   5         73.41         84.31         3.20 o                         
  -4   2   5         42.00         57.17         2.84 o                         
  -3   2   5        847.20        890.45         9.91 o                         
  -2   2   5       2478.16       2646.31        28.08 o                         
  -1   2   5         47.63         34.34         0.82 o                         
   0   2   5        610.92        614.46         7.91 o                         
   1   2   5        477.21        508.35         8.30 o                         
   2   2   5          4.09          7.72         1.74 o                         
   3   2   5        332.30        351.90         4.57 o                         
   4   2   5        102.91        120.25         3.33 o                         
   5   2   5        242.49        271.42         5.80 o                         
   6   2   5        182.68        212.11         6.53 o                         
   7   2   5        379.75        351.19         7.73 o                         
   8   2   5         33.02         32.95         1.77 o                         
   9   2   5        538.38        511.25        13.39 o                         
  10   2   5        113.71        107.60         5.11 o                         
  11   2   5          7.30          6.44         1.28 o                         
  12   2   5         11.56         14.44         2.11 o                         
  13   2   5          7.96          8.13         2.08 o                         
 -13   3   5          7.64         14.63         4.47 o                         
 -12   3   5         28.22         35.22         3.37 o                         
 -11   3   5         10.49         13.22         2.35 o                         
 -10   3   5         44.31         46.82         5.50 o                         
  -9   3   5         77.42         71.46         3.70 o                         
  -8   3   5         78.02         79.90         2.54 o                         
  -7   3   5          0.06         -0.52         0.52 o                         
  -6   3   5        153.15        162.70         2.22 o                         
  -5   3   5        135.65        165.33         2.14 o                         
  -4   3   5        313.08        284.85         4.14 o                         
  -3   3   5          2.66          1.39         0.73 o                         
  -2   3   5       2631.56       2708.23        35.88 o                         
  -1   3   5          0.12          1.95         0.54 o                         
   0   3   5        357.98        352.60         4.63 o                         
   1   3   5        733.75        714.80        15.62 o                         
   2   3   5        349.20        359.43         5.44 o                         
   3   3   5       5322.91       5660.51        81.68 o                         
   4   3   5       2624.50       2712.94        43.84 o                         
   5   3   5          1.97          2.44         0.86 o                         
   6   3   5       3026.81       3093.12        50.02 o                         
   7   3   5         51.24         55.56         1.80 o                         
   8   3   5        113.32        106.06         2.65 o                         
   9   3   5          8.80          7.26         1.15 o                         
  10   3   5        159.04        152.85         3.77 o                         
  11   3   5         23.53         19.92         2.75 o                         
  12   3   5         52.35         57.04         3.49 o                         
  13   3   5         73.31         82.81         3.91 o                         
 -12   4   5          0.81          0.93         2.23 o                         
 -11   4   5          6.94          7.59         2.24 o                         
 -10   4   5         24.23         24.21         2.61 o                         
  -9   4   5         26.43         26.50         2.75 o                         
  -8   4   5        149.16        146.14         3.64 o                         
  -7   4   5         40.19         38.23         1.28 o                         
  -6   4   5          0.06          0.13         0.48 o                         
  -5   4   5       1282.11       1330.22        12.21 o                         
  -4   4   5         44.23         51.22         1.55 o                         
  -3   4   5        122.23        131.62         2.41 o                         
  -2   4   5       2252.50       2324.19        27.02 o                         
  -1   4   5         60.08         76.26         1.20 o                         
   0   4   5        609.31        629.85         6.45 o                         
   1   4   5        941.36        998.93        10.87 o                         
   2   4   5       5660.93       6138.09        63.03 o                         
   3   4   5        508.23        561.58         5.89 o                         
   4   4   5        104.25         88.57         2.04 o                         
   5   4   5       2359.89       2445.76        29.16 o                         
   6   4   5        211.53        222.87         3.58 o                         
   7   4   5        267.95        254.84         4.05 o                         
   8   4   5          0.20          2.53         0.95 o                         
   9   4   5          0.86          3.47         2.54 o                         
  10   4   5         97.27         96.28         2.90 o                         
  11   4   5          2.52         -0.39         2.30 o                         
  12   4   5         36.13         44.69         3.88 o                         
  13   4   5          0.66         -0.76         1.69 o                         
 -12   5   5         10.20         12.14         2.59 o                         
 -11   5   5          4.19          2.72         1.98 o                         
 -10   5   5        102.70        109.94         4.91 o                         
  -9   5   5         33.40         38.00         2.19 o                         
  -8   5   5         92.37         93.07         4.01 o                         
  -7   5   5        281.51        288.98         5.15 o                         
  -6   5   5         79.39         73.97         1.42 o                         
  -5   5   5         12.87         10.26         0.57 o                         
  -4   5   5        659.56        677.64         7.74 o                         
  -3   5   5         34.42         27.00         1.27 o                         
  -2   5   5        683.12        804.33         8.86 o                         
  -1   5   5       3282.33       3409.83        32.33 o                         
   0   5   5       4029.10       4171.32        39.37 o                         
   1   5   5       1957.00       2040.46        21.59 o                         
   2   5   5        470.35        589.78         9.97 o                         
   3   5   5         22.51         30.89         0.83 o                         
   4   5   5        456.34        529.25         5.67 o                         
   5   5   5       1034.90       1055.64        13.42 o                         
   6   5   5          5.16          9.40         1.15 o                         
   7   5   5         14.25         11.87         1.00 o                         
   8   5   5          0.86          0.83         0.83 o                         
   9   5   5         22.84         16.89         1.36 o                         
  10   5   5         82.57         87.21         3.47 o                         
  11   5   5         12.88         12.49         1.88 o                         
  12   5   5         38.79         34.75         2.69 o                         
  13   5   5          4.70         -1.03         1.81 o                         
 -12   6   5          4.53          7.90         3.44 o                         
 -11   6   5         18.90         26.97         4.12 o                         
 -10   6   5         54.58         46.89         4.81 o                         
  -9   6   5         47.52         48.29         2.45 o                         
  -8   6   5        334.58        341.64         5.80 o                         
  -7   6   5        143.94        143.96         2.85 o                         
  -6   6   5        670.33        637.98         7.87 o                         
  -5   6   5         13.88         13.77         0.85 o                         
  -4   6   5         98.81        100.60         1.89 o                         
  -3   6   5        372.94        342.69         4.37 o                         
  -2   6   5        353.00        317.46         3.38 o                         
  -1   6   5        258.34        216.35         2.50 o                         
   0   6   5       2781.75       2935.31        26.15 o                         
   1   6   5       2122.60       2123.29        20.71 o                         
   2   6   5        535.17        502.34         6.11 o                         
   3   6   5         44.13         49.47         1.34 o                         
   4   6   5        248.48        280.07         4.01 o                         
   5   6   5         75.25         75.35         2.48 o                         
   6   6   5         15.63         12.58         1.26 o                         
   7   6   5         83.04         80.88         2.75 o                         
   8   6   5       1041.59        958.04        12.61 o                         
   9   6   5          4.40          2.32         0.97 o                         
  10   6   5         72.62         52.15         2.80 o                         
  11   6   5         76.73         92.24         4.58 o                         
  12   6   5          2.27          0.33         1.69 o                         
  13   6   5         25.97         29.59         2.77 o                         
 -11   7   5         19.31         24.05         4.12 o                         
 -10   7   5         19.99         22.84         2.52 o                         
  -9   7   5          2.38          3.09         1.36 o                         
  -8   7   5          2.71          4.02         1.39 o                         
  -7   7   5        318.73        313.70         6.30 o                         
  -6   7   5         16.31         16.83         1.22 o                         
  -5   7   5        249.45        235.28         3.71 o                         
  -4   7   5          3.16          5.16         0.72 o                         
  -3   7   5         91.56         97.65         1.66 o                         
  -2   7   5         46.98         43.37         0.98 o                         
  -1   7   5        487.24        537.56         5.79 o                         
   0   7   5       1304.78       1278.83        14.12 o                         
   1   7   5         22.24         23.46         0.89 o                         
   2   7   5        204.03        196.92         2.72 o                         
   3   7   5        119.91        117.14         1.96 o                         
   4   7   5         46.71         58.08         1.51 o                         
   5   7   5        776.95        753.48         8.85 o                         
   6   7   5         91.13         91.78         2.22 o                         
   7   7   5        612.47        638.07         8.90 o                         
   8   7   5         67.20         63.55         2.19 o                         
   9   7   5         41.58         37.75         1.81 o                         
  10   7   5        197.94        215.18         5.61 o                         
  11   7   5         13.74         14.71         2.98 o                         
  12   7   5         20.08         26.30         2.54 o                         
  13   7   5         13.33         14.27         2.88 o                         
 -11   8   5          0.96          4.64         3.26 o                         
 -10   8   5          2.79          3.53         1.69 o                         
  -9   8   5         48.56         50.12         3.72 o                         
  -8   8   5          0.32          0.31         1.26 o                         
  -7   8   5         36.13         35.35         1.86 o                         
  -6   8   5         56.36         51.42         2.93 o                         
  -5   8   5        186.47        190.95         3.90 o                         
  -4   8   5         41.45         38.50         2.59 o                         
  -3   8   5         12.90         12.94         0.78 o                         
  -2   8   5        233.44        230.47         3.33 o                         
  -1   8   5        565.96        574.24         6.26 o                         
   0   8   5         40.02         29.05         1.15 o                         
   1   8   5         23.39         29.65         1.07 o                         
   2   8   5        727.60        723.19         7.85 o                         
   3   8   5         10.36          7.39         0.74 o                         
   4   8   5          8.04          6.35         0.75 o                         
   5   8   5        654.36        648.15         9.30 o                         
   6   8   5         54.97         68.71         2.18 o                         
   7   8   5        266.07        261.23         4.66 o                         
   8   8   5         37.42         34.34         2.40 o                         
   9   8   5          4.81          5.57         1.52 o                         
  10   8   5         91.39         91.70         3.79 o                         
  11   8   5          5.74          5.13         1.78 o                         
  12   8   5          0.16          0.33         1.82 o                         
 -10   9   5         78.46         90.31         3.84 o                         
  -9   9   5         18.27         18.68         2.12 o                         
  -8   9   5         46.23         50.59         2.76 o                         
  -7   9   5          2.48          1.80         1.18 o                         
  -6   9   5         98.73         98.87         2.90 o                         
  -5   9   5          3.48          6.68         1.20 o                         
  -4   9   5        143.41        129.42         3.68 o                         
  -3   9   5         14.36         12.34         1.26 o                         
  -2   9   5        238.96        244.01         4.16 o                         
  -1   9   5        800.09        801.43        10.78 o                         
   0   9   5        177.61        172.64         2.96 o                         
   1   9   5        274.77        260.98         3.97 o                         
   2   9   5        110.58        113.70         2.12 o                         
   3   9   5        499.42        512.44         6.04 o                         
   4   9   5        851.38        836.94         9.21 o                         
   5   9   5        960.21        949.11        11.12 o                         
   6   9   5         55.64         64.88         2.17 o                         
   7   9   5        140.32        142.51         3.29 o                         
   8   9   5        120.15        116.26         3.67 o                         
   9   9   5          6.88          8.16         1.75 o                         
  10   9   5         42.19         39.51         2.73 o                         
  11   9   5          1.49          0.90         1.74 o                         
  12   9   5          0.52         -1.67         1.67 o                         
  -9  10   5         20.97         22.31         2.39 o                         
  -8  10   5         31.50         39.76         2.64 o                         
  -7  10   5          3.00          0.31         1.20 o                         
  -6  10   5          8.25          8.18         1.38 o                         
  -5  10   5        289.68        262.88         5.38 o                         
  -4  10   5         49.20         53.28         2.57 o                         
  -3  10   5          2.10          1.71         1.10 o                         
  -2  10   5        156.03        145.19         3.95 o                         
  -1  10   5        275.23        245.56         5.05 o                         
   0  10   5        293.65        266.46         4.40 o                         
   1  10   5        148.37        146.52         3.26 o                         
   2  10   5          1.09         -0.93         0.93 o                         
   3  10   5        296.46        305.30         4.74 o                         
   4  10   5        691.04        688.60         9.67 o                         
   5  10   5          1.52          2.78         1.03 o                         
   6  10   5        124.91        112.78         3.26 o                         
   7  10   5          7.01          8.64         1.25 o                         
   8  10   5         38.79         41.00         2.03 o                         
   9  10   5         44.70         43.83         2.63 o                         
  10  10   5         11.97         12.29         2.41 o                         
  11  10   5          1.30         -0.10         1.75 o                         
  -8  11   5          1.37          0.49         2.02 o                         
  -7  11   5         48.84         57.88         2.67 o                         
  -6  11   5         10.15         11.85         1.57 o                         
  -5  11   5        123.97        122.58         3.57 o                         
  -4  11   5         34.29         30.91         2.91 o                         
  -3  11   5         40.35         42.00         3.86 o                         
  -2  11   5        129.02        137.53         4.72 o                         
  -1  11   5        223.35        226.51         5.01 o                         
   0  11   5         33.25         32.53         2.04 o                         
   1  11   5         42.48         44.34         2.05 o                         
   2  11   5        317.34        319.55         4.99 o                         
   3  11   5        218.93        217.90         4.34 o                         
   4  11   5        109.31        112.64         3.32 o                         
   5  11   5        137.69        143.32         4.86 o                         
   6  11   5         54.00         57.14         3.17 o                         
   7  11   5          2.95          0.27         1.43 o                         
   8  11   5         12.04         12.24         2.58 o                         
   9  11   5          1.05          0.54         1.55 o                         
  10  11   5          0.03         -1.71         1.71 o                         
  11  11   5         24.35         20.64         2.54 o                         
  -7  12   5          4.24          5.37         1.93 o                         
  -6  12   5         29.26         31.92         2.18 o                         
  -5  12   5         32.23         31.07         3.11 o                         
  -4  12   5         19.27         20.83         1.97 o                         
  -3  12   5         38.99         37.55         2.84 o                         
  -2  12   5         34.50         27.47         2.35 o                         
  -1  12   5        163.56        171.07         4.38 o                         
   0  12   5        318.55        313.94         7.40 o                         
   1  12   5          0.45         -1.15         1.15 o                         
   2  12   5        319.27        309.63         7.94 o                         
   3  12   5         19.97         15.31         1.69 o                         
   4  12   5         47.30         49.31         3.15 o                         
   5  12   5         66.38         64.45         3.50 o                         
   6  12   5        144.89        145.31         4.95 o                         
   7  12   5         42.67         31.85         2.63 o                         
   8  12   5         51.23         43.28         5.15 o                         
   9  12   5         28.55         30.06         4.81 o                         
  10  12   5         30.65         29.20         5.15 o                         
  -6  13   5         17.34         20.24         1.97 o                         
  -5  13   5          5.54          4.88         1.77 o                         
  -4  13   5         19.26         18.57         2.04 o                         
  -3  13   5         20.29         20.69         2.10 o                         
  -2  13   5         81.63         89.70         4.19 o                         
  -1  13   5          3.31          3.08         1.45 o                         
   0  13   5         41.26         39.66         2.38 o                         
   1  13   5         87.44         89.90         3.26 o                         
   2  13   5          4.81          7.62         1.55 o                         
   3  13   5         89.82         92.74         3.32 o                         
   4  13   5          4.94          7.53         1.49 o                         
   5  13   5          0.52         -0.12         1.65 o                         
   6  13   5         10.21          6.00         2.02 o                         
   7  13   5         71.86         67.33         6.18 o                         
   8  13   5          3.56          2.58         3.26 o                         
   9  13   5          3.87          7.39         3.95 o                         
  -4  14   5         53.83         58.87         3.20 o                         
  -3  14   5          1.07          1.31         2.01 o                         
  -2  14   5         19.66         22.26         3.61 o                         
  -1  14   5          1.15         -0.33         1.32 o                         
   0  14   5         25.29         29.60         2.54 o                         
   1  14   5         19.75         20.74         2.05 o                         
   2  14   5        103.79        121.51         3.98 o                         
   3  14   5          8.83         16.50         1.86 o                         
   4  14   5          5.00          4.14         1.84 o                         
   5  14   5         46.09         51.08         3.50 o                         
   6  14   5          0.16         -0.52         1.77 o                         
   7  14   5         16.68         19.06         4.29 o                         
  -1  15   5         33.11         37.83         3.27 o                         
   0  15   5          0.42         -0.75         1.48 o                         
   1  15   5         97.67        101.04         3.80 o                         
   2  15   5         16.57         13.52         1.98 o                         
   3  15   5          7.72         13.47         1.88 o                         
   4  15   5         64.46         74.22         5.32 o                         
   5  15   5          2.18          1.72         2.06 o                         
  -2 -12   6          0.18         -0.92         1.90 o                         
  -1 -12   6         24.07         30.40         4.47 o                         
  -6 -11   6         11.52         10.38         2.42 o                         
  -5 -11   6         10.74         12.13         2.61 o                         
  -4 -11   6         10.19          9.51         1.92 o                         
  -3 -11   6          2.28          1.35         1.86 o                         
  -2 -11   6          3.13          5.25         1.37 o                         
  -1 -11   6         54.19         66.56         2.42 o                         
   0 -11   6         14.99         18.22         1.56 o                         
   1 -11   6         62.56         63.27         2.45 o                         
   2 -11   6          5.88          5.81         2.13 o                         
   3 -11   6          1.77          0.42         1.20 o                         
  -8 -10   6          1.82          1.38         1.72 o                         
  -7 -10   6         52.53         61.09         5.93 o                         
  -6 -10   6          1.04          1.20         1.94 o                         
  -5 -10   6         20.06         22.97         2.66 o                         
  -4 -10   6         22.01         21.89         2.20 o                         
  -3 -10   6          6.01          8.29         1.74 o                         
  -2 -10   6         89.32         98.01         2.65 o                         
  -1 -10   6         14.90         13.29         1.35 o                         
   0 -10   6         58.67         73.18         2.37 o                         
   1 -10   6          0.13          0.57         1.24 o                         
   2 -10   6         65.27         65.91         2.36 o                         
   3 -10   6        122.66        138.48         3.41 o                         
   4 -10   6          0.07          0.47         1.14 o                         
   5 -10   6         35.98         33.45         1.95 o                         
  -9  -9   6          4.11          1.27         1.58 o                         
  -8  -9   6         32.76         34.80         2.98 o                         
  -7  -9   6         35.99         36.30         2.54 o                         
  -6  -9   6          4.71          5.10         1.59 o                         
  -5  -9   6         17.84         17.08         1.94 o                         
  -4  -9   6         23.47         25.38         1.75 o                         
  -3  -9   6         11.84         15.14         1.10 o                         
  -2  -9   6          8.21         10.07         1.18 o                         
  -1  -9   6         99.64        110.27         2.69 o                         
   0  -9   6         92.57         78.41         2.32 o                         
   1  -9   6         24.53         25.33         1.54 o                         
   2  -9   6         33.78         27.57         1.57 o                         
   3  -9   6          0.36         -0.97         1.04 o                         
   4  -9   6         27.97         26.98         1.99 o                         
   5  -9   6         27.39         27.11         1.75 o                         
   6  -9   6         10.33          7.57         1.37 o                         
   7  -9   6          0.57         -1.89         2.23 o                         
 -10  -8   6         45.75         42.69         2.83 o                         
  -9  -8   6         26.51         26.47         2.35 o                         
  -8  -8   6          9.55          7.28         1.67 o                         
  -7  -8   6          8.47          8.97         1.71 o                         
  -6  -8   6         54.24         59.62         2.84 o                         
  -5  -8   6         34.10         31.24         2.05 o                         
  -4  -8   6         10.10          9.32         1.33 o                         
  -3  -8   6         39.85         38.29         1.48 o                         
  -2  -8   6         10.59         11.44         1.11 o                         
  -1  -8   6        361.06        351.71         4.73 o                         
   0  -8   6        253.73        265.18         4.36 o                         
   1  -8   6        460.25        477.74         6.61 o                         
   2  -8   6         15.91         17.89         2.41 o                         
   3  -8   6          4.63          3.62         1.12 o                         
   4  -8   6          5.48          2.33         1.14 o                         
   5  -8   6         13.48         14.21         1.52 o                         
   6  -8   6        178.85        192.11         4.40 o                         
   7  -8   6          0.10          0.09         1.22 o                         
   8  -8   6          1.01          1.47         1.33 o                         
 -11  -7   6         50.61         42.26         2.89 o                         
 -10  -7   6          1.10         -0.63         1.55 o                         
  -9  -7   6          1.74          1.50         1.67 o                         
  -8  -7   6         10.45         11.85         2.63 o                         
  -7  -7   6         11.31         12.73         1.72 o                         
  -6  -7   6        278.00        273.78         6.02 o                         
  -5  -7   6         12.93         10.61         1.40 o                         
  -4  -7   6         77.46         74.59         2.96 o                         
  -3  -7   6        231.74        211.38         3.40 o                         
  -2  -7   6        356.40        375.56         5.30 o                         
  -1  -7   6         21.96         22.79         1.31 o                         
   0  -7   6        231.05        214.47         3.63 o                         
   1  -7   6          6.96          2.81         0.97 o                         
   2  -7   6        435.09        439.78         6.10 o                         
   3  -7   6        459.52        425.71         5.98 o                         
   4  -7   6         28.98         31.59         1.53 o                         
   5  -7   6          6.95          8.15         1.56 o                         
   6  -7   6          1.61          2.64         1.13 o                         
   7  -7   6        320.75        338.23         6.16 o                         
   8  -7   6         18.06         20.71         1.77 o                         
   9  -7   6          7.49          8.16         1.75 o                         
 -11  -6   6          1.02         -0.66         1.61 o                         
 -10  -6   6          0.24          0.77         1.43 o                         
  -9  -6   6         12.91         17.23         1.91 o                         
  -8  -6   6         12.95          7.16         1.55 o                         
  -7  -6   6         11.62         11.08         1.62 o                         
  -6  -6   6          3.19          5.23         1.42 o                         
  -5  -6   6        295.36        313.30         5.31 o                         
  -4  -6   6          7.46          4.44         0.97 o                         
  -3  -6   6         90.31         79.67         1.95 o                         
  -2  -6   6        139.15        133.88         3.31 o                         
  -1  -6   6        347.53        329.01         4.69 o                         
   0  -6   6        498.15        456.07         6.01 o                         
   1  -6   6         46.17         37.57         1.51 o                         
   2  -6   6          0.93         -0.01         0.81 o                         
   3  -6   6          0.88         -0.76         0.76 o                         
   4  -6   6          3.45          0.60         0.84 o                         
   5  -6   6         44.30         41.16         1.69 o                         
   6  -6   6        242.52        231.03         4.38 o                         
   7  -6   6         97.70         94.22         2.58 o                         
   8  -6   6         55.39         52.62         2.34 o                         
   9  -6   6         21.26         23.17         3.20 o                         
  10  -6   6          1.18          3.61         2.92 o                         
 -12  -5   6          0.12         -2.18         2.18 o                         
 -11  -5   6          3.04          1.79         1.63 o                         
 -10  -5   6          1.95         -0.83         1.38 o                         
  -9  -5   6          1.94          4.10         1.44 o                         
  -8  -5   6          7.48          8.76         1.74 o                         
  -7  -5   6         20.85         19.83         1.78 o                         
  -6  -5   6         13.34         17.83         2.58 o                         
  -5  -5   6         18.30         22.42         1.41 o                         
  -4  -5   6          7.93          6.10         1.43 o                         
  -3  -5   6        464.89        432.92         5.40 o                         
  -2  -5   6         24.25         21.50         1.00 o                         
  -1  -5   6         42.15         34.08         1.47 o                         
   0  -5   6          0.57          2.07         1.37 o                         
   1  -5   6        545.73        538.07         6.28 o                         
   2  -5   6        182.26        155.00         2.81 o                         
   3  -5   6          0.78         -0.69         0.69 o                         
   4  -5   6         30.12         23.75         1.27 o                         
   5  -5   6          0.05         -0.11         0.79 o                         
   6  -5   6         35.30         44.32         1.73 o                         
   7  -5   6         22.31         21.15         1.39 o                         
   8  -5   6          0.95          1.28         1.02 o                         
   9  -5   6          2.26          3.13         1.48 o                         
  10  -5   6          1.16          2.29         1.52 o                         
 -12  -4   6          1.28          4.10         2.06 o                         
 -11  -4   6         26.54         27.12         2.91 o                         
 -10  -4   6         35.64         28.75         2.29 o                         
  -9  -4   6         98.02         92.47         3.36 o                         
  -8  -4   6         19.64         17.82         1.74 o                         
  -7  -4   6         75.44         77.14         2.94 o                         
  -6  -4   6          1.82          1.34         1.14 o                         
  -5  -4   6         87.15         84.47         1.94 o                         
  -4  -4   6         47.78         36.84         1.15 o                         
  -3  -4   6          3.50          1.74         0.56 o                         
  -2  -4   6       1261.35       1278.48        12.17 o                         
  -1  -4   6        141.75        149.78         2.26 o                         
   0  -4   6         27.16         22.84         0.91 o                         
   1  -4   6         10.18          3.49         0.58 o                         
   2  -4   6        742.81        692.40         8.94 o                         
   3  -4   6        343.71        320.93         4.21 o                         
   4  -4   6         72.13         80.06         2.01 o                         
   5  -4   6        211.33        179.65         3.19 o                         
   6  -4   6          5.21          3.64         0.90 o                         
   7  -4   6         91.81         89.36         2.33 o                         
   8  -4   6         51.45         48.53         1.86 o                         
   9  -4   6         25.39         19.73         1.86 o                         
  10  -4   6         79.79         88.80         3.40 o                         
  11  -4   6          2.24          3.46         2.10 o                         
 -12  -3   6         13.57         18.81         2.84 o                         
 -11  -3   6         60.63         44.64         3.46 o                         
 -10  -3   6         22.45         25.26         2.13 o                         
  -9  -3   6          0.75          0.44         1.14 o                         
  -8  -3   6          7.11         11.25         1.45 o                         
  -7  -3   6         39.17         41.25         1.82 o                         
  -6  -3   6        175.13        168.49         5.63 o                         
  -5  -3   6         28.09         27.03         1.11 o                         
  -4  -3   6         17.82         17.75         0.88 o                         
  -3  -3   6         16.00         13.64         1.14 o                         
  -2  -3   6          1.03          1.18         0.70 o                         
  -1  -3   6       1716.31       1704.12        15.74 o                         
   0  -3   6         16.98         21.89         0.86 o                         
   1  -3   6         48.38         64.61         1.37 o                         
   2  -3   6        203.43        163.76         2.84 o                         
   3  -3   6         69.08         68.88         1.50 o                         
   4  -3   6        732.69        752.01         8.84 o                         
   5  -3   6         60.40         64.43         1.84 o                         
   6  -3   6         29.77         29.43         1.33 o                         
   7  -3   6         23.83         21.33         1.67 o                         
   8  -3   6          0.51         -0.20         1.59 o                         
   9  -3   6          0.05         -0.46         1.19 o                         
  10  -3   6         12.56         11.94         2.05 o                         
  11  -3   6         46.78         55.77         5.67 o                         
 -13  -2   6          0.32         -2.06         2.06 o                         
 -12  -2   6          7.75          6.77         2.47 o                         
 -11  -2   6         39.13         33.63         3.15 o                         
 -10  -2   6         83.42         78.04         5.67 o                         
  -9  -2   6         13.03         16.46         2.15 o                         
  -8  -2   6          0.89         -0.19         1.30 o                         
  -7  -2   6         54.53         54.23         1.89 o                         
  -6  -2   6        143.83        129.93         2.76 o                         
  -5  -2   6         16.62         22.56         0.79 o                         
  -4  -2   6          3.98          2.42         0.40 o                         
  -3  -2   6         18.15         11.55         0.61 o                         
  -2  -2   6        219.00        239.63         2.86 o                         
  -1  -2   6        817.32        852.99         8.24 o                         
   0  -2   6        297.22        327.23         3.69 o                         
   1  -2   6       2368.69       2578.79        23.26 o                         
   2  -2   6       1105.90       1189.84        11.28 o                         
   3  -2   6        131.73        130.68         2.03 o                         
   4  -2   6       1094.74       1111.63        11.50 o                         
   5  -2   6        358.47        329.94         5.29 o                         
   6  -2   6        267.62        274.90         4.56 o                         
   7  -2   6        131.46        130.69         3.15 o                         
   8  -2   6         40.60         43.81         2.26 o                         
   9  -2   6          0.18          0.12         1.44 o                         
  10  -2   6          0.81         -0.27         1.49 o                         
  11  -2   6          1.17          2.68         1.73 o                         
  12  -2   6          1.50          0.05         1.81 o                         
 -13  -1   6          7.57          7.46         2.56 o                         
 -12  -1   6          6.63          5.78         2.27 o                         
 -11  -1   6          0.20          1.40         2.05 o                         
 -10  -1   6          4.18          2.91         1.86 o                         
  -9  -1   6         42.80         46.56         3.22 o                         
  -8  -1   6        147.35        156.78         5.01 o                         
  -7  -1   6          1.26          2.04         0.81 o                         
  -6  -1   6         21.99         20.68         1.14 o                         
  -5  -1   6        476.17        499.22         5.62 o                         
  -4  -1   6         52.51         60.17         1.29 o                         
  -3  -1   6         63.05         47.26         1.29 o                         
  -2  -1   6        568.36        577.20         5.75 o                         
  -1  -1   6        229.24        242.34         2.84 o                         
   0  -1   6        264.41        267.20         3.05 o                         
   1  -1   6        265.58        229.62         3.29 o                         
   2  -1   6         40.13         44.09         1.07 o                         
   3  -1   6       1008.02        921.43        10.42 o                         
   4  -1   6        510.61        557.29         6.80 o                         
   5  -1   6       1537.48       1534.48        16.87 o                         
   6  -1   6        262.67        234.48         4.71 o                         
   7  -1   6        836.72        818.76        10.74 o                         
   8  -1   6         48.05         53.75         2.88 o                         
   9  -1   6         26.21         26.98         2.22 o                         
  10  -1   6         22.14         18.58         2.22 o                         
  11  -1   6         35.83         36.64         2.81 o                         
  12  -1   6         15.78         21.54         3.69 o                         
 -13   0   6          3.68          4.36         2.35 o                         
 -12   0   6          0.19          0.37         2.06 o                         
 -11   0   6          0.15          0.04         1.89 o                         
 -10   0   6         13.52         17.40         2.42 o                         
  -9   0   6          2.87         -0.70         1.56 o                         
  -8   0   6         34.26         37.95         1.89 o                         
  -7   0   6         59.62         64.75         1.85 o                         
  -6   0   6        677.38        654.87         8.64 o                         
  -5   0   6        229.99        205.33         2.75 o                         
  -4   0   6        152.00        154.73         2.21 o                         
  -3   0   6         25.11         40.31         1.39 o                         
  -2   0   6          2.28          8.35         0.55 o                         
  -1   0   6       4366.24       4566.58        48.58 o                         
   0   0   6          0.36          0.53         1.02 o                         
   1   0   6         79.77         89.47         1.54 o                         
   2   0   6        116.36        106.44         1.86 o                         
   3   0   6          5.78          2.02         0.56 o                         
   4   0   6       1002.62       1029.19        11.51 o                         
   5   0   6          4.22          1.79         0.59 o                         
   6   0   6       1235.46       1229.17        17.01 o                         
   7   0   6        331.88        321.47         7.26 o                         
   8   0   6         11.10         10.39         1.65 o                         
   9   0   6        170.19        176.06         5.23 o                         
  10   0   6         11.78          8.21         1.73 o                         
  11   0   6         11.15          7.01         1.81 o                         
  12   0   6          9.94          7.84         2.92 o                         
 -13   1   6          1.18          0.47         2.27 o                         
 -12   1   6          0.35         -0.28         2.40 o                         
 -11   1   6         46.25         48.55         3.50 o                         
 -10   1   6          0.01         -1.49         1.49 o                         
  -9   1   6          3.15          3.42         2.15 o                         
  -8   1   6         37.97         34.90         2.05 o                         
  -7   1   6          0.70         -0.09         0.71 o                         
  -6   1   6        161.94        155.79         2.37 o                         
  -5   1   6        856.15        810.15        11.01 o                         
  -4   1   6        156.44        151.14         2.61 o                         
  -3   1   6       2952.31       2966.63        26.30 o                         
  -2   1   6        210.34        208.51         2.58 o                         
  -1   1   6        462.99        463.43         5.01 o                         
   0   1   6       2309.37       2347.56        22.71 o                         
   1   1   6        763.09        795.75         8.90 o                         
   2   1   6        114.92        119.89         1.97 o                         
   3   1   6        367.99        384.63         4.78 o                         
   4   1   6         28.03         19.60         0.82 o                         
   5   1   6         21.57         22.47         1.04 o                         
   6   1   6          0.03          2.03         0.58 o                         
   7   1   6         26.22         26.99         2.02 o                         
   8   1   6        217.44        196.93         5.48 o                         
   9   1   6        913.20        870.50        27.65 o                         
  10   1   6          2.17         -0.08         1.46 o                         
  11   1   6         44.72         40.10         2.84 o                         
  12   1   6         48.64         43.93         3.01 o                         
  13   1   6         70.56         76.26         5.50 o                         
 -13   2   6          0.17         -0.97         2.18 o                         
 -12   2   6          0.24         -1.90         1.90 o                         
 -11   2   6         13.77         13.62         2.35 o                         
 -10   2   6         20.78         17.75         2.35 o                         
  -9   2   6          0.37         -0.44         1.89 o                         
  -8   2   6          1.53          0.43         1.46 o                         
  -7   2   6        481.36        485.08         6.90 o                         
  -6   2   6        292.40        304.86         4.64 o                         
  -5   2   6       1026.87       1080.37        10.93 o                         
  -4   2   6       1720.38       1796.28        19.46 o                         
  -3   2   6          0.03         -0.63         0.73 o                         
  -2   2   6          7.21          0.29         0.31 o                         
  -1   2   6       1254.63       1344.02        13.22 o                         
   0   2   6         43.25         54.16         1.18 o                         
   1   2   6        883.84        857.70         9.43 o                         
   2   2   6        501.29        528.04         6.93 o                         
   3   2   6       1228.71       1251.57        17.13 o                         
   4   2   6         42.10         31.01         1.08 o                         
   5   2   6          6.04         15.23         1.71 o                         
   6   2   6          4.79          5.67         1.37 o                         
   7   2   6          1.52          0.01         1.04 o                         
   8   2   6          0.65         -1.04         1.04 o                         
   9   2   6         37.60         40.48         2.66 o                         
  10   2   6          1.97         -0.87         1.30 o                         
  11   2   6         10.87         11.12         1.64 o                         
  12   2   6          9.39          8.33         2.31 o                         
  13   2   6         22.58         21.20         2.97 o                         
 -12   3   6         13.64         13.56         5.24 o                         
 -11   3   6          0.09          0.09         1.77 o                         
 -10   3   6         94.55        104.24         4.79 o                         
  -9   3   6          0.01         -1.44         1.44 o                         
  -8   3   6         36.66         37.42         2.61 o                         
  -7   3   6         88.15         87.52         2.62 o                         
  -6   3   6        225.82        201.84         2.93 o                         
  -5   3   6        346.43        392.30         5.99 o                         
  -4   3   6        101.75         76.69         1.84 o                         
  -3   3   6        263.30        262.87         4.57 o                         
  -2   3   6         13.31          9.46         0.65 o                         
  -1   3   6        913.32        968.96        11.91 o                         
   0   3   6        502.53        527.20         6.82 o                         
   1   3   6         10.97         16.74         0.98 o                         
   2   3   6       1177.73       1125.01        15.52 o                         
   3   3   6         66.47         82.51         1.93 o                         
   4   3   6        221.68        262.76         4.29 o                         
   5   3   6        372.68        380.05         7.68 o                         
   6   3   6        421.93        387.89         7.97 o                         
   7   3   6         88.81         98.83         3.34 o                         
   8   3   6          8.88          7.51         1.43 o                         
   9   3   6         11.63          7.26         1.35 o                         
  10   3   6          4.42          2.43         1.20 o                         
  11   3   6         30.20         29.74         2.07 o                         
  12   3   6         14.15         16.25         2.67 o                         
  13   3   6         59.98         55.94         8.50 o                         
 -12   4   6          1.06         -0.60         3.01 o                         
 -11   4   6         21.01         24.50         2.79 o                         
 -10   4   6        194.37        201.38         6.62 o                         
  -9   4   6         13.43         10.62         2.12 o                         
  -8   4   6         71.11         72.41         2.65 o                         
  -7   4   6        126.61        117.69         3.16 o                         
  -6   4   6        330.10        318.09         4.22 o                         
  -5   4   6        254.58        281.00         4.28 o                         
  -4   4   6          8.92          4.12         0.89 o                         
  -3   4   6         36.62         39.03         1.51 o                         
  -2   4   6       1563.75       1587.93        21.65 o                         
  -1   4   6        353.53        391.16         4.24 o                         
   0   4   6       6214.05       6840.34        70.18 o                         
   1   4   6       1290.13       1312.79        37.48 o                         
   2   4   6        290.62        385.55         5.86 o                         
   3   4   6        657.70        777.39         9.65 o                         
   4   4   6       1965.87       1955.03        23.53 o                         
   5   4   6        302.50        297.41         4.82 o                         
   6   4   6        450.90        484.48         7.32 o                         
   7   4   6         92.65         90.08         2.73 o                         
   8   4   6         68.06         66.71         3.38 o                         
   9   4   6        116.60        126.95         4.20 o                         
  10   4   6          2.66          3.95         1.25 o                         
  11   4   6          2.84          1.25         1.85 o                         
  12   4   6         29.43         36.24         3.40 o                         
  13   4   6         36.19         33.46         4.89 o                         
 -12   5   6         15.93         16.18         2.84 o                         
 -11   5   6         17.69         19.17         2.73 o                         
 -10   5   6         66.67         71.21         4.47 o                         
  -9   5   6        174.48        171.61         5.89 o                         
  -8   5   6        251.85        246.95         5.23 o                         
  -7   5   6          6.79          4.93         1.23 o                         
  -6   5   6         40.11         39.05         1.56 o                         
  -5   5   6        149.35        132.19         2.66 o                         
  -4   5   6        635.26        547.00         8.82 o                         
  -3   5   6        119.66        113.13         2.37 o                         
  -2   5   6        323.81        270.21         3.50 o                         
  -1   5   6        244.66        250.62         2.99 o                         
   0   5   6        132.78        138.58         1.99 o                         
   1   5   6       1506.40       1322.63        27.13 o                         
   2   5   6        242.88        244.38         4.54 o                         
   3   5   6        163.39        168.36         4.61 o                         
   4   5   6         15.07         17.55         0.65 o                         
   5   5   6        284.54        260.60         4.40 o                         
   6   5   6        137.54        120.99         2.77 o                         
   7   5   6          4.18          1.10         1.11 o                         
   8   5   6        273.76        287.07         5.68 o                         
   9   5   6        252.10        260.82         5.43 o                         
  10   5   6         13.86         11.42         1.41 o                         
  11   5   6          1.87          2.15         1.72 o                         
  12   5   6         74.49         82.50         3.80 o                         
  13   5   6         25.42         23.64         3.22 o                         
 -12   6   6          5.95          9.10         3.44 o                         
 -11   6   6          3.71          6.35         3.09 o                         
 -10   6   6        109.04        125.55         7.39 o                         
  -9   6   6          0.02         -0.42         1.20 o                         
  -8   6   6         90.51         91.27         3.06 o                         
  -7   6   6         99.73        106.54         3.22 o                         
  -6   6   6        170.15        161.38         2.93 o                         
  -5   6   6          7.60          7.08         0.82 o                         
  -4   6   6          7.80          7.37         0.84 o                         
  -3   6   6          0.95          1.15         0.48 o                         
  -2   6   6         27.51         19.79         0.88 o                         
  -1   6   6         93.69         99.71         1.62 o                         
   0   6   6       1060.06       1027.44        10.35 o                         
   1   6   6        151.74        177.96         3.02 o                         
   2   6   6        565.77        618.27         7.98 o                         
   3   6   6        622.89        594.14         6.39 o                         
   4   6   6        154.15        131.02         2.26 o                         
   5   6   6         43.85         41.89         2.90 o                         
   6   6   6        154.49        158.40         4.88 o                         
   7   6   6         73.97         59.94         2.30 o                         
   8   6   6        132.82        115.71         3.31 o                         
   9   6   6        125.06        106.42         2.93 o                         
  10   6   6         50.30         51.42         2.22 o                         
  11   6   6         14.75         17.70         2.14 o                         
  12   6   6         66.29         61.97         4.06 o                         
  13   6   6         17.14         18.26         2.41 o                         
 -11   7   6         30.93         30.23         4.47 o                         
 -10   7   6         66.15         81.07         6.18 o                         
  -9   7   6          6.77          8.53         1.81 o                         
  -8   7   6         38.13         35.22         4.05 o                         
  -7   7   6         26.29         28.75         1.97 o                         
  -6   7   6         10.83         11.20         1.20 o                         
  -5   7   6        416.42        409.12         6.25 o                         
  -4   7   6         71.83         70.12         2.01 o                         
  -3   7   6          0.12         -0.19         0.53 o                         
  -2   7   6        132.33        127.04         1.93 o                         
  -1   7   6         96.22        112.16         1.81 o                         
   0   7   6        717.59        708.44         7.47 o                         
   1   7   6         12.13         14.28         1.00 o                         
   2   7   6        143.81        128.53         2.22 o                         
   3   7   6        267.87        287.07         3.57 o                         
   4   7   6         60.36         51.86         1.36 o                         
   5   7   6         17.13         12.55         1.16 o                         
   6   7   6         67.88         57.87         2.09 o                         
   7   7   6          6.82          5.57         1.21 o                         
   8   7   6          0.08          2.13         1.20 o                         
   9   7   6         69.16         66.65         2.60 o                         
  10   7   6          0.62          0.13         1.55 o                         
  11   7   6         25.25         25.88         2.36 o                         
  12   7   6          0.02          1.51         2.34 o                         
 -10   8   6         18.83         21.47         4.12 o                         
  -9   8   6          9.96         11.76         2.81 o                         
  -8   8   6         22.05         19.23         1.82 o                         
  -7   8   6          0.03          0.04         1.12 o                         
  -6   8   6        123.53        111.17         2.91 o                         
  -5   8   6         35.99         38.08         3.37 o                         
  -4   8   6        110.41        100.71         3.08 o                         
  -3   8   6         19.46         22.54         1.89 o                         
  -2   8   6          5.70          7.51         0.74 o                         
  -1   8   6         22.40         22.74         0.90 o                         
   0   8   6         39.20         43.96         1.18 o                         
   1   8   6        204.38        218.16         3.00 o                         
   2   8   6        997.27        974.26        11.06 o                         
   3   8   6        299.07        318.45         4.42 o                         
   4   8   6        155.30        141.14         2.59 o                         
   5   8   6        362.04        350.21         5.67 o                         
   6   8   6        264.52        250.09         5.08 o                         
   7   8   6        152.79        139.76         3.66 o                         
   8   8   6        395.17        389.55         7.16 o                         
   9   8   6          0.00          0.96         1.09 o                         
  10   8   6         25.57         26.51         2.27 o                         
  11   8   6          2.92          2.20         1.68 o                         
  12   8   6         53.28         62.47         3.50 o                         
 -10   9   6          4.79          6.54         2.13 o                         
  -9   9   6          0.05          0.32         1.71 o                         
  -8   9   6          7.35          7.05         1.67 o                         
  -7   9   6         12.97         10.60         1.40 o                         
  -6   9   6          5.71          8.25         1.27 o                         
  -5   9   6        150.62        153.69         3.58 o                         
  -4   9   6         47.54         47.62         3.11 o                         
  -3   9   6          3.13          3.27         1.18 o                         
  -2   9   6         68.91         60.73         2.02 o                         
  -1   9   6         11.71          6.30         0.95 o                         
   0   9   6        142.53        136.86         2.92 o                         
   1   9   6          0.00         -0.73         0.73 o                         
   2   9   6         65.90         61.68         1.85 o                         
   3   9   6        164.00        163.35         2.70 o                         
   4   9   6        118.63        118.62         2.32 o                         
   5   9   6         89.25         77.78         2.44 o                         
   6   9   6        138.20        142.74         3.69 o                         
   7   9   6         10.54         10.87         1.44 o                         
   8   9   6          0.73         -1.42         1.87 o                         
   9   9   6         51.20         48.77         2.23 o                         
  10   9   6         41.17         43.09         2.77 o                         
  11   9   6         78.20         89.50         4.00 o                         
  12   9   6          0.14          0.49         1.78 o                         
  -9  10   6         17.78         20.39         2.58 o                         
  -8  10   6          7.49          6.64         1.72 o                         
  -7  10   6          0.79          0.08         1.19 o                         
  -6  10   6         52.57         54.55         2.43 o                         
  -5  10   6         36.04         42.59         2.18 o                         
  -4  10   6          1.14         -0.13         1.25 o                         
  -3  10   6         34.38         33.60         2.32 o                         
  -2  10   6        338.35        337.13         6.22 o                         
  -1  10   6        194.53        184.08         5.46 o                         
   0  10   6          1.91         -1.20         1.30 o                         
   1  10   6       1550.15       1540.56        17.39 o                         
   2  10   6        128.65        127.64         3.40 o                         
   3  10   6          1.10          0.88         0.92 o                         
   4  10   6        222.18        221.01         4.25 o                         
   5  10   6         53.89         52.21         2.37 o                         
   6  10   6          1.24          0.13         1.33 o                         
   7  10   6          7.60          3.60         1.22 o                         
   8  10   6         42.90         36.61         2.19 o                         
   9  10   6        103.32        103.48         6.87 o                         
  10  10   6         38.63         42.69         2.83 o                         
  11  10   6         40.34         41.74         3.00 o                         
  -8  11   6          2.01          1.64         1.71 o                         
  -7  11   6          0.05         -1.57         1.57 o                         
  -6  11   6          3.04          2.96         1.35 o                         
  -5  11   6          6.64          8.46         1.55 o                         
  -4  11   6         38.78         34.84         2.26 o                         
  -3  11   6        273.36        255.15        10.39 o                         
  -2  11   6          7.47          7.38         2.75 o                         
  -1  11   6         56.74         66.77         4.29 o                         
   0  11   6        301.91        294.05         5.85 o                         
   1  11   6         83.24         78.75         2.97 o                         
   2  11   6        806.89        758.96        11.96 o                         
   3  11   6        169.25        175.85         3.79 o                         
   4  11   6        141.82        140.15         3.74 o                         
   5  11   6        163.41        165.38         5.20 o                         
   6  11   6         27.61         21.44         2.22 o                         
   7  11   6          2.36         -0.11         1.44 o                         
   8  11   6         45.48         49.68         3.13 o                         
   9  11   6          0.27         -0.95         1.88 o                         
  10  11   6         92.39         99.45         6.10 o                         
  -7  12   6         24.47         24.07         2.47 o                         
  -6  12   6         13.16         14.65         1.77 o                         
  -5  12   6         13.33         11.01         1.57 o                         
  -4  12   6          6.48          3.52         1.28 o                         
  -3  12   6          0.11         -0.82         1.49 o                         
  -2  12   6          0.46          2.83         3.35 o                         
  -1  12   6          2.22          2.87         1.24 o                         
   0  12   6        131.07        125.04         3.68 o                         
   1  12   6          1.53          3.04         1.25 o                         
   2  12   6        389.00        384.42         7.23 o                         
   3  12   6          7.97          8.80         1.52 o                         
   4  12   6         21.96         24.95         2.35 o                         
   5  12   6          6.55          5.87         1.90 o                         
   6  12   6         57.88         61.23         4.38 o                         
   7  12   6         69.67         74.37         3.87 o                         
   8  12   6          8.73         12.02         3.78 o                         
   9  12   6          3.33          5.32         3.44 o                         
  10  12   6         24.06         25.93         4.98 o                         
  -6  13   6          2.19          1.38         1.47 o                         
  -5  13   6          3.91          5.05         1.55 o                         
  -4  13   6         43.72         43.91         2.35 o                         
  -3  13   6         29.05         28.87         3.26 o                         
  -2  13   6          0.49         -1.19         1.56 o                         
  -1  13   6          4.97          3.80         1.69 o                         
   0  13   6        138.49        148.67         4.96 o                         
   1  13   6          4.42          5.34         1.45 o                         
   2  13   6         76.18         86.18         3.17 o                         
   3  13   6          0.29         -1.27         1.27 o                         
   4  13   6          3.80          6.28         1.86 o                         
   5  13   6         34.96         35.85         2.93 o                         
   6  13   6         20.89         20.41         2.60 o                         
   7  13   6         13.96         17.42         2.38 o                         
   8  13   6         22.59         22.16         4.47 o                         
  -4  14   6          9.65          7.15         1.86 o                         
  -3  14   6         23.63         20.54         2.14 o                         
  -2  14   6          2.10          2.62         1.86 o                         
  -1  14   6         55.44         56.98         3.62 o                         
   0  14   6          0.96          1.13         2.23 o                         
   1  14   6         82.03         79.56         3.27 o                         
   2  14   6         21.14         19.85         2.20 o                         
   3  14   6          0.17          0.95         1.73 o                         
   4  14   6          4.61          2.90         2.40 o                         
   5  14   6         85.69         84.32         4.29 o                         
   6  14   6         10.17          7.99         4.29 o                         
   7  14   6          1.21         -2.40         3.09 o                         
  -1  15   6          0.14          2.56         1.98 o                         
   0  15   6          7.98          8.32         2.24 o                         
   1  15   6          1.15          0.84         1.48 o                         
   2  15   6          4.54          2.66         1.62 o                         
   3  15   6          3.87          4.71         2.02 o                         
   4  15   6         15.72         13.49         2.43 o                         
   5  15   6          6.97          7.80         2.22 o                         
  -4 -11   7          0.59          2.01         2.00 o                         
  -3 -11   7         20.71         22.92         2.30 o                         
  -2 -11   7         11.62         13.86         2.10 o                         
  -1 -11   7         13.82         16.32         1.56 o                         
   0 -11   7         17.54         23.76         1.77 o                         
   1 -11   7          7.79          7.61         1.40 o                         
  -7 -10   7          5.91          7.17         4.47 o                         
  -6 -10   7          0.12          0.22         2.15 o                         
  -5 -10   7         54.20         63.27         4.00 o                         
  -4 -10   7         45.33         50.60         3.58 o                         
  -3 -10   7         10.06         10.51         2.02 o                         
  -2 -10   7         35.80         41.33         2.18 o                         
  -1 -10   7          0.80          1.24         1.09 o                         
   0 -10   7          0.87          1.84         1.11 o                         
   1 -10   7         22.46         24.39         1.70 o                         
   2 -10   7         12.40         11.06         1.42 o                         
   3 -10   7         22.12         22.47         1.70 o                         
   4 -10   7          0.11         -0.82         1.20 o                         
  -8  -9   7          1.25          0.80         1.67 o                         
  -7  -9   7          3.12          2.20         1.61 o                         
  -6  -9   7         30.77         34.03         2.48 o                         
  -5  -9   7         41.17         42.47         2.60 o                         
  -4  -9   7        137.55        139.93         5.48 o                         
  -3  -9   7        185.56        187.06         5.60 o                         
  -2  -9   7         54.68         66.77         2.23 o                         
  -1  -9   7         17.42         16.13         1.36 o                         
   0  -9   7          4.44          2.15         1.07 o                         
   1  -9   7         97.41         98.14         2.71 o                         
   2  -9   7          2.02          1.36         1.19 o                         
   3  -9   7         53.77         63.00         2.75 o                         
   4  -9   7          5.25          6.10         1.46 o                         
   5  -9   7          5.85          5.23         1.43 o                         
  -9  -8   7          1.39          1.04         1.78 o                         
  -8  -8   7         16.11         15.90         1.98 o                         
  -7  -8   7         13.48         14.22         1.88 o                         
  -6  -8   7          2.00          1.95         1.49 o                         
  -5  -8   7        110.60        113.72         3.83 o                         
  -4  -8   7        112.13        105.51         3.06 o                         
  -3  -8   7         38.89         40.17         1.72 o                         
  -2  -8   7        125.50        132.56         2.64 o                         
  -1  -8   7          0.66          1.94         0.95 o                         
   0  -8   7        147.10        146.25         3.14 o                         
   1  -8   7         45.83         43.94         1.85 o                         
   2  -8   7        162.97        166.26         4.39 o                         
   3  -8   7          1.79          0.92         1.04 o                         
   4  -8   7         46.78         45.96         2.55 o                         
   5  -8   7          5.09          6.23         1.43 o                         
   6  -8   7          0.51         -0.29         1.19 o                         
   7  -8   7         46.48         48.21         2.49 o                         
 -10  -7   7         35.89         31.34         2.61 o                         
  -9  -7   7         12.68         12.91         1.96 o                         
  -8  -7   7          1.94          0.91         1.48 o                         
  -7  -7   7         23.60         16.63         1.94 o                         
  -6  -7   7        111.09        112.44         5.57 o                         
  -5  -7   7          5.99          2.46         2.73 o                         
  -4  -7   7          4.34          6.80         1.31 o                         
  -3  -7   7         12.20          8.42         1.02 o                         
  -2  -7   7         15.19         14.36         1.19 o                         
  -1  -7   7        248.01        241.93         4.02 o                         
   0  -7   7         12.08          9.84         1.16 o                         
   1  -7   7         29.12         32.61         1.59 o                         
   2  -7   7          0.01          0.87         0.92 o                         
   3  -7   7        113.36        101.30         2.54 o                         
   4  -7   7         26.42         26.50         1.51 o                         
   5  -7   7         45.42         42.28         2.08 o                         
   6  -7   7         11.26         11.19         1.52 o                         
   7  -7   7          8.01          8.09         1.46 o                         
   8  -7   7          6.58          8.47         1.75 o                         
 -11  -6   7         58.13         58.69         3.99 o                         
 -10  -6   7          7.74         11.61         2.49 o                         
  -9  -6   7          0.99         -0.19         1.74 o                         
  -8  -6   7          3.33         -0.16         1.35 o                         
  -7  -6   7        124.23        132.01         4.51 o                         
  -6  -6   7         49.25         45.42         3.58 o                         
  -5  -6   7          2.31          1.60         1.29 o                         
  -4  -6   7         51.43         41.24         1.88 o                         
  -3  -6   7        131.96        144.32         3.50 o                         
  -2  -6   7         76.34         75.59         2.05 o                         
  -1  -6   7         93.61         75.46         2.05 o                         
   0  -6   7          1.69          0.32         0.79 o                         
   1  -6   7        840.49        814.88         9.84 o                         
   2  -6   7         29.43         30.64         1.48 o                         
   3  -6   7         13.01         10.47         1.11 o                         
   4  -6   7        107.08         96.27         2.46 o                         
   5  -6   7          4.46          4.96         1.09 o                         
   6  -6   7         10.46         13.61         1.66 o                         
   7  -6   7          0.94          0.14         1.18 o                         
   8  -6   7         31.49         25.99         2.20 o                         
   9  -6   7         14.32         18.63         2.04 o                         
 -11  -5   7         23.88         28.99         7.39 o                         
 -10  -5   7         28.10         28.00         3.78 o                         
  -9  -5   7          8.81          8.33         1.64 o                         
  -8  -5   7          7.14          8.43         1.64 o                         
  -7  -5   7         70.28         68.30         2.87 o                         
  -6  -5   7         53.51         59.36         3.71 o                         
  -5  -5   7         78.16         63.40         2.64 o                         
  -4  -5   7         28.07         29.83         1.37 o                         
  -3  -5   7        129.03        122.76         2.43 o                         
  -2  -5   7        307.52        309.84         4.41 o                         
  -1  -5   7         71.07         49.76         2.00 o                         
   0  -5   7         72.55         65.48         1.86 o                         
   1  -5   7         70.63         73.72         1.97 o                         
   2  -5   7        666.04        652.71         8.09 o                         
   3  -5   7        147.81        145.00         2.87 o                         
   4  -5   7         19.46         24.50         1.35 o                         
   5  -5   7         96.79         93.80         2.39 o                         
   6  -5   7         52.47         45.94         1.84 o                         
   7  -5   7        234.57        228.05         4.13 o                         
   8  -5   7         39.84         39.17         2.12 o                         
   9  -5   7         59.46         49.00         2.74 o                         
  10  -5   7         30.98         33.85         2.46 o                         
 -12  -4   7         38.17         42.09         3.74 o                         
 -11  -4   7         32.49         45.16         3.58 o                         
 -10  -4   7          0.85          0.09         2.15 o                         
  -9  -4   7          4.37          4.33         1.42 o                         
  -8  -4   7         47.63         49.53         2.54 o                         
  -7  -4   7          0.09         -0.23         1.15 o                         
  -6  -4   7        433.04        435.49         8.02 o                         
  -5  -4   7        162.48        144.45         3.86 o                         
  -4  -4   7         78.32         79.86         1.89 o                         
  -3  -4   7         71.64         75.37         1.63 o                         
  -2  -4   7         44.30         46.62         1.35 o                         
  -1  -4   7        414.65        431.43         4.89 o                         
   0  -4   7         93.07         90.17         1.89 o                         
   1  -4   7        178.06        159.68         2.64 o                         
   2  -4   7         31.61         28.53         1.25 o                         
   3  -4   7        228.36        210.83         3.47 o                         
   4  -4   7          7.04          5.51         0.91 o                         
   5  -4   7         41.75         42.71         1.66 o                         
   6  -4   7         93.78         84.48         2.25 o                         
   7  -4   7          2.10          2.83         0.99 o                         
   8  -4   7         37.42         29.78         2.18 o                         
   9  -4   7          0.62          0.76         1.41 o                         
  10  -4   7         35.59         39.75         2.54 o                         
 -12  -3   7          1.40          4.97         2.31 o                         
 -11  -3   7         46.36         41.17         3.39 o                         
 -10  -3   7         12.86         14.66         2.43 o                         
  -9  -3   7         37.39         35.15         2.91 o                         
  -8  -3   7          0.28          1.58         1.08 o                         
  -7  -3   7         11.72         10.27         1.52 o                         
  -6  -3   7        917.36        905.89        25.05 o                         
  -5  -3   7        473.33        492.65         8.60 o                         
  -4  -3   7         70.34         69.23         1.45 o                         
  -3  -3   7          3.30          3.62         0.57 o                         
  -2  -3   7        147.28        174.29         2.92 o                         
  -1  -3   7        275.12        282.46         3.46 o                         
   0  -3   7          0.82          1.04         0.51 o                         
   1  -3   7         49.93         43.77         1.24 o                         
   2  -3   7        278.68        269.65         3.46 o                         
   3  -3   7         29.48         28.09         1.17 o                         
   4  -3   7        561.95        541.69         6.88 o                         
   5  -3   7         36.62         39.44         2.30 o                         
   6  -3   7         73.81         67.88         1.99 o                         
   7  -3   7         12.31         12.33         1.29 o                         
   8  -3   7        353.19        349.22         7.87 o                         
   9  -3   7         40.46         42.16         3.71 o                         
  10  -3   7          0.03          0.78         1.73 o                         
  11  -3   7         77.82         90.75         4.52 o                         
 -12  -2   7          7.67          2.67         2.35 o                         
 -11  -2   7          1.95         -1.73         1.73 o                         
 -10  -2   7         10.45          8.35         2.30 o                         
  -9  -2   7          1.78          1.18         1.69 o                         
  -8  -2   7          0.63         -0.93         0.93 o                         
  -7  -2   7        173.54        170.56         4.88 o                         
  -6  -2   7        800.01        807.70        11.98 o                         
  -5  -2   7       1363.59       1393.64        15.51 o                         
  -4  -2   7         35.18         38.13         1.36 o                         
  -3  -2   7          1.08          3.11         0.52 o                         
  -2  -2   7        377.19        393.15         4.33 o                         
  -1  -2   7        197.10        173.58         2.50 o                         
   0  -2   7        550.88        519.50         5.46 o                         
   1  -2   7          5.11          6.36         0.61 o                         
   2  -2   7        407.61        383.60         4.36 o                         
   3  -2   7         14.72         14.76         0.83 o                         
   4  -2   7         12.96         13.27         1.03 o                         
   5  -2   7        769.94        721.95         9.63 o                         
   6  -2   7         25.78         29.53         2.21 o                         
   7  -2   7        130.02        121.14         3.97 o                         
   8  -2   7         27.16         27.84         2.23 o                         
   9  -2   7         24.37         24.79         2.01 o                         
  10  -2   7          1.50         -0.90         1.61 o                         
  11  -2   7          0.06         -0.60         1.77 o                         
 -12  -1   7         11.37          6.11         2.42 o                         
 -11  -1   7         24.32         20.32         2.73 o                         
 -10  -1   7         21.49         15.39         3.01 o                         
  -9  -1   7         21.68         28.38         2.66 o                         
  -8  -1   7        131.76        125.26         3.28 o                         
  -7  -1   7        282.64        259.83         5.72 o                         
  -6  -1   7        649.81        678.98         8.79 o                         
  -5  -1   7        156.48        158.18         2.56 o                         
  -4  -1   7          2.63          0.35         0.46 o                         
  -3  -1   7         21.00         15.33         0.77 o                         
  -2  -1   7        577.14        571.09         6.36 o                         
  -1  -1   7       1648.39       1567.16        15.70 o                         
   0  -1   7        520.26        518.30         5.82 o                         
   1  -1   7        159.96        192.79         2.75 o                         
   2  -1   7        557.38        570.73         6.41 o                         
   3  -1   7        119.72        122.95         2.29 o                         
   4  -1   7        810.04        786.71         9.30 o                         
   5  -1   7         68.36         61.78         2.28 o                         
   6  -1   7         22.01         22.00         1.37 o                         
   7  -1   7        590.58        577.69         9.56 o                         
   8  -1   7        161.39        150.64         5.83 o                         
   9  -1   7         15.87         16.52         2.05 o                         
  10  -1   7         37.54         43.27         4.72 o                         
  11  -1   7          8.35          4.89         1.90 o                         
  12  -1   7          0.01         -1.84         1.84 o                         
 -12   0   7         33.31         32.74         3.37 o                         
 -11   0   7         93.54         94.17         5.93 o                         
 -10   0   7         14.72         16.40         2.37 o                         
  -9   0   7        208.79        197.62         7.30 o                         
  -8   0   7         17.52         13.07         2.00 o                         
  -7   0   7        120.76        130.32         5.70 o                         
  -6   0   7        164.73        164.63         2.98 o                         
  -5   0   7        458.95        435.92         5.03 o                         
  -4   0   7         26.70         39.31         1.27 o                         
  -3   0   7        160.18        187.11         2.59 o                         
  -2   0   7         53.16         55.37         1.29 o                         
  -1   0   7       2482.69       2464.97        24.03 o                         
   0   0   7       1283.29       1314.99        13.27 o                         
   1   0   7        178.92        179.42         2.55 o                         
   2   0   7        520.85        520.08         6.31 o                         
   3   0   7         16.30         12.80         0.80 o                         
   4   0   7        168.58        182.33         2.94 o                         
   5   0   7         19.43         18.59         1.33 o                         
   6   0   7        669.38        664.29         8.89 o                         
   7   0   7        139.61        158.77         5.84 o                         
   8   0   7        573.42        562.16        11.61 o                         
   9   0   7          8.94          4.07         1.56 o                         
  10   0   7         76.77         83.94         3.91 o                         
  11   0   7         50.15         62.94         3.62 o                         
  12   0   7         13.51         16.81         2.52 o                         
 -12   1   7         12.40          9.23         2.92 o                         
 -11   1   7          0.03         -0.05         1.86 o                         
 -10   1   7         29.13         30.72         2.96 o                         
  -9   1   7        116.67        104.82         4.54 o                         
  -8   1   7          0.87          2.19         1.64 o                         
  -7   1   7        447.13        439.30         6.91 o                         
  -6   1   7        428.72        477.58         6.14 o                         
  -5   1   7        237.13        240.17         3.10 o                         
  -4   1   7          7.47          2.05         0.50 o                         
  -3   1   7         18.52         19.08         0.79 o                         
  -2   1   7        194.95        184.05         2.44 o                         
  -1   1   7          0.54          3.06         0.79 o                         
   0   1   7        621.28        538.22         6.42 o                         
   1   1   7         27.96         19.84         1.40 o                         
   2   1   7       1276.71       1207.45        13.24 o                         
   3   1   7        227.34        189.38         2.86 o                         
   4   1   7        156.39        128.27         2.29 o                         
   5   1   7          2.15          0.03         0.55 o                         
   6   1   7         97.38         92.28         3.51 o                         
   7   1   7       1856.63       1813.67        49.12 o                         
   8   1   7          3.03          2.38         3.35 o                         
   9   1   7          5.25          6.38         1.65 o                         
  10   1   7          0.87          0.17         1.43 o                         
  11   1   7         44.76         49.46         6.27 o                         
  12   1   7        233.05        243.62         7.09 o                         
 -12   2   7          5.55          2.43         2.30 o                         
 -11   2   7          3.30          0.69         1.98 o                         
 -10   2   7         60.74         69.83         3.93 o                         
  -9   2   7         11.16         12.26         2.18 o                         
  -8   2   7         40.87         38.15         2.79 o                         
  -7   2   7         84.78         78.16         5.32 o                         
  -6   2   7         82.24         68.84         1.70 o                         
  -5   2   7         22.92         27.26         1.12 o                         
  -4   2   7        274.05        305.52         3.65 o                         
  -3   2   7        332.60        337.15         3.93 o                         
  -2   2   7        550.08        595.44         6.29 o                         
  -1   2   7        689.33        613.23         6.46 o                         
   0   2   7         37.61         47.18         1.17 o                         
   1   2   7       1466.02       1488.71        15.98 o                         
   2   2   7       1003.61        968.12        13.29 o                         
   3   2   7        259.82        286.43         4.29 o                         
   4   2   7        270.45        254.43         3.97 o                         
   5   2   7         40.73         38.04         1.38 o                         
   6   2   7          5.12          3.83         1.72 o                         
   7   2   7         12.89         12.47         3.26 o                         
   8   2   7          6.91          7.58         1.89 o                         
   9   2   7        149.63        151.71         4.86 o                         
  10   2   7          6.83          8.72         1.68 o                         
  11   2   7         56.91         59.34         5.24 o                         
  12   2   7         25.93         22.27         2.28 o                         
 -12   3   7         32.41         40.16         4.47 o                         
 -11   3   7          0.40          1.80         1.98 o                         
 -10   3   7         52.19         49.34         6.87 o                         
  -9   3   7         56.59         52.14         6.87 o                         
  -8   3   7         59.24         62.45         3.52 o                         
  -7   3   7        128.72        131.43         4.71 o                         
  -6   3   7          0.16         -0.89         0.89 o                         
  -5   3   7        290.98        288.83         3.79 o                         
  -4   3   7         14.05         21.04         0.81 o                         
  -3   3   7         12.55          9.96         3.08 o                         
  -2   3   7         42.15         31.62         1.36 o                         
  -1   3   7        191.52        212.76         3.37 o                         
   0   3   7         34.15         35.48         1.23 o                         
   1   3   7       2391.26       2474.23        35.47 o                         
   2   3   7         19.94         26.44         1.08 o                         
   3   3   7         69.29         63.47         2.47 o                         
   4   3   7        154.29        170.73         3.19 o                         
   5   3   7        847.55        875.20        15.68 o                         
   6   3   7         81.72         83.78         3.22 o                         
   7   3   7         53.58         62.80         2.93 o                         
   8   3   7        113.84        112.94         4.29 o                         
   9   3   7          8.57          7.16         1.59 o                         
  10   3   7          1.12         -0.51         1.58 o                         
  11   3   7         30.67         35.05         2.32 o                         
  12   3   7         29.16         28.65         3.10 o                         
 -12   4   7         14.76         15.00         2.71 o                         
 -11   4   7         10.00          8.74         2.75 o                         
 -10   4   7          6.95          9.45         2.30 o                         
  -9   4   7         45.15         41.74         4.81 o                         
  -8   4   7         83.19         80.73         3.89 o                         
  -7   4   7          3.90          4.32         1.12 o                         
  -6   4   7          6.15          3.41         1.05 o                         
  -5   4   7          0.10          0.39         1.02 o                         
  -4   4   7          1.70          1.33         0.90 o                         
  -3   4   7        493.48        505.14         7.94 o                         
  -2   4   7        257.19        276.12         4.85 o                         
  -1   4   7        113.85        118.24         2.00 o                         
   0   4   7        720.52        818.58         9.16 o                         
   1   4   7        166.53        174.93         2.92 o                         
   2   4   7        556.46        540.79         7.08 o                         
   3   4   7        643.11        645.61         9.46 o                         
   4   4   7          7.03          4.31         0.55 o                         
   5   4   7        161.89        144.40         4.03 o                         
   6   4   7          9.33         10.62         1.20 o                         
   7   4   7        887.67        862.13        13.14 o                         
   8   4   7          1.78          0.20         1.01 o                         
   9   4   7        268.31        244.28         7.46 o                         
  10   4   7         53.51         64.08         4.50 o                         
  11   4   7          3.26          2.14         1.39 o                         
  12   4   7         63.38         61.59         4.19 o                         
 -12   5   7          2.34          2.66         2.30 o                         
 -11   5   7         14.26         11.76         2.49 o                         
 -10   5   7         78.56         69.28         4.19 o                         
  -9   5   7          7.05          5.84         1.94 o                         
  -8   5   7          7.65          7.84         1.35 o                         
  -7   5   7        192.78        178.73         4.17 o                         
  -6   5   7          0.17          0.45         0.95 o                         
  -5   5   7        157.47        158.62         3.63 o                         
  -4   5   7        389.45        407.49         6.87 o                         
  -3   5   7         20.18         15.20         1.17 o                         
  -2   5   7        457.77        508.31         7.95 o                         
  -1   5   7        187.74        201.77         2.51 o                         
   0   5   7        591.48        596.31         6.95 o                         
   1   5   7          0.47          0.15         0.45 o                         
   2   5   7          6.03          5.25         0.66 o                         
   3   5   7        136.56        155.18         2.53 o                         
   4   5   7         17.36         23.22         0.98 o                         
   5   5   7        107.03        118.35         2.76 o                         
   6   5   7        764.22        743.69        10.51 o                         
   7   5   7        393.55        358.60         6.60 o                         
   8   5   7         12.60         13.71         1.45 o                         
   9   5   7         38.04         33.08         2.93 o                         
  10   5   7         55.03         57.59         3.51 o                         
  11   5   7         25.38         29.26         2.16 o                         
  12   5   7         18.76         16.00         2.79 o                         
 -11   6   7          0.00         -0.86         2.58 o                         
 -10   6   7         47.81         49.46         5.15 o                         
  -9   6   7          2.49          3.52         2.06 o                         
  -8   6   7          4.80          6.72         1.33 o                         
  -7   6   7         37.26         31.62         1.96 o                         
  -6   6   7        465.58        471.85         8.05 o                         
  -5   6   7         53.13         45.45         2.73 o                         
  -4   6   7        272.81        256.11         6.20 o                         
  -3   6   7         72.90         77.47         2.05 o                         
  -2   6   7        272.76        289.55         3.83 o                         
  -1   6   7        905.19        842.45         8.65 o                         
   0   6   7        454.89        487.89         5.37 o                         
   1   6   7        139.67        131.18         2.24 o                         
   2   6   7         74.29         72.11         1.63 o                         
   3   6   7         50.53         39.59         1.28 o                         
   4   6   7        312.18        298.42         4.10 o                         
   5   6   7          6.45          6.44         0.99 o                         
   6   6   7        346.69        308.13         7.49 o                         
   7   6   7         57.72         48.44         2.25 o                         
   8   6   7          7.13          8.86         2.29 o                         
   9   6   7          2.14          3.75         1.20 o                         
  10   6   7        121.00        123.48         4.86 o                         
  11   6   7         67.30         65.95         4.38 o                         
  12   6   7          7.50          7.56         2.43 o                         
 -11   7   7          0.09          3.26         3.09 o                         
 -10   7   7         10.35         12.19         3.61 o                         
  -9   7   7         11.96         20.34         3.95 o                         
  -8   7   7          4.62          1.90         1.63 o                         
  -7   7   7         42.41         50.23         2.93 o                         
  -6   7   7          0.27          1.40         0.92 o                         
  -5   7   7        144.14        142.59         3.11 o                         
  -4   7   7          1.13          1.72         1.07 o                         
  -3   7   7        296.57        329.58         6.05 o                         
  -2   7   7        539.92        527.24         6.39 o                         
  -1   7   7          8.94          9.33         0.64 o                         
   0   7   7        527.20        514.91         5.72 o                         
   1   7   7        125.56        128.75         2.08 o                         
   2   7   7        275.10        294.50         4.36 o                         
   3   7   7        206.82        197.77         2.78 o                         
   4   7   7         68.15         83.51         1.88 o                         
   5   7   7        529.45        547.33         7.94 o                         
   6   7   7         22.45         17.56         1.54 o                         
   7   7   7        191.89        183.26         4.61 o                         
   8   7   7         90.66         76.29         2.78 o                         
   9   7   7          3.72          6.35         1.62 o                         
  10   7   7          4.74          4.09         1.37 o                         
  11   7   7         27.91         29.58         3.04 o                         
  12   7   7        121.16        137.19         5.88 o                         
 -10   8   7          1.97          3.44         3.26 o                         
  -9   8   7         13.11         13.39         2.06 o                         
  -8   8   7         21.58         21.44         2.27 o                         
  -7   8   7          6.78          5.25         1.39 o                         
  -6   8   7         22.45         17.07         1.44 o                         
  -5   8   7          1.37          0.24         1.07 o                         
  -4   8   7          0.84          0.52         1.07 o                         
  -3   8   7          2.43          1.74         1.05 o                         
  -2   8   7        108.86        100.53         2.37 o                         
  -1   8   7        428.80        436.10         5.52 o                         
   0   8   7        240.78        222.22         3.03 o                         
   1   8   7        314.99        306.82         4.26 o                         
   2   8   7        102.61         88.97         1.79 o                         
   3   8   7         33.91         41.85         1.32 o                         
   4   8   7        442.96        449.18         5.30 o                         
   5   8   7          0.58          0.39         0.92 o                         
   6   8   7        234.38        236.47         4.98 o                         
   7   8   7         67.58         60.36         2.52 o                         
   8   8   7         50.86         56.93         2.50 o                         
   9   8   7          1.47          4.38         1.37 o                         
  10   8   7         48.54         48.41         5.41 o                         
  11   8   7        140.87        148.79         6.35 o                         
  12   8   7          1.88          1.39         2.32 o                         
 -10   9   7          0.04          0.69         2.92 o                         
  -9   9   7          4.40          0.69         1.81 o                         
  -8   9   7          2.98          3.93         1.59 o                         
  -7   9   7          4.07          3.41         1.43 o                         
  -6   9   7         43.12         39.29         2.18 o                         
  -5   9   7          4.91          3.39         1.13 o                         
  -4   9   7        130.18        141.25         3.92 o                         
  -3   9   7          3.82          4.94         1.25 o                         
  -2   9   7         82.08         69.25         2.60 o                         
  -1   9   7        876.77        874.38        11.38 o                         
   0   9   7        364.44        351.57         5.50 o                         
   1   9   7       2384.22       2329.63        25.05 o                         
   2   9   7        334.06        317.60         4.47 o                         
   3   9   7        171.47        193.58         2.97 o                         
   4   9   7        152.60        150.26         3.33 o                         
   5   9   7         49.70         57.74         2.31 o                         
   6   9   7        128.32        125.43         3.49 o                         
   7   9   7          0.01         -0.50         1.05 o                         
   8   9   7        143.33        150.41         4.09 o                         
   9   9   7        154.68        152.67         4.26 o                         
  10   9   7         19.91         20.76         4.12 o                         
  11   9   7        144.39        150.42         6.06 o                         
  -9  10   7         17.22         15.40         2.17 o                         
  -8  10   7         17.04         18.01         2.12 o                         
  -7  10   7          1.54          3.37         1.67 o                         
  -6  10   7          0.00          0.13         1.10 o                         
  -5  10   7        114.23        108.67         3.36 o                         
  -4  10   7          0.32         -0.19         1.24 o                         
  -3  10   7         75.56         62.85         2.79 o                         
  -2  10   7        580.37        569.91         9.76 o                         
  -1  10   7        342.60        347.71         5.68 o                         
   0  10   7       1598.29       1546.87        19.08 o                         
   1  10   7        173.72        164.35         6.00 o                         
   2  10   7          4.27          3.57         1.03 o                         
   3  10   7         14.54         15.54         1.81 o                         
   4  10   7        597.03        587.80        10.08 o                         
   5  10   7         26.02         29.59         1.89 o                         
   6  10   7          2.80          3.84         1.28 o                         
   7  10   7         18.51         18.61         1.74 o                         
   8  10   7          0.36          0.36         1.24 o                         
   9  10   7          0.24          1.16         1.27 o                         
  10  10   7        195.03        184.33        15.54 o                         
  11  10   7          4.71         10.43         2.79 o                         
  -8  11   7          0.01          1.79         1.74 o                         
  -7  11   7          3.19          3.29         1.66 o                         
  -6  11   7        136.62        149.16         3.93 o                         
  -5  11   7         52.14         49.55         2.80 o                         
  -4  11   7          0.03          1.39         1.41 o                         
  -3  11   7        159.86        174.19         4.60 o                         
  -2  11   7         29.40         38.06         2.25 o                         
  -1  11   7        243.58        207.59         4.91 o                         
   0  11   7          1.42          3.23         1.65 o                         
   1  11   7          8.00          6.89         1.35 o                         
   2  11   7        418.75        421.04         7.53 o                         
   3  11   7         12.17         14.20         2.70 o                         
   4  11   7         25.47         21.08         2.75 o                         
   5  11   7         23.25         18.31         2.18 o                         
   6  11   7        283.11        309.18         7.87 o                         
   7  11   7          0.97          3.69         1.63 o                         
   8  11   7          3.50          0.04         1.80 o                         
   9  11   7          0.27         -1.55         2.06 o                         
  10  11   7         12.18          8.76         4.29 o                         
  -7  12   7          0.42         -0.78         1.58 o                         
  -6  12   7          7.85          8.70         1.57 o                         
  -5  12   7          0.02          0.18         1.32 o                         
  -4  12   7         54.02         55.53         3.05 o                         
  -3  12   7        169.01        182.01         4.99 o                         
  -2  12   7          0.73          2.26         1.38 o                         
  -1  12   7          0.43          1.37         1.58 o                         
   0  12   7         97.66        100.56         4.12 o                         
   1  12   7         26.08         27.17         1.95 o                         
   2  12   7         11.54         10.04         1.45 o                         
   3  12   7          0.25          2.32         1.21 o                         
   4  12   7        129.87        141.73        10.31 o                         
   5  12   7          9.74          4.80         1.88 o                         
   6  12   7         54.69         61.39         3.46 o                         
   7  12   7          1.74         -1.65         1.65 o                         
   8  12   7         57.94         54.08         5.15 o                         
   9  12   7         32.78         35.21         5.15 o                         
  -6  13   7          1.37          0.00         3.26 o                         
  -5  13   7          0.67         -1.20         1.20 o                         
  -4  13   7         54.08         60.44         3.55 o                         
  -3  13   7         15.14         21.06         2.17 o                         
  -2  13   7         11.60         16.39         1.94 o                         
  -1  13   7          2.92          2.95         1.76 o                         
   0  13   7          6.44          7.44         1.88 o                         
   1  13   7         41.69         42.63         3.07 o                         
   2  13   7          9.99          9.93         1.58 o                         
   3  13   7          6.49          7.30         1.94 o                         
   4  13   7          8.10          8.89         2.02 o                         
   5  13   7        250.83        268.48         7.55 o                         
   6  13   7         11.97         11.47         2.19 o                         
   7  13   7         10.11         12.09         3.69 o                         
   8  13   7          3.75          2.58         3.61 o                         
  -4  14   7          0.51          0.67         2.01 o                         
  -3  14   7         32.64         36.65         2.63 o                         
  -2  14   7          4.06          5.53         2.00 o                         
  -1  14   7          7.16          6.08         2.05 o                         
   0  14   7          0.03         -1.70         1.70 o                         
   1  14   7         10.46          9.78         2.49 o                         
   2  14   7         23.81         23.19         2.08 o                         
   3  14   7         11.98          9.30         2.12 o                         
   4  14   7          2.77          2.44         1.98 o                         
   5  14   7         11.19         13.28         2.52 o                         
   6  14   7          0.01          1.32         1.94 o                         
   7  14   7         12.87         14.09         2.47 o                         
  -1  15   7         44.89         51.93         3.62 o                         
   0  15   7         26.16         28.40         3.69 o                         
   1  15   7          3.84          5.61         2.00 o                         
   2  15   7         14.40         14.19         2.35 o                         
   3  15   7         11.58         14.84         2.54 o                         
   4  15   7          0.58          1.48         2.02 o                         
  -5 -10   8          4.84          4.51         2.37 o                         
  -4 -10   8          0.01          1.80         1.98 o                         
  -3 -10   8          5.42         14.85         4.72 o                         
  -2 -10   8         76.63         89.05         3.73 o                         
  -1 -10   8          4.47          3.17         1.28 o                         
   0 -10   8         74.06         78.83         2.66 o                         
   1 -10   8         16.48         20.94         1.69 o                         
   2 -10   8         10.11         10.42         1.43 o                         
  -7  -9   8          0.82          1.63         1.68 o                         
  -6  -9   8          1.59          2.55         1.75 o                         
  -5  -9   8          3.06          1.19         1.66 o                         
  -4  -9   8         31.57         36.70         2.54 o                         
  -3  -9   8         49.02         60.85         3.88 o                         
  -2  -9   8          9.64          8.89         1.77 o                         
  -1  -9   8        102.79        105.78         3.54 o                         
   0  -9   8         15.43         13.80         1.43 o                         
   1  -9   8         69.23         68.28         2.73 o                         
   2  -9   8         22.70         20.24         1.93 o                         
   3  -9   8          2.43          3.73         1.38 o                         
   4  -9   8          9.09         10.99         1.60 o                         
  -8  -8   8          1.38          1.38         1.62 o                         
  -7  -8   8          2.34          5.39         1.72 o                         
  -6  -8   8          0.47          0.77         1.45 o                         
  -5  -8   8          7.25          6.56         1.75 o                         
  -4  -8   8          4.98          8.74         1.68 o                         
  -3  -8   8          9.59         11.00         1.53 o                         
  -2  -8   8        409.35        419.88         6.19 o                         
  -1  -8   8         44.02         52.68         2.09 o                         
   0  -8   8          4.04          2.85         1.10 o                         
   1  -8   8          0.30          0.73         1.13 o                         
   2  -8   8         84.87         90.87         2.89 o                         
   3  -8   8         41.51         39.38         2.14 o                         
   4  -8   8         94.24         92.79         3.15 o                         
   5  -8   8          6.31         11.06         1.61 o                         
   6  -8   8          8.19         10.43         1.58 o                         
  -9  -7   8          0.14         -1.06         1.99 o                         
  -8  -7   8          0.57          2.25         1.58 o                         
  -7  -7   8         18.42         17.70         2.01 o                         
  -6  -7   8          0.49         -0.22         1.87 o                         
  -5  -7   8         30.09         23.48         2.01 o                         
  -4  -7   8         14.73         12.38         1.71 o                         
  -3  -7   8          1.28          0.37         1.21 o                         
  -2  -7   8         24.24         25.73         1.44 o                         
  -1  -7   8          5.85          9.31         1.13 o                         
   0  -7   8        141.99        156.84         3.23 o                         
   1  -7   8         54.39         51.73         1.96 o                         
   2  -7   8         24.09         25.81         1.46 o                         
   3  -7   8         12.49          7.95         1.14 o                         
   4  -7   8         24.38         26.91         1.67 o                         
   5  -7   8        342.56        339.82         8.31 o                         
   6  -7   8          0.19         -1.13         1.13 o                         
   7  -7   8         10.44         13.34         1.65 o                         
 -10  -6   8          9.15         14.32         2.66 o                         
  -9  -6   8          1.29          0.97         1.59 o                         
  -8  -6   8          2.27          1.60         1.73 o                         
  -7  -6   8          0.46          2.47         1.52 o                         
  -6  -6   8         15.61         16.53         1.88 o                         
  -5  -6   8         14.56         15.07         2.34 o                         
  -4  -6   8         22.34         23.57         1.92 o                         
  -3  -6   8        285.20        298.05         4.54 o                         
  -2  -6   8        137.89        139.70         2.85 o                         
  -1  -6   8         14.47          7.67         1.02 o                         
   0  -6   8         17.99         12.93         1.18 o                         
   1  -6   8         24.64         24.02         1.39 o                         
   2  -6   8         32.82         40.75         1.70 o                         
   3  -6   8        240.56        224.82         3.97 o                         
   4  -6   8         18.75         18.65         1.70 o                         
   5  -6   8         34.53         34.46         1.72 o                         
   6  -6   8        333.50        321.35         5.29 o                         
   7  -6   8          0.51         -0.60         1.09 o                         
   8  -6   8          1.33          0.02         1.41 o                         
 -11  -5   8         19.03         24.17         3.13 o                         
 -10  -5   8          0.63         -1.93         1.93 o                         
  -9  -5   8          0.56         -1.81         1.81 o                         
  -8  -5   8          2.33          0.25         1.34 o                         
  -7  -5   8        122.85        137.07         4.13 o                         
  -6  -5   8         35.68         37.39         2.27 o                         
  -5  -5   8         41.24         38.62         2.18 o                         
  -4  -5   8         14.36         14.64         1.58 o                         
  -3  -5   8         28.88         28.11         1.32 o                         
  -2  -5   8        160.73        169.67         3.38 o                         
  -1  -5   8         35.28         41.98         1.57 o                         
   0  -5   8        228.18        210.97         3.55 o                         
   1  -5   8          0.17         -0.57         0.80 o                         
   2  -5   8          3.14          1.59         0.81 o                         
   3  -5   8         31.00         28.81         1.46 o                         
   4  -5   8         36.50         36.92         1.63 o                         
   5  -5   8        143.60        133.35         2.98 o                         
   6  -5   8         48.96         41.81         2.00 o                         
   7  -5   8         11.75          8.57         1.46 o                         
   8  -5   8         20.32         23.36         3.20 o                         
   9  -5   8          0.66          1.59         1.58 o                         
 -11  -4   8          6.19         10.80         2.59 o                         
 -10  -4   8         23.72         25.32         3.52 o                         
  -9  -4   8          0.01          1.29         1.82 o                         
  -8  -4   8          6.88         10.83         1.66 o                         
  -7  -4   8         59.45         63.44         2.79 o                         
  -6  -4   8        203.36        183.93         4.55 o                         
  -5  -4   8         70.70         81.64         2.99 o                         
  -4  -4   8        117.93        107.39         2.56 o                         
  -3  -4   8         30.70         36.63         1.37 o                         
  -2  -4   8        142.63        131.61         2.53 o                         
  -1  -4   8          0.63         -0.06         0.74 o                         
   0  -4   8         46.34         43.33         1.51 o                         
   1  -4   8        138.86        123.05         2.50 o                         
   2  -4   8        104.47         95.97         2.27 o                         
   3  -4   8        141.00        122.10         3.09 o                         
   4  -4   8        389.68        378.74         5.43 o                         
   5  -4   8         65.77         70.69         2.12 o                         
   6  -4   8          4.65          5.38         1.06 o                         
   7  -4   8         42.39         41.34         2.40 o                         
   8  -4   8         59.01         55.01         2.87 o                         
   9  -4   8         44.59         48.80         2.84 o                         
  10  -4   8         17.83         22.67         2.30 o                         
 -11  -3   8         31.55         33.42         3.40 o                         
 -10  -3   8         22.65         22.83         2.85 o                         
  -9  -3   8         15.25         17.18         2.43 o                         
  -8  -3   8          9.84          8.81         6.18 o                         
  -7  -3   8         97.92         94.03         5.69 o                         
  -6  -3   8        192.39        192.34        11.10 o                         
  -5  -3   8        507.13        513.87         8.21 o                         
  -4  -3   8        103.95        107.41         2.17 o                         
  -3  -3   8        288.41        273.29         3.47 o                         
  -2  -3   8         40.05         42.82         1.27 o                         
  -1  -3   8        173.98        160.40         2.44 o                         
   0  -3   8         26.23         23.15         1.76 o                         
   1  -3   8        119.07        117.12         2.19 o                         
   2  -3   8        735.46        694.78         8.40 o                         
   3  -3   8         78.56         74.30         1.98 o                         
   4  -3   8         22.31         23.12         1.26 o                         
   5  -3   8        226.23        225.05         4.17 o                         
   6  -3   8         14.21         10.89         1.31 o                         
   7  -3   8          9.95          8.28         1.51 o                         
   8  -3   8          8.44          5.63         1.51 o                         
   9  -3   8          7.40          7.00         1.63 o                         
  10  -3   8         60.39         71.62         4.11 o                         
 -12  -2   8         37.48         33.54         4.29 o                         
 -11  -2   8         28.09         29.58         3.28 o                         
 -10  -2   8          3.63          2.59         2.05 o                         
  -9  -2   8          2.21          2.15         1.94 o                         
  -8  -2   8          4.96          4.80         1.76 o                         
  -7  -2   8          6.57          8.88         1.25 o                         
  -6  -2   8        136.68        146.80         3.71 o                         
  -5  -2   8         20.15         17.00         1.29 o                         
  -4  -2   8          2.38         -0.20         1.01 o                         
  -3  -2   8         21.80         17.48         1.20 o                         
  -2  -2   8        305.97        314.38         3.74 o                         
  -1  -2   8          1.02          0.39         0.51 o                         
   0  -2   8         16.71         24.33         0.95 o                         
   1  -2   8         24.51         37.62         1.17 o                         
   2  -2   8         15.12         13.61         0.83 o                         
   3  -2   8        521.31        458.66         6.63 o                         
   4  -2   8         12.17          8.04         1.03 o                         
   5  -2   8        193.50        178.97         3.57 o                         
   6  -2   8         27.62         35.00         1.69 o                         
   7  -2   8         34.49         33.95         2.01 o                         
   8  -2   8          3.21          3.94         2.75 o                         
   9  -2   8          9.08          9.07         1.91 o                         
  10  -2   8          3.61          2.00         3.09 o                         
  11  -2   8         19.92         24.54         2.76 o                         
 -12  -1   8          0.11          1.68         2.30 o                         
 -11  -1   8         16.45         20.38         2.81 o                         
 -10  -1   8         50.42         54.28         3.58 o                         
  -9  -1   8         14.64         13.62         2.18 o                         
  -8  -1   8          0.49          0.76         1.64 o                         
  -7  -1   8          4.96          4.33         1.20 o                         
  -6  -1   8          2.49          1.66         0.95 o                         
  -5  -1   8         67.64         59.70         1.52 o                         
  -4  -1   8         80.11         83.09         1.74 o                         
  -3  -1   8        240.43        221.32         3.14 o                         
  -2  -1   8        608.36        609.35         6.85 o                         
  -1  -1   8        216.80        205.68         2.97 o                         
   0  -1   8        143.05        115.10         2.06 o                         
   1  -1   8        117.47        118.20         2.10 o                         
   2  -1   8         33.43         46.48         1.36 o                         
   3  -1   8          5.14          1.14         0.63 o                         
   4  -1   8         17.40         17.49         1.19 o                         
   5  -1   8        592.57        572.12         8.68 o                         
   6  -1   8        297.80        292.43         6.10 o                         
   7  -1   8         56.85         55.05         2.49 o                         
   8  -1   8         68.46         72.99         4.86 o                         
   9  -1   8         27.42         26.26         2.47 o                         
  10  -1   8         33.82         40.90         3.01 o                         
  11  -1   8          0.05         -1.68         1.68 o                         
 -12   0   8          0.09          0.32         2.40 o                         
 -11   0   8          9.77          9.27         2.43 o                         
 -10   0   8         26.52         32.68         3.08 o                         
  -9   0   8          7.39          6.25         2.12 o                         
  -8   0   8         39.09         39.46         2.97 o                         
  -7   0   8        184.19        164.78         5.40 o                         
  -6   0   8         22.03         22.70         1.56 o                         
  -5   0   8          3.02          2.79         0.60 o                         
  -4   0   8         98.28        110.37         1.95 o                         
  -3   0   8        391.30        385.71         4.60 o                         
  -2   0   8          0.68          1.95         0.55 o                         
  -1   0   8          0.03          1.83         0.55 o                         
   0   0   8        231.29        270.14         3.54 o                         
   1   0   8         76.82         76.58         1.61 o                         
   2   0   8        667.74        635.00         7.61 o                         
   3   0   8          0.04         -0.53         0.53 o                         
   4   0   8        405.41        389.21         5.23 o                         
   5   0   8        532.04        508.68         7.15 o                         
   6   0   8       1311.29       1267.57        18.36 o                         
   7   0   8        334.81        312.51         7.50 o                         
   8   0   8          6.36          8.12         1.98 o                         
   9   0   8         70.64         77.06         3.69 o                         
  10   0   8         83.60         77.78         8.24 o                         
  11   0   8         63.12         77.22         4.98 o                         
 -12   1   8          2.84          2.42         2.35 o                         
 -11   1   8          3.52          5.13         2.18 o                         
 -10   1   8          0.42         -1.64         1.64 o                         
  -9   1   8         74.66         81.24         4.12 o                         
  -8   1   8         30.16         29.65         2.66 o                         
  -7   1   8         21.75         12.27         2.15 o                         
  -6   1   8         92.86         85.28         2.90 o                         
  -5   1   8         64.44         61.64         1.72 o                         
  -4   1   8         80.27         74.76         1.52 o                         
  -3   1   8         54.04         50.64         1.25 o                         
  -2   1   8          2.59          1.31         0.50 o                         
  -1   1   8        593.78        582.79         6.39 o                         
   0   1   8          0.82         -0.33         0.45 o                         
   1   1   8         10.36         11.83         0.96 o                         
   2   1   8          3.55          1.84         0.57 o                         
   3   1   8        349.54        311.23         4.26 o                         
   4   1   8        747.85        784.46         9.21 o                         
   5   1   8        420.59        412.69         5.94 o                         
   6   1   8          4.62          3.02         1.43 o                         
   7   1   8        178.92        190.62         5.50 o                         
   8   1   8         33.02         28.73         2.92 o                         
   9   1   8          0.17         -0.79         1.43 o                         
  10   1   8         14.89         16.20         2.22 o                         
  11   1   8          4.66          4.98         2.06 o                         
  12   1   8          2.41          3.48         2.10 o                         
 -12   2   8         14.90         12.36         3.18 o                         
 -11   2   8          5.07          7.23         2.30 o                         
 -10   2   8          4.12          0.22         1.81 o                         
  -9   2   8          1.42          0.26         1.70 o                         
  -8   2   8          0.08          0.77         1.58 o                         
  -7   2   8        296.09        296.72         7.77 o                         
  -6   2   8        327.19        327.00         5.96 o                         
  -5   2   8        395.53        397.76         6.24 o                         
  -4   2   8        652.22        640.38         7.68 o                         
  -3   2   8        130.61        114.61         1.78 o                         
  -2   2   8          0.28          0.70         0.47 o                         
  -1   2   8         45.47         43.27         1.11 o                         
   0   2   8         13.52         11.50         0.71 o                         
   1   2   8         61.70         46.85         1.30 o                         
   2   2   8        108.80         96.43         2.02 o                         
   3   2   8         80.59         72.34         1.86 o                         
   4   2   8        144.15        156.92         2.94 o                         
   5   2   8        931.66        930.83        23.83 o                         
   6   2   8        202.65        185.72         5.11 o                         
   7   2   8         27.55         26.47         2.40 o                         
   8   2   8         81.65         74.80         6.27 o                         
   9   2   8         11.93         10.04         1.81 o                         
  10   2   8          5.08          6.87         1.72 o                         
  11   2   8         24.61         26.39         2.59 o                         
  12   2   8         77.86         81.17         3.61 o                         
 -12   3   8          1.77         -0.69         2.02 o                         
 -11   3   8          5.63          1.89         2.06 o                         
 -10   3   8          0.01          0.22         1.76 o                         
  -9   3   8          0.43         -1.84         2.49 o                         
  -8   3   8          4.67          1.97         1.64 o                         
  -7   3   8         95.37         88.19         3.88 o                         
  -6   3   8         49.27         48.95         2.21 o                         
  -5   3   8        297.50        277.36         5.20 o                         
  -4   3   8         31.77         41.02         3.50 o                         
  -3   3   8        253.99        227.99         3.24 o                         
  -2   3   8        242.25        239.64         3.82 o                         
  -1   3   8       1145.46       1148.46        14.27 o                         
   0   3   8        178.85        158.25         2.89 o                         
   1   3   8        122.20        119.34         2.41 o                         
   2   3   8        932.37        913.23        16.41 o                         
   3   3   8          4.33          6.89         0.78 o                         
   4   3   8        121.04        127.00         2.49 o                         
   5   3   8        243.41        212.01         6.18 o                         
   6   3   8          7.95          6.01         2.06 o                         
   7   3   8          3.03          3.78         2.15 o                         
   8   3   8         43.28         38.97         4.38 o                         
   9   3   8         11.74          6.03         1.56 o                         
  10   3   8         10.20          6.99         1.86 o                         
  11   3   8         58.90         72.34         3.18 o                         
  12   3   8         12.82         15.02         2.69 o                         
 -12   4   8          1.42          4.85         2.52 o                         
 -11   4   8          0.98         -0.31         1.98 o                         
 -10   4   8          8.25          7.99         2.18 o                         
  -9   4   8          8.78          9.06         2.06 o                         
  -8   4   8          5.91          5.07         1.82 o                         
  -7   4   8         38.07         29.92         3.65 o                         
  -6   4   8        315.21        322.53         6.04 o                         
  -5   4   8          4.04          4.25         1.89 o                         
  -4   4   8        199.95        195.88         4.04 o                         
  -3   4   8         46.55         39.65         1.71 o                         
  -2   4   8          2.60          1.09         1.21 o                         
  -1   4   8         36.00         37.34         1.90 o                         
   0   4   8        135.66        155.71         2.48 o                         
   1   4   8        136.77        121.37         2.42 o                         
   2   4   8        890.85        902.65        11.50 o                         
   3   4   8         61.89         67.21         2.76 o                         
   4   4   8          1.18          1.40         0.84 o                         
   5   4   8          3.97          2.68         1.14 o                         
   6   4   8          0.64         -1.06         1.06 o                         
   7   4   8        179.88        165.07         4.86 o                         
   8   4   8        101.75        115.93         3.49 o                         
   9   4   8         22.64         21.70         1.81 o                         
  10   4   8        359.28        347.70         7.14 o                         
  11   4   8         37.37         38.59         2.43 o                         
  12   4   8          0.00          1.09         2.12 o                         
 -11   5   8         38.67         35.62         3.39 o                         
 -10   5   8          7.71          8.99         2.37 o                         
  -9   5   8          0.30         -1.27         1.64 o                         
  -8   5   8         36.17         38.40         2.85 o                         
  -7   5   8         15.09         17.95         1.56 o
[truncated: 190,272 more chars]
