# Supplementary material for: The crystal structures and Hirshfeld surface analyses of four 3,5-diacetyl-2-methyl-2,3-di­hydro-1,3,4-thia­diazol-2-yl derivatives
Source: Acta Crystallogr E Crystallogr Commun. 2019 Sep 10;75(Pt 10):1436–44. doi: 10.1107/S2056989019011915 (PMC6775747; doi:10.1107/S2056989019011915)
Supplement: Supplementary file 4 [file e-75-01436-IVsup8.hkl]

data_IV                                                                         
_shelx_title ' SIR92 run in space group P -1'                                   
_shelx_refln_list_code          4                                               
_shelx_F_calc_maximum      276.85                                               
_exptl_crystal_F_000      1004.00                                               
_reflns_d_resolution_high  0.8409                                               
                                                                                
loop_                                                                           
 _space_group_symop_operation_xyz                                               
 'x, y, z'                                                                      
 '-x, -y, -z'                                                                   
                                                                                
_cell_length_a    10.7427                                                       
_cell_length_b    11.0828                                                       
_cell_length_c    20.8969                                                       
_cell_angle_alpha  93.186                                                       
_cell_angle_beta  103.945                                                       
_cell_angle_gamma  98.489                                                       
                                                                                
_shelx_F_squared_multiplier     1.000                                           
                                                                                
loop_                                                                           
 _refln_index_h                                                                 
 _refln_index_k                                                                 
 _refln_index_l                                                                 
 _refln_F_squared_calc                                                          
 _refln_F_squared_meas                                                          
 _refln_F_squared_sigma                                                         
 _refln_observed_status                                                         
   3   0   0       1078.40       1004.14        15.51 o                         
   4   0   0       2489.56       2394.59        24.22 o                         
   5   0   0        424.07        362.41         5.76 o                         
   6   0   0        216.22        220.67         3.93 o                         
   7   0   0          5.45          1.14         1.19 o                         
   8   0   0         18.35         29.42         2.16 o                         
   9   0   0         62.26         66.95         3.01 o                         
  10   0   0         22.22         21.75         2.44 o                         
  11   0   0          0.64          0.00         2.28 o                         
  12   0   0         18.88         23.52         3.48 o                         
 -12   1   0          1.14          0.00         2.40 o                         
 -11   1   0         67.41         76.86         4.22 o                         
 -10   1   0          2.74          1.41         2.22 o                         
  -9   1   0         63.24         80.97         3.44 o                         
  -8   1   0        389.49        348.27         6.42 o                         
  -7   1   0        252.25        260.78         4.60 o                         
  -6   1   0       1465.40       1590.60        18.73 o                         
  -5   1   0       2073.83       1936.43        23.02 o                         
  -4   1   0        456.86        446.82         8.79 o                         
  -3   1   0       6542.86       6187.03        81.64 o                         
  -2   1   0       2827.98       2809.45        18.61 o                         
   0   1   0       1077.33       1656.27         9.03 o                         
   1   1   0       2772.63       3422.85        51.05 o                         
   2   1   0       2560.51       2227.25        29.14 o                         
   3   1   0       1743.37       1353.31        11.80 o                         
   4   1   0       1524.91       1803.59        17.50 o                         
   5   1   0       1769.67       1853.59        19.34 o                         
   6   1   0        535.49        637.87         8.67 o                         
   7   1   0         24.16         25.00         2.09 o                         
   8   1   0         24.75         18.02         2.16 o                         
   9   1   0         33.97         39.83         3.74 o                         
  10   1   0         42.34         42.11         2.81 o                         
  11   1   0          3.93          3.97         2.21 o                         
  12   1   0          4.59          8.29         3.05 o                         
 -12   2   0         23.33         27.44         3.53 o                         
 -11   2   0         33.75         37.24         3.46 o                         
 -10   2   0        143.50        155.64         5.31 o                         
  -9   2   0        332.00        325.83         9.21 o                         
  -8   2   0          5.08          2.45         1.45 o                         
  -7   2   0       1084.12       1079.17        12.75 o                         
  -6   2   0        759.19        803.86        12.59 o                         
  -5   2   0        439.24        456.78         6.49 o                         
  -4   2   0         27.42         27.75         2.62 o                         
  -3   2   0         54.55         79.47         4.06 o                         
  -2   2   0       1573.30       1762.93        14.17 o                         
  -1   2   0       3032.58       2963.97        19.45 o                         
   2   2   0       2351.80       2152.22        32.25 o                         
   3   2   0       2197.52       1967.92        18.78 o                         
   4   2   0       1053.38        970.96        13.83 o                         
   5   2   0        484.61        439.19         5.08 o                         
   6   2   0         50.84        108.53         2.41 o                         
   7   2   0        206.46        233.29         4.72 o                         
   8   2   0         49.62         53.83         3.02 o                         
   9   2   0         25.88         17.98         2.39 o                         
  10   2   0        140.60        167.13         5.59 o                         
  11   2   0          4.68          3.22         2.32 o                         
 -12   3   0          2.46          1.05         2.78 o                         
 -11   3   0        375.04        393.61         9.06 o                         
 -10   3   0        392.25        386.67         8.65 o                         
  -9   3   0        128.43        119.05         4.56 o                         
  -8   3   0        151.69        176.72         3.71 o                         
  -7   3   0       1039.54       1133.47        13.65 o                         
  -6   3   0        303.07        347.95         5.35 o                         
  -5   3   0         86.19         57.45         1.86 o                         
  -4   3   0          9.18          1.77         1.81 o                         
  -3   3   0        206.00        287.98         4.76 o                         
  -2   3   0       1208.28        970.57        11.69 o                         
  -1   3   0        329.20        353.70         6.52 o                         
   0   3   0       2175.96       2912.76        29.40 o                         
   1   3   0        440.23        397.81         4.16 o                         
   2   3   0        903.94        713.64        12.23 o                         
   3   3   0       3515.85       2996.23        43.42 o                         
   4   3   0         88.51        109.23         3.55 o                         
   5   3   0         92.86         87.11         2.50 o                         
   6   3   0         42.08         56.79         2.98 o                         
   7   3   0         99.94         89.87         3.55 o                         
   8   3   0       1006.66        989.47        14.81 o                         
   9   3   0          6.87          3.24         2.02 o                         
  10   3   0         43.88         53.82         3.33 o                         
  11   3   0         44.38         50.47         3.45 o                         
 -12   4   0          8.05         14.00         4.52 o                         
 -11   4   0          2.56          5.12         3.52 o                         
 -10   4   0        100.41         87.21         5.02 o                         
  -9   4   0        150.39        162.95         4.41 o                         
  -8   4   0        211.84        224.72         4.85 o                         
  -7   4   0          4.54          1.16         1.27 o                         
  -6   4   0        216.97        258.77         5.28 o                         
  -5   4   0       1763.85       1677.70        23.13 o                         
  -4   4   0       1992.22       2025.61        27.33 o                         
  -3   4   0        123.14        231.78         3.27 o                         
  -2   4   0        270.90        119.26         2.87 o                         
  -1   4   0        362.39        362.72         6.69 o                         
   0   4   0       7419.09       7177.29        61.97 o                         
   1   4   0       1328.76       1592.00        14.83 o                         
   2   4   0       1878.25       2165.55        22.71 o                         
   3   4   0        139.70         73.97         2.71 o                         
   4   4   0        740.76        703.58        32.69 o                         
   5   4   0          4.61         12.24         1.71 o                         
   6   4   0       1176.07       1155.44        18.12 o                         
   7   4   0        245.04        261.87         6.36 o                         
   8   4   0        190.66        168.44         4.56 o                         
   9   4   0         29.45         29.92         2.59 o                         
  10   4   0         13.71         18.27         2.59 o                         
  11   4   0        137.50        165.52         6.73 o                         
 -12   5   0         15.48         10.63         7.36 o                         
 -11   5   0         19.79         23.36         4.07 o                         
 -10   5   0         16.43         13.69         2.32 o                         
  -9   5   0          4.61          4.12         1.80 o                         
  -8   5   0         32.33         22.08         4.01 o                         
  -7   5   0         76.08         76.21         3.27 o                         
  -6   5   0        303.90        286.96         6.06 o                         
  -5   5   0        770.60        764.80        12.13 o                         
  -4   5   0        562.92        578.73         8.15 o                         
  -3   5   0       1863.24       1915.67        19.83 o                         
  -2   5   0       1206.09       1025.42        13.15 o                         
  -1   5   0        801.55        652.37         8.26 o                         
   0   5   0         14.61         21.73         1.32 o                         
   1   5   0        887.71        909.59         9.45 o                         
   2   5   0        632.16        601.10         7.11 o                         
   3   5   0        736.92        738.27        10.02 o                         
   4   5   0         17.65         13.92         1.49 o                         
   5   5   0        425.39        328.90        18.47 o                         
   6   5   0        199.77        198.58         5.28 o                         
   7   5   0        209.53        176.01         6.25 o                         
   8   5   0        212.97        235.78         8.50 o                         
   9   5   0          4.15          2.48         2.28 o                         
  10   5   0         30.53         25.71         3.23 o                         
 -11   6   0          9.64          6.54         2.37 o                         
 -10   6   0          9.90          9.94         2.37 o                         
  -9   6   0         46.24         49.89         3.13 o                         
  -8   6   0         19.62         20.40         2.36 o                         
  -7   6   0        283.74        287.05         6.32 o                         
  -6   6   0         44.44         44.77         2.36 o                         
  -5   6   0          0.49          1.49         1.41 o                         
  -4   6   0        356.18        362.97         4.66 o                         
  -3   6   0         17.06          8.77         2.27 o                         
  -2   6   0          3.26          0.65         1.06 o                         
  -1   6   0        486.51        474.05         7.23 o                         
   0   6   0         21.04         17.88         1.57 o                         
   1   6   0        244.92        327.14         3.72 o                         
   2   6   0         22.39         36.23         2.26 o                         
   3   6   0         33.24         25.60         1.92 o                         
   4   6   0        464.00        468.78         7.38 o                         
   5   6   0        122.15        137.33         6.25 o                         
   6   6   0        112.43         79.35         5.21 o                         
   7   6   0         30.47         37.23         5.79 o                         
   8   6   0          0.09          0.40         1.98 o                         
   9   6   0         51.77         45.42        10.63 o                         
 -11   7   0          0.09          5.15         3.37 o                         
 -10   7   0          8.78          7.87         2.37 o                         
  -9   7   0         19.07         21.44         2.63 o                         
  -8   7   0         44.87         57.84         3.21 o                         
  -7   7   0         32.25         36.43         2.34 o                         
  -6   7   0          0.37          1.39         1.31 o                         
  -5   7   0          4.38          4.81         2.83 o                         
  -4   7   0       1901.11       1892.49        20.44 o                         
  -3   7   0        104.06         78.02         3.17 o                         
  -2   7   0        256.60        274.60         4.04 o                         
  -1   7   0         65.53         54.37         1.90 o                         
   0   7   0       1413.62       1411.11        16.90 o                         
   1   7   0         22.17         15.21         1.08 o                         
   2   7   0          6.38          6.02         1.40 o                         
   3   7   0       1418.40       1353.87        17.83 o                         
   4   7   0        341.24        366.01         6.37 o                         
   5   7   0         10.37         19.25         2.32 o                         
   6   7   0        207.61        231.73         7.32 o                         
   7   7   0          7.52         19.47         4.52 o                         
   8   7   0        182.92        188.47         9.42 o                         
   9   7   0          0.09          1.31         4.08 o                         
 -10   8   0         54.01         43.32         3.66 o                         
  -9   8   0          0.66          0.98         1.76 o                         
  -8   8   0          4.08          1.73         1.80 o                         
  -7   8   0         17.85          9.61         2.71 o                         
  -6   8   0         10.10          9.28         2.01 o                         
  -5   8   0        527.02        531.09         9.04 o                         
  -4   8   0        158.22        146.71         4.05 o                         
  -3   8   0        416.89        384.31         9.68 o                         
  -2   8   0        401.43        431.87         6.06 o                         
  -1   8   0        185.04        176.31         4.16 o                         
   0   8   0         97.23         87.20         2.99 o                         
   1   8   0         15.60         15.14         1.85 o                         
   2   8   0        665.99        615.15         9.62 o                         
   3   8   0         61.21         70.64         3.02 o                         
   4   8   0          4.48          0.00         2.97 o                         
   5   8   0         49.99         43.43         4.39 o                         
   6   8   0         10.43         14.84         3.92 o                         
   7   8   0         46.86         56.16         6.11 o                         
   8   8   0          8.54          3.96         4.07 o                         
 -10   9   0          1.90          2.01         2.51 o                         
  -9   9   0          0.55          0.18         2.37 o                         
  -8   9   0          6.64          7.03         2.60 o                         
  -7   9   0          5.42          4.59         2.26 o                         
  -6   9   0          0.02          1.10         1.80 o                         
  -5   9   0        194.59        194.83         5.37 o                         
  -4   9   0        294.86        266.70        11.88 o                         
  -3   9   0         91.43         76.58         3.13 o                         
  -2   9   0          0.18          0.00         1.39 o                         
  -1   9   0          3.12          2.82         1.45 o                         
   0   9   0          4.05          8.20         1.89 o                         
   1   9   0        545.03        553.79        13.02 o                         
   2   9   0          0.77          0.00         2.49 o                         
   3   9   0          0.07          0.25         2.97 o                         
   4   9   0          0.88          1.03         3.12 o                         
   5   9   0         38.85         33.16         4.39 o                         
   6   9   0         92.30         85.25         5.93 o                         
   7   9   0         92.08         88.76         6.41 o                         
  -9  10   0         22.00         29.47         3.33 o                         
  -8  10   0         44.68         64.71         3.96 o                         
  -7  10   0        186.13        183.74         5.68 o                         
  -6  10   0         18.01         23.00         2.80 o                         
  -5  10   0          5.87          8.12         2.20 o                         
  -4  10   0        247.06        227.54         5.29 o                         
  -3  10   0        112.45        134.50         5.44 o                         
  -2  10   0          4.89          6.77         2.05 o                         
  -1  10   0         98.37        104.65         7.08 o                         
   0  10   0        347.99        318.60         9.42 o                         
   1  10   0          8.00          0.00         2.97 o                         
   2  10   0        185.89        174.89         7.32 o                         
   3  10   0          3.66          2.95         3.44 o                         
   4  10   0        145.94        158.09         8.99 o                         
   5  10   0          0.03          2.42         3.92 o                         
   6  10   0         36.72         44.99         5.34 o                         
  -8  11   0          2.00          0.58         2.77 o                         
  -7  11   0         65.17         59.24         4.33 o                         
  -6  11   0         33.06         50.26         4.50 o                         
  -5  11   0          2.72          0.55         2.93 o                         
  -4  11   0          0.06          0.00         2.84 o                         
  -3  11   0        184.54        169.50         6.80 o                         
  -2  11   0        207.06        242.81         7.55 o                         
  -1  11   0          2.72          4.56         3.92 o                         
   0  11   0         31.96         42.38         4.86 o                         
   1  11   0         17.42         28.18         4.39 o                         
   2  11   0         63.04         69.11         5.88 o                         
   3  11   0         16.43         20.49         4.39 o                         
   4  11   0          1.38          0.85         3.92 o                         
  -6  12   0          0.83          0.00         3.47 o                         
  -5  12   0          4.61          0.00         2.93 o                         
  -4  12   0          8.96          1.09         2.93 o                         
  -3  12   0         46.62         44.73         4.21 o                         
  -2  12   0          0.85          6.54         6.54 o                         
  -1  12   0         11.39          8.99         6.54 o                         
   0  12   0         18.49         20.43         5.31 o                         
   1  12   0          4.80          0.00         4.31 o                         
   2  12   0          3.88          0.00         3.85 o                         
   3  12   0          7.13          2.61         3.92 o                         
  -3  13   0          0.09          0.00         7.36 o                         
  -2  13   0        103.64        103.02        11.45 o                         
  -1  13   0          3.99          7.36         7.36 o                         
   0 -13   1         17.31         13.08         8.18 o                         
   1 -13   1         13.25         20.44         8.18 o                         
   2 -13   1          4.20         13.08         8.18 o                         
   3 -13   1          0.77          3.27         7.36 o                         
  -3 -12   1         35.96         44.14         5.49 o                         
  -2 -12   1          0.81          1.20         3.72 o                         
  -1 -12   1          2.90          5.02         4.03 o                         
   0 -12   1        106.81         96.58        13.90 o                         
   1 -12   1          5.37          7.36         7.36 o                         
   2 -12   1         15.33         13.90         7.36 o                         
   3 -12   1         40.39         41.90         4.21 o                         
   4 -12   1          9.77          6.54         5.31 o                         
   5 -12   1         23.99         22.55         4.21 o                         
   6 -12   1          5.83          1.87         3.57 o                         
  -5 -11   1          0.00          0.00         3.78 o                         
  -4 -11   1         86.25         84.05         8.13 o                         
  -3 -11   1          4.02          0.00         3.78 o                         
  -2 -11   1         32.68         42.25         5.15 o                         
  -1 -11   1          2.77          3.84         3.44 o                         
   0 -11   1        360.87        394.07        11.12 o                         
   1 -11   1         69.41         94.26         6.63 o                         
   2 -11   1         22.34         19.49         4.91 o                         
   3 -11   1          4.31          0.00         2.84 o                         
   4 -11   1          3.66          0.00         2.84 o                         
   5 -11   1          1.83          0.00         2.93 o                         
   6 -11   1        281.29        274.00         8.77 o                         
   7 -11   1         10.64          6.48         6.54 o                         
   8 -11   1          6.19          5.67         2.81 o                         
  -6 -10   1          1.25          3.66         4.07 o                         
  -5 -10   1         22.36         25.94         4.55 o                         
  -4 -10   1         37.76         42.12         4.72 o                         
  -3 -10   1         42.89         37.74         4.55 o                         
  -2 -10   1         35.52         40.51         4.55 o                         
  -1 -10   1         15.26          0.00         3.12 o                         
   0 -10   1        310.03        289.22         9.07 o                         
   1 -10   1         57.25         56.64         3.99 o                         
   2 -10   1        207.42        236.09         6.45 o                         
   3 -10   1         76.74        100.80         4.83 o                         
   4 -10   1         10.60          2.08         2.84 o                         
   5 -10   1         20.98         15.59         2.35 o                         
   6 -10   1        449.25        480.40         9.36 o                         
   7 -10   1         16.85         23.56         2.84 o                         
   8 -10   1         28.99         26.06         2.93 o                         
   9 -10   1          1.65          6.26         2.80 o                         
  -7  -9   1         10.05          6.81         4.25 o                         
  -6  -9   1          0.74          4.42         3.60 o                         
  -5  -9   1        177.77        153.58         7.17 o                         
  -4  -9   1         21.92         21.29         3.92 o                         
  -3  -9   1        521.69        487.65        12.35 o                         
  -2  -9   1          0.07          0.00         2.83 o                         
  -1  -9   1        556.86        579.28        13.49 o                         
   0  -9   1        212.58        227.38         4.79 o                         
   1  -9   1        478.16        538.01         8.70 o                         
   2  -9   1         44.77         47.59         2.40 o                         
   3  -9   1          0.06          1.64         1.51 o                         
   4  -9   1        221.37        224.72         5.99 o                         
   5  -9   1        455.71        489.47         9.11 o                         
   6  -9   1        371.14        373.08         7.79 o                         
   7  -9   1        261.21        254.87         6.96 o                         
   8  -9   1         53.29         57.80         3.62 o                         
   9  -9   1          0.13          0.00         2.24 o                         
  10  -9   1         69.10         68.42         4.01 o                         
  -8  -8   1          0.74          0.00         3.78 o                         
  -7  -8   1        154.30        170.40         8.21 o                         
  -6  -8   1         81.47         81.60         6.20 o                         
  -5  -8   1        350.06        367.02        10.02 o                         
  -4  -8   1        227.45        181.19         8.95 o                         
  -3  -8   1          4.94          4.63         2.83 o                         
  -2  -8   1         31.54         52.77         3.72 o                         
  -1  -8   1         36.48         22.33         2.32 o                         
   0  -8   1          0.08          0.64         1.13 o                         
   1  -8   1         13.14         17.83         1.74 o                         
   2  -8   1        338.64        331.78         5.03 o                         
   3  -8   1        110.58        129.58         3.53 o                         
   4  -8   1        222.17        208.83         5.53 o                         
   5  -8   1         10.27          5.28         1.80 o                         
   6  -8   1          3.59          0.47         1.70 o                         
   7  -8   1        132.56        128.99         4.21 o                         
   8  -8   1         42.36         34.32         2.60 o                         
   9  -8   1          6.06          7.30         2.30 o                         
  10  -8   1         46.62         57.64         4.72 o                         
  -9  -7   1         51.86         56.35         6.28 o                         
  -8  -7   1         33.79         28.90         4.89 o                         
  -7  -7   1         66.31         74.45         9.40 o                         
  -6  -7   1        537.57        508.73        12.22 o                         
  -5  -7   1        585.03        577.69         9.60 o                         
  -4  -7   1        167.15        167.57         4.38 o                         
  -3  -7   1         69.05         89.62         3.06 o                         
  -2  -7   1        111.11        142.42         3.48 o                         
  -1  -7   1        157.33        150.57         3.58 o                         
   0  -7   1          0.17          1.45         1.07 o                         
   1  -7   1        929.89        888.20        10.23 o                         
   2  -7   1          0.85          2.23         0.87 o                         
   3  -7   1         43.96         47.12         2.30 o                         
   4  -7   1         82.63         94.10         4.51 o                         
   5  -7   1        432.60        456.75         8.54 o                         
   6  -7   1          7.07          3.62         1.61 o                         
   7  -7   1         67.57         69.78         3.32 o                         
   8  -7   1        235.74        241.20         5.98 o                         
   9  -7   1        105.85        108.08         6.14 o                         
  10  -7   1         49.82         54.26         3.33 o                         
  11  -7   1         13.12         16.36         2.83 o                         
 -10  -6   1          2.09          0.00         3.92 o                         
  -9  -6   1         13.47          8.18         4.05 o                         
  -8  -6   1        106.74         94.84         4.33 o                         
  -7  -6   1        165.67        190.09         7.80 o                         
  -6  -6   1         41.71         50.89         2.96 o                         
  -5  -6   1        150.84        140.62         5.55 o                         
  -4  -6   1        692.45        638.84         9.85 o                         
  -3  -6   1         20.69         16.47         1.69 o                         
  -2  -6   1         12.60          9.23         1.21 o                         
  -1  -6   1        853.49        966.97         9.55 o                         
   0  -6   1         28.12         18.80         1.54 o                         
   1  -6   1       1349.21       1424.14        17.03 o                         
   2  -6   1        101.60        131.49         2.35 o                         
   3  -6   1        857.88        861.06         8.74 o                         
   4  -6   1        895.32        934.64        10.62 o                         
   5  -6   1        411.76        408.13         7.03 o                         
   6  -6   1          1.64          3.26         1.43 o                         
   7  -6   1        136.85        151.66         4.63 o                         
   8  -6   1        267.15        283.13         6.13 o                         
   9  -6   1          3.95          3.09         1.83 o                         
  10  -6   1         54.09         45.08         2.93 o                         
  11  -6   1         50.63         57.64         5.78 o                         
 -10  -5   1          6.64          7.75         2.82 o                         
  -9  -5   1         37.26         47.73         3.44 o                         
  -8  -5   1        137.02        118.85         4.70 o                         
  -7  -5   1          5.04          3.63         2.14 o                         
  -6  -5   1        962.98        925.90        25.63 o                         
  -5  -5   1        559.63        456.67        15.92 o                         
  -4  -5   1        122.34        150.31         3.86 o                         
  -3  -5   1         22.35         28.90         1.69 o                         
  -2  -5   1        311.55        358.62         4.22 o                         
  -1  -5   1         12.01         12.59         0.98 o                         
   0  -5   1         29.99          6.57         0.76 o                         
   1  -5   1       2468.92       2563.58        28.44 o                         
   2  -5   1       1090.64       1219.91        16.61 o                         
   3  -5   1       3720.05       4174.53        41.01 o                         
   4  -5   1         86.70         95.95         2.06 o                         
   5  -5   1         28.98         33.79         2.01 o                         
   6  -5   1        267.93        265.48         5.06 o                         
   7  -5   1        160.58        148.93         3.78 o                         
   8  -5   1         16.60         22.92         2.20 o                         
   9  -5   1         67.83         59.24         3.25 o                         
  10  -5   1         75.27         61.38         3.33 o                         
  11  -5   1          0.05          1.54         2.30 o                         
 -11  -4   1         79.10         88.98         4.93 o                         
 -10  -4   1        105.46        134.18         5.13 o                         
  -9  -4   1          0.61          0.52         2.06 o                         
  -8  -4   1         32.73         22.39         2.45 o                         
  -7  -4   1          3.65          2.61         1.86 o                         
  -6  -4   1         83.49         99.29         3.34 o                         
  -5  -4   1         75.59         61.10         2.51 o                         
  -4  -4   1        205.74        183.95         5.66 o                         
  -3  -4   1       2254.37       2325.53        28.23 o                         
  -2  -4   1        133.60        200.90         3.05 o                         
  -1  -4   1        394.79        285.18         3.01 o                         
   0  -4   1       1226.63        705.55         7.04 o                         
   1  -4   1       9370.76       8280.89       100.00 o                         
   2  -4   1        152.19        150.50         2.68 o                         
   3  -4   1       1467.15       1517.08        16.27 o                         
   4  -4   1        575.16        686.38         9.33 o                         
   5  -4   1        191.19        183.76         4.48 o                         
   6  -4   1         37.27         10.93         1.00 o                         
   7  -4   1        184.31        194.87         4.34 o                         
   8  -4   1          5.70          2.50         1.37 o                         
   9  -4   1        110.84        100.11         3.77 o                         
  10  -4   1         44.21         45.86         3.68 o                         
  11  -4   1          5.02          4.58         3.37 o                         
  12  -4   1         21.93         17.99         7.36 o                         
 -11  -3   1          4.54          9.39         2.44 o                         
 -10  -3   1          1.41          1.24         2.02 o                         
  -9  -3   1          0.57          1.00         1.90 o                         
  -8  -3   1         16.01         19.07         2.32 o                         
  -7  -3   1        706.91        729.89        10.27 o                         
  -6  -3   1          5.93          3.84         1.22 o                         
  -5  -3   1         10.99         28.18         1.85 o                         
  -4  -3   1       5059.16       5278.98        59.62 o                         
  -3  -3   1        268.28        349.82        10.18 o                         
  -2  -3   1        402.21        613.94         8.72 o                         
  -1  -3   1       1276.96       1234.63        13.91 o                         
   0  -3   1        784.71        390.75         5.21 o                         
   1  -3   1       1888.49       1450.36        27.97 o                         
   2  -3   1       5648.99       6474.54        68.42 o                         
   3  -3   1       2457.99       2333.97        26.29 o                         
   4  -3   1       2234.16       2271.88        27.16 o                         
   5  -3   1         15.99         25.44         1.73 o                         
   6  -3   1        228.57        215.90         3.74 o                         
   7  -3   1        269.84        267.13         4.51 o                         
   8  -3   1         32.46         35.19         1.82 o                         
   9  -3   1        245.85        277.19         5.44 o                         
  10  -3   1         91.73         92.61         5.07 o                         
  11  -3   1          7.26         13.08         3.05 o                         
  12  -3   1          1.28          0.29         2.97 o                         
 -11  -2   1         21.97         22.30         2.63 o                         
 -10  -2   1          2.13          1.66         1.94 o                         
  -9  -2   1        299.51        290.31         6.21 o                         
  -8  -2   1        463.44        386.06         6.75 o                         
  -7  -2   1        500.65        502.81         7.57 o                         
  -6  -2   1        298.26        276.16         3.84 o                         
  -5  -2   1       2116.69       2238.04        22.83 o                         
  -4  -2   1       3265.25       3602.52        44.17 o                         
  -3  -2   1       1287.48       1308.59        14.47 o                         
  -2  -2   1       4133.60       3982.23        44.24 o                         
  -1  -2   1      12099.96      13556.63       109.84 o                         
   0  -2   1       5581.96       6188.02        77.35 o                         
   1  -2   1      11883.63      13760.65       127.48 o                         
   3  -2   1       8446.09       8199.19        97.54 o                         
   4  -2   1       2042.97       1756.16        19.43 o                         
   5  -2   1        128.43        115.37         2.99 o                         
   6  -2   1         46.76         28.63         1.52 o                         
   7  -2   1        539.91        577.53         7.62 o                         
   8  -2   1          0.08          0.00         1.09 o                         
   9  -2   1        208.98        202.25         5.68 o                         
  10  -2   1        146.12        143.47         5.18 o                         
  11  -2   1         10.44         14.79         3.12 o                         
  12  -2   1         49.41         45.42         4.30 o                         
 -12  -1   1         21.83         17.54         3.12 o                         
 -11  -1   1         50.95         57.02         3.38 o                         
 -10  -1   1         23.51         29.45         2.65 o                         
  -9  -1   1        166.09        193.05         5.41 o                         
  -8  -1   1        129.28        153.31         4.07 o                         
  -7  -1   1         99.74        115.04         2.84 o                         
  -6  -1   1        509.23        573.96         7.07 o                         
  -5  -1   1        113.73        129.47         3.22 o                         
  -4  -1   1       1042.11       1208.43        11.50 o                         
  -3  -1   1       2724.40       2802.47        20.23 o                         
  -1  -1   1       7939.52       8066.77       100.39 o                         
   1  -1   1       7135.55       8344.65        99.30 o                         
   3  -1   1        459.60        949.10         8.54 o                         
   4  -1   1         46.35        112.89         2.29 o                         
   5  -1   1        402.45        418.96         6.33 o                         
   6  -1   1         38.29         26.89         1.72 o                         
   7  -1   1        330.35        356.46         5.18 o                         
   8  -1   1        181.45        206.14         6.31 o                         
   9  -1   1         35.56         29.96         2.44 o                         
  10  -1   1          0.17          0.00         2.13 o                         
  11  -1   1         89.40         92.04         4.63 o                         
  12  -1   1          0.16          0.00         2.75 o                         
 -12   0   1         63.81         75.99         4.30 o                         
 -11   0   1         26.55         31.69         3.25 o                         
 -10   0   1        117.33        105.61         3.75 o                         
  -9   0   1          8.87          9.21         1.99 o                         
  -8   0   1         12.34          9.79         2.13 o                         
  -7   0   1        628.46        673.64         9.63 o                         
  -6   0   1        359.88        320.22         5.08 o                         
  -5   0   1        974.82        855.99         9.66 o                         
  -4   0   1         31.01         59.26         2.32 o                         
  -3   0   1       1404.38       1449.79        22.85 o                         
  -2   0   1       5564.91       5252.48        46.69 o                         
   2   0   1      24989.30      27479.03       302.20 o                         
   3   0   1        146.69        319.89         2.72 o                         
   4   0   1       5736.88       5660.36        58.38 o                         
   5   0   1         53.16         59.98         1.95 o                         
   6   0   1        124.05        114.34         2.82 o                         
   7   0   1         78.02         88.38         2.51 o                         
   8   0   1       1683.97       1675.88        21.98 o                         
   9   0   1         21.92         27.30         2.39 o                         
  10   0   1         10.00          8.78         2.25 o                         
  11   0   1          0.22          0.00         2.40 o                         
  12   0   1         54.56         62.77         5.02 o                         
 -12   1   1          4.23          2.23         2.70 o                         
 -11   1   1         37.25         32.73         3.12 o                         
 -10   1   1         22.12         26.67         2.82 o                         
  -9   1   1        373.50        350.08         6.55 o                         
  -8   1   1         37.27         25.40         2.79 o                         
  -7   1   1        133.22        154.70         3.37 o                         
  -6   1   1          0.96          0.00         0.89 o                         
  -5   1   1        222.11        160.72         2.92 o                         
  -4   1   1       1568.94       1312.30        16.01 o                         
  -3   1   1        677.07        727.35        10.49 o                         
   0   1   1       2254.66       2548.42        19.45 o                         
   1   1   1       7623.14       8016.92        50.49 o                         
   3   1   1        859.42        737.78         6.27 o                         
   4   1   1       3661.80       3725.34        45.17 o                         
   5   1   1        386.07        311.21         5.32 o                         
   6   1   1        395.25        414.70         5.60 o                         
   7   1   1       1077.74       1130.19        15.61 o                         
   8   1   1        121.64        138.03         4.07 o                         
   9   1   1         12.50         10.57         2.20 o                         
  10   1   1        146.23        149.86         4.77 o                         
  11   1   1         11.51          8.07         2.44 o                         
 -12   2   1        101.00         96.53         7.20 o                         
 -11   2   1        354.09        378.09         8.60 o                         
 -10   2   1        509.45        493.55         9.65 o                         
  -9   2   1         16.44         17.19         2.35 o                         
  -8   2   1          7.34          4.99         1.51 o                         
  -7   2   1        118.86        116.49         3.41 o                         
  -6   2   1       3080.21       3015.94        36.46 o                         
  -5   2   1         82.51        142.99         2.53 o                         
  -4   2   1        263.21        105.13         2.12 o                         
  -3   2   1        123.37        216.43         5.20 o                         
  -2   2   1         65.13         91.33         1.02 o                         
  -1   2   1       1516.85       1381.73        10.46 o                         
   2   2   1        742.46        797.81        10.10 o                         
   3   2   1          3.63         19.10         1.83 o                         
   4   2   1        402.50        344.50         6.21 o                         
   5   2   1         67.20         61.95         2.41 o                         
   6   2   1          0.24          0.52         1.08 o                         
   7   2   1          3.34          2.56         1.65 o                         
   8   2   1         64.48         84.21         3.33 o                         
   9   2   1        456.94        444.30         8.15 o                         
  10   2   1          9.07         14.89         2.53 o                         
  11   2   1        211.43        208.82         6.01 o                         
 -12   3   1         19.70         21.45         4.07 o                         
 -11   3   1        180.05        184.73         6.14 o                         
 -10   3   1        108.01         90.69         4.48 o                         
  -9   3   1         72.03         71.91         3.65 o                         
  -8   3   1        236.42        230.96         5.56 o                         
  -7   3   1        125.68        114.07         3.71 o                         
  -6   3   1       1375.67       1405.19        18.23 o                         
  -5   3   1        219.55        212.86         5.66 o                         
  -4   3   1       2526.66       2283.20        35.98 o                         
  -3   3   1      11385.78      11256.87       164.01 o                         
  -2   3   1       2688.09       1978.99        25.36 o                         
  -1   3   1       1252.54        989.30         8.39 o                         
   0   3   1        796.94        754.80         6.53 o                         
   1   3   1       4822.79       4455.51        47.06 o                         
   2   3   1        382.67        425.43        15.56 o                         
   3   3   1       2640.57       2590.20        32.82 o                         
   4   3   1         59.12         52.93         2.53 o                         
   5   3   1        272.92        253.26         5.30 o                         
   6   3   1         21.18         13.05         1.78 o                         
   7   3   1        108.24         99.87         3.75 o                         
   8   3   1        479.00        472.99         8.67 o                         
   9   3   1          6.32          8.74         2.12 o                         
  10   3   1         21.59         15.02         2.50 o                         
  11   3   1          0.01          0.81         2.44 o                         
 -12   4   1         26.53         22.20         4.20 o                         
 -11   4   1          9.33          9.40         4.34 o                         
 -10   4   1          5.43          3.43         2.97 o                         
  -9   4   1        144.83        172.50         6.28 o                         
  -8   4   1         24.58         24.53         3.42 o                         
  -7   4   1          0.28          0.82         1.89 o                         
  -6   4   1         16.32         21.04         2.01 o                         
  -5   4   1       1390.95       1496.38        20.90 o                         
  -4   4   1        317.82        393.01         6.24 o                         
  -3   4   1         19.53         64.97         2.57 o                         
  -2   4   1         49.34        190.56         2.70 o                         
  -1   4   1       7013.41       6015.84       224.78 o                         
   0   4   1        310.64        351.08         3.78 o                         
   1   4   1       2274.93       2414.20        20.85 o                         
   2   4   1        468.73        516.77         8.54 o                         
   3   4   1        121.26        161.72         4.72 o                         
   4   4   1        429.82        411.95         7.70 o                         
   5   4   1          0.06          0.82         1.23 o                         
   6   4   1        436.50        419.23         8.42 o                         
   7   4   1          6.59          6.37         1.78 o                         
   8   4   1         23.46         30.05         3.41 o                         
   9   4   1         30.57         36.44         2.87 o                         
  10   4   1         25.77         29.32         3.18 o                         
 -12   5   1          1.21          0.00         4.52 o                         
 -11   5   1         42.35         39.90         4.55 o                         
 -10   5   1         67.55         82.46         5.15 o                         
  -9   5   1         54.42         41.88         2.83 o                         
  -8   5   1        168.33        175.60         4.78 o                         
  -7   5   1         41.28         34.94         2.32 o                         
  -6   5   1        183.06        174.37         4.49 o                         
  -5   5   1         13.41         10.40         3.12 o                         
  -4   5   1         25.30         45.01         2.32 o                         
  -3   5   1        237.75        221.04         3.40 o                         
  -2   5   1        114.86        184.95         3.07 o                         
  -1   5   1       4169.25       4071.34        53.56 o                         
   0   5   1         74.77         98.16         2.22 o                         
   1   5   1       1814.27       1879.27        19.36 o                         
   2   5   1       5775.37       5750.53        72.12 o                         
   3   5   1        198.15        145.63         4.99 o                         
   4   5   1        260.48        248.98         8.02 o                         
   5   5   1         75.66         77.71         3.32 o                         
   6   5   1        478.06        433.39         8.35 o                         
   7   5   1        647.21        659.30        11.58 o                         
   8   5   1         86.10         84.89         4.01 o                         
   9   5   1         30.49         32.68         3.23 o                         
  10   5   1          6.79          3.11         2.74 o                         
 -11   6   1         16.28         35.29         8.90 o                         
 -10   6   1         98.19        103.25         4.08 o                         
  -9   6   1         12.02          7.89         1.89 o                         
  -8   6   1         71.31         74.72         3.33 o                         
  -7   6   1         40.33         53.33         2.66 o                         
  -6   6   1         81.86         66.95         2.63 o                         
  -5   6   1         83.85         71.56         3.13 o                         
  -4   6   1         12.95          6.03         1.65 o                         
  -3   6   1       2883.15       3104.73        35.18 o                         
  -2   6   1        821.27       1044.37        13.78 o                         
  -1   6   1         27.47         19.80         1.58 o                         
   0   6   1        448.28        445.39         5.93 o                         
   1   6   1        114.78        161.78         2.59 o                         
   2   6   1        564.80        567.17         7.40 o                         
   3   6   1         43.00         58.24         2.72 o                         
   4   6   1         90.88         68.91         2.79 o                         
   5   6   1          4.06          1.39         1.62 o                         
   6   6   1         55.90         48.79         3.17 o                         
   7   6   1         64.99         79.15         4.72 o                         
   8   6   1         35.00         37.40         3.29 o                         
   9   6   1          2.41          2.59         2.83 o                         
 -11   7   1         48.13         53.45         3.55 o                         
 -10   7   1          3.33          3.44         2.32 o                         
  -9   7   1          4.24          1.52         1.89 o                         
  -8   7   1         23.99         15.16         2.26 o                         
  -7   7   1        127.13        139.66         5.31 o                         
  -6   7   1         42.73         30.81         2.20 o                         
  -5   7   1        618.96        599.13         9.38 o                         
  -4   7   1        214.51        188.31         4.94 o                         
  -3   7   1        749.56        641.54        13.52 o                         
  -2   7   1          5.07          2.45         0.91 o                         
  -1   7   1        192.50        228.48         3.80 o                         
   0   7   1         25.63         15.82         1.99 o                         
   1   7   1          1.63          2.32         0.98 o                         
   2   7   1        790.69        783.89        11.30 o                         
   3   7   1        517.54        509.40         8.09 o                         
   4   7   1          4.47          4.30         1.74 o                         
   5   7   1        179.14        156.94         5.64 o                         
   6   7   1         13.34         11.79         2.34 o                         
   7   7   1         29.17         35.00         5.11 o                         
   8   7   1         24.61         23.81        11.04 o                         
   9   7   1         12.25         12.60         5.72 o                         
 -11   8   1         96.50        107.92         5.35 o                         
 -10   8   1         33.00         32.89         5.19 o                         
  -9   8   1          2.36          8.44         2.40 o                         
  -8   8   1          6.55          4.95         2.20 o                         
  -7   8   1         44.00         45.02         2.89 o                         
  -6   8   1         10.54         13.48         2.06 o                         
  -5   8   1         77.97         84.54         6.14 o                         
  -4   8   1        758.56        783.37        15.15 o                         
  -3   8   1         10.67          8.99         1.88 o                         
  -2   8   1          1.52          0.85         1.39 o                         
  -1   8   1        513.11        435.19         6.90 o                         
   0   8   1        138.14        158.31         3.92 o                         
   1   8   1        344.41        394.37         5.45 o                         
   2   8   1        150.45        146.57         5.01 o                         
   3   8   1        111.34        120.55         4.21 o                         
   4   8   1        151.73        192.69         5.55 o                         
   5   8   1         60.81         60.10         4.67 o                         
   6   8   1         43.48         40.82         4.55 o                         
   7   8   1         14.52         17.01         4.20 o                         
   8   8   1         14.54         15.03         4.39 o                         
 -10   9   1         82.52         98.61         8.26 o                         
  -9   9   1          9.23         11.62         2.83 o                         
  -8   9   1         76.14         83.75         4.19 o                         
  -7   9   1        417.36        437.53         8.79 o                         
  -6   9   1        157.21        148.91         4.70 o                         
  -5   9   1         16.25         21.51         2.30 o                         
  -4   9   1         35.86         23.64         2.34 o                         
  -3   9   1         35.94         33.29         2.60 o                         
  -2   9   1         51.96         44.91         2.32 o                         
  -1   9   1          2.29          1.45         1.58 o                         
   0   9   1          0.30          2.38         1.47 o                         
   1   9   1        123.33        118.91         8.20 o                         
   2   9   1        149.32        115.75         5.49 o                         
   3   9   1          4.43          1.08         3.12 o                         
   4   9   1         29.58         19.54         3.60 o                         
   5   9   1        456.68        467.21        12.20 o                         
   6   9   1         63.43         56.13         5.34 o                         
   7   9   1          3.27          4.28         3.92 o                         
  -9  10   1         91.36         94.25         4.70 o                         
  -8  10   1        325.21        336.14         8.64 o                         
  -7  10   1         17.95         19.87         2.83 o                         
  -6  10   1        145.81        156.94         5.31 o                         
  -5  10   1        137.70        148.85         4.76 o                         
  -4  10   1         13.50         12.89         2.42 o                         
  -3  10   1         92.33         89.79         4.04 o                         
  -2  10   1         86.18         80.34         4.07 o                         
  -1  10   1        163.72        151.26         4.58 o                         
   0  10   1          2.07          0.52         3.12 o                         
   1  10   1        135.71        132.86         6.10 o                         
   2  10   1         10.12          5.40         3.44 o                         
   3  10   1        206.14        234.98         8.17 o                         
   4  10   1         25.96         22.52         4.25 o                         
   5  10   1         62.40         58.92         5.63 o                         
   6  10   1          5.53          8.72         4.25 o                         
  -8  11   1          7.72          5.88         2.89 o                         
  -7  11   1          2.37          2.52         2.72 o                         
  -6  11   1          3.41          7.09         3.06 o                         
  -5  11   1         36.38         34.62         4.08 o                         
  -4  11   1         20.43         11.20         4.91 o                         
  -3  11   1         12.07         14.98         4.50 o                         
  -2  11   1        149.14        174.61         6.95 o                         
  -1  11   1          0.59          6.63         3.45 o                         
   0  11   1          0.36          0.00         3.44 o                         
   1  11   1         93.28         97.01         8.99 o                         
   2  11   1         76.06         90.98         5.81 o                         
   3  11   1          8.20          3.49         3.92 o                         
   4  11   1         13.86         12.55         4.39 o                         
  -6  12   1         66.24         64.76         5.04 o                         
  -5  12   1          8.41          3.96         2.99 o                         
  -4  12   1         33.75         30.91         4.21 o                         
  -3  12   1          0.81          0.00         2.84 o                         
  -2  12   1        252.35        264.44         8.77 o                         
  -1  12   1         46.81         26.16         7.36 o                         
   0  12   1         16.42         11.78         4.89 o                         
   1  12   1          2.00          0.00         4.31 o                         
   2  12   1          2.68          0.47         4.03 o                         
  -3  13   1          0.26          0.00         2.99 o                         
  -2  13   1         28.64         32.71         8.99 o                         
  -1  13   1         44.50         57.23         9.81 o                         
   0 -13   2          4.00          0.00         7.36 o                         
   1 -13   2          4.30          3.27         7.36 o                         
   2 -13   2          0.41          0.00         7.36 o                         
   3 -13   2         62.68         66.23        10.63 o                         
  -3 -12   2         17.93          7.89         4.39 o                         
  -2 -12   2          8.54          2.92         3.92 o                         
  -1 -12   2         56.01         47.23         5.26 o                         
   0 -12   2          9.23          3.22         4.52 o                         
   1 -12   2         27.51         20.44         7.36 o                         
   2 -12   2          0.03          0.00         6.54 o                         
   3 -12   2         15.51         21.96         3.57 o                         
   4 -12   2         18.12          7.17         3.68 o                         
   5 -12   2         36.76         42.59        17.58 o                         
   6 -12   2          8.44         11.39         3.57 o                         
  -5 -11   2         29.59         39.24         5.34 o                         
  -4 -11   2          8.38          2.30         3.92 o                         
  -3 -11   2         13.02         11.68         4.07 o                         
  -2 -11   2         58.71         78.92         5.97 o                         
  -1 -11   2          1.96          2.74         3.44 o                         
   0 -11   2        456.85        488.24        22.19 o                         
   1 -11   2          3.67          9.28         3.44 o                         
   2 -11   2        118.38        101.81         4.94 o                         
   3 -11   2         34.74         33.53         3.57 o                         
   4 -11   2         47.00         50.48         4.21 o                         
   5 -11   2          3.86          0.00         2.93 o                         
   6 -11   2         51.42         59.47         6.54 o                         
   7 -11   2         43.38         41.27         4.31 o                         
   8 -11   2          1.75          3.52         3.47 o                         
  -6 -10   2        145.03        152.47         7.65 o                         
  -5 -10   2         16.97         44.61         5.02 o                         
  -4 -10   2         74.81         81.19         5.63 o                         
  -3 -10   2         24.55         17.96         4.07 o                         
  -2 -10   2         20.59         30.54         7.97 o                         
  -1 -10   2        237.99        250.80         8.14 o                         
   0 -10   2         75.05         78.23         5.46 o                         
   1 -10   2        343.12        343.85         7.10 o                         
   2 -10   2        334.76        324.46         7.55 o                         
   3 -10   2         10.94          8.47         2.84 o                         
   4 -10   2         55.51         57.17         4.21 o                         
   5 -10   2         69.87         60.28         4.31 o                         
   6 -10   2        197.87        202.67         5.87 o                         
   7 -10   2         24.79         19.87         2.80 o                         
   8 -10   2         60.88         75.42         3.88 o                         
   9 -10   2          0.73          2.49         2.46 o                         
  -7  -9   2        225.27        225.36         8.78 o                         
  -6  -9   2          3.03          2.45         3.78 o                         
  -5  -9   2        202.16        224.84         8.47 o                         
  -4  -9   2        336.12        295.30        16.60 o                         
  -3  -9   2        345.88        364.06         9.97 o                         
  -2  -9   2        329.81        337.82         9.09 o                         
  -1  -9   2        249.68        255.64         8.28 o                         
   0  -9   2         33.46         44.89         3.92 o                         
   1  -9   2         56.69         72.63         3.03 o                         
   2  -9   2         35.58         42.27         2.16 o                         
   3  -9   2         13.17          7.85         1.65 o                         
   4  -9   2         31.44         31.62         3.78 o                         
   5  -9   2        155.62        147.33         4.60 o                         
   6  -9   2          3.85          5.90         2.26 o                         
   7  -9   2         51.17         53.90         3.29 o                         
   8  -9   2         94.80        113.35         4.63 o                         
   9  -9   2         59.84         71.77         3.74 o                         
  10  -9   2         27.34         32.29         3.13 o                         
  -8  -8   2        125.38        109.10         8.37 o                         
  -7  -8   2        155.59        160.32         9.07 o                         
  -6  -8   2         24.19         23.87         4.20 o                         
  -5  -8   2          1.07          1.96         2.97 o                         
  -4  -8   2        238.93        208.92         7.52 o                         
  -3  -8   2         21.65         10.08         3.30 o                         
  -2  -8   2        233.92        218.42        11.20 o                         
  -1  -8   2        933.99        798.15        14.04 o                         
   0  -8   2        105.20        101.24         2.99 o                         
   1  -8   2         40.42         34.91         1.45 o                         
   2  -8   2        502.75        538.98         7.03 o                         
   3  -8   2        117.05        139.81         3.33 o                         
   4  -8   2        485.01        499.01        20.11 o                         
   5  -8   2        103.51         87.20         3.62 o                         
   6  -8   2         60.34         49.84         2.96 o                         
   7  -8   2         17.51         11.32         2.01 o                         
   8  -8   2        115.88        102.40         4.93 o                         
   9  -8   2         57.90         49.98         3.45 o                         
  10  -8   2          0.27          2.74         2.37 o                         
  -9  -7   2        107.66        106.61         7.66 o                         
  -8  -7   2          8.04          7.71         3.92 o                         
  -7  -7   2        164.30        200.48         9.42 o                         
  -6  -7   2          5.57         11.55         3.88 o                         
  -5  -7   2        556.62        534.54        10.11 o                         
  -4  -7   2        529.70        519.68         8.45 o                         
  -3  -7   2        314.95        307.88         5.62 o                         
  -2  -7   2        396.52        451.71         6.00 o                         
  -1  -7   2        851.98        896.41        11.21 o                         
   0  -7   2          0.48          0.12         0.70 o                         
   1  -7   2         69.31         77.78         2.30 o                         
   2  -7   2          1.09          2.08         0.95 o                         
   3  -7   2        164.51        191.52         5.90 o                         
   4  -7   2        191.25        181.44         4.01 o                         
   5  -7   2        217.55        212.04         4.75 o                         
   6  -7   2          0.10          0.13         1.45 o                         
   7  -7   2         53.64         40.77         3.54 o                         
   8  -7   2         39.93         46.12         2.83 o                         
   9  -7   2        195.93        222.39         9.91 o                         
  10  -7   2          0.34          1.69         2.20 o                         
  11  -7   2         29.12         26.95         3.30 o                         
 -10  -6   2        104.32        114.77         7.85 o                         
  -9  -6   2          0.02          0.44         3.72 o                         
  -8  -6   2         21.75         16.13         4.31 o                         
  -7  -6   2         20.81         30.72         2.75 o                         
  -6  -6   2        101.91         96.22         4.37 o                         
  -5  -6   2         35.44         44.04         2.64 o                         
  -4  -6   2        113.83         92.42         3.06 o                         
  -3  -6   2        491.56        548.09         7.72 o                         
  -2  -6   2       2728.08       2942.20        29.15 o                         
  -1  -6   2        160.27        122.30         2.80 o                         
   0  -6   2        302.57        414.72         4.43 o                         
   1  -6   2       1761.06       1778.64        18.13 o                         
   2  -6   2        134.06        143.47         2.84 o                         
   3  -6   2         50.45         30.46         2.07 o                         
   4  -6   2        980.90        970.68        11.77 o                         
   5  -6   2        634.37        633.37         9.38 o                         
   6  -6   2         23.19         24.15         2.60 o                         
   7  -6   2          8.45          6.45         1.80 o                         
   8  -6   2        312.40        303.25         6.73 o                         
   9  -6   2         17.13         21.70         2.42 o                         
  10  -6   2          1.06          0.50         1.93 o                         
  11  -6   2          6.99          1.49         2.30 o                         
 -10  -5   2          2.87          0.90         2.58 o                         
  -9  -5   2         43.01         50.24         3.44 o                         
  -8  -5   2          9.60         24.05         2.70 o                         
  -7  -5   2         54.94         36.55         2.75 o                         
  -6  -5   2        332.74        340.00         8.02 o                         
  -5  -5   2        488.02        467.17         8.35 o                         
  -4  -5   2        514.93        476.58         8.17 o                         
  -3  -5   2        459.50        449.07         4.93 o                         
  -2  -5   2        400.85        333.36         4.50 o                         
  -1  -5   2         85.32         61.62         1.17 o                         
   0  -5   2        473.43        742.18         7.00 o                         
   1  -5   2         60.33         27.59         1.42 o                         
   2  -5   2        341.45        474.80         7.98 o                         
   3  -5   2         56.14         70.20         2.47 o                         
   4  -5   2       1464.21       1717.75        21.76 o                         
   5  -5   2       1122.77       1198.30        16.46 o                         
   6  -5   2          2.02          1.31         1.24 o                         
   7  -5   2        273.15        292.90         5.90 o                         
   8  -5   2          1.35          1.15         1.75 o                         
   9  -5   2         15.43         11.10         2.20 o                         
  10  -5   2          6.50          4.19         1.93 o                         
  11  -5   2          5.63          3.42         2.35 o                         
 -11  -4   2         27.76         34.96         3.61 o                         
 -10  -4   2         43.60         46.45         3.53 o                         
  -9  -4   2         79.99         76.10         4.03 o                         
  -8  -4   2          2.18          0.67         1.98 o                         
  -7  -4   2          2.50          1.25         1.71 o                         
  -6  -4   2        104.45         87.87         3.12 o                         
  -5  -4   2          0.52          0.46         0.92 o                         
  -4  -4   2        271.88        314.49         5.18 o                         
  -3  -4   2       1678.30       1793.47        18.19 o                         
  -2  -4   2       2913.44       2567.16        23.81 o                         
  -1  -4   2        112.23        120.53         1.64 o                         
   0  -4   2        510.01        367.47         3.87 o                         
   1  -4   2       9099.19       7900.96       140.64 o                         
   2  -4   2        662.79        458.44         4.90 o                         
   3  -4   2       1476.81       1601.09        17.37 o                         
   4  -4   2       1666.05       1726.63        19.13 o                         
   5  -4   2       1214.22       1310.08        15.97 o                         
   6  -4   2         27.05         25.41         1.82 o                         
   7  -4   2        133.21        118.12         3.77 o                         
   8  -4   2         46.83         46.61         2.75 o                         
   9  -4   2         67.72         75.12         3.44 o                         
  10  -4   2         75.99         75.07         5.27 o                         
  11  -4   2         33.49         34.46         2.99 o                         
 -11  -3   2          1.93          2.20         2.07 o                         
 -10  -3   2         74.56         76.12         4.34 o                         
  -9  -3   2        491.92        504.37         8.64 o                         
  -8  -3   2         92.27         81.60         3.49 o                         
  -7  -3   2          1.54          0.32         1.58 o                         
  -6  -3   2         75.15         86.08         2.10 o                         
  -5  -3   2          0.11          0.41         0.90 o                         
  -4  -3   2       2530.51       2365.48        26.69 o                         
  -3  -3   2       2202.19       2190.01        22.77 o                         
  -2  -3   2         63.69         73.28         2.13 o                         
  -1  -3   2       1188.35       1366.36        15.43 o                         
   0  -3   2       9156.32       8381.68        76.03 o                         
   1  -3   2        447.63        890.67         7.16 o                         
   2  -3   2       4159.74       3831.77        38.71 o                         
   3  -3   2       1409.98       1655.38        17.92 o                         
   4  -3   2       5182.26       5184.98        55.80 o                         
   5  -3   2       1474.01       1613.53        19.85 o                         
   6  -3   2        733.11        764.23         9.35 o                         
   7  -3   2        491.55        426.66         6.18 o                         
   8  -3   2        376.38        359.39         7.25 o                         
   9  -3   2        579.80        572.98        10.41 o                         
  10  -3   2         50.29         58.05         3.04 o                         
  11  -3   2         70.40         68.01         4.28 o                         
  12  -3   2          0.82          0.00         3.72 o                         
 -11  -2   2         72.32         63.64         3.50 o                         
 -10  -2   2          0.15          0.00         1.95 o                         
  -9  -2   2        102.14         91.21         3.50 o                         
  -8  -2   2        376.60        323.79         6.10 o                         
  -7  -2   2        302.86        299.81         5.23 o                         
  -6  -2   2         58.95         83.61         2.61 o                         
  -5  -2   2       1118.02       1340.24        17.83 o                         
  -4  -2   2       2806.44       3219.36        37.04 o                         
  -3  -2   2        456.85        344.86         5.97 o                         
  -2  -2   2        229.17        210.83         4.23 o                         
  -1  -2   2      49057.70      46548.10       970.79 o                         
   1  -2   2      12199.71      14001.21       123.93 o                         
   2  -2   2       4174.95       4525.25        46.92 o                         
   3  -2   2          1.29          1.21         0.49 o                         
   4  -2   2        126.25         80.98         1.83 o                         
   5  -2   2       1904.40       1866.07        20.45 o                         
   6  -2   2        369.38        395.49         5.44 o                         
   7  -2   2         25.37         19.23         1.44 o                         
   8  -2   2        741.56        732.36         9.55 o                         
   9  -2   2        192.19        194.99         4.51 o                         
  10  -2   2        668.18        668.80        12.64 o                         
  11  -2   2         47.04         49.32         4.37 o                         
  12  -2   2          9.22          8.12         6.95 o                         
 -12  -1   2          9.47          4.32         2.58 o                         
 -11  -1   2         14.17         12.44         2.39 o                         
 -10  -1   2        264.82        286.52         6.41 o                         
  -9  -1   2        171.02        141.34         4.19 o                         
  -8  -1   2         25.12         24.65         2.16 o                         
  -7  -1   2        117.67         82.17         2.45 o                         
  -6  -1   2         47.45         45.12         1.99 o                         
  -5  -1   2       3898.17       3992.21        47.34 o                         
  -4  -1   2         15.55         21.02         2.02 o                         
  -3  -1   2        142.07        273.65         4.78 o                         
  -2  -1   2       2139.56       1795.50        18.76 o                         
  -1  -1   2        738.96       1143.20        13.08 o                         
   0  -1   2       9745.70       8694.89        57.44 o                         
   2  -1   2        103.03        122.43         1.47 o                         
   3  -1   2        511.24        353.11         5.60 o                         
   4  -1   2       1295.13       1042.93        11.49 o                         
   5  -1   2       1423.13       1783.79        19.83 o                         
   6  -1   2          0.22          0.85         0.69 o                         
   7  -1   2        776.83        798.26         9.85 o                         
   8  -1   2         76.71         82.55         2.93 o                         
   9  -1   2        710.25        711.05        11.24 o                         
  10  -1   2         57.01         56.18         4.84 o                         
  11  -1   2          0.81          2.04         2.45 o                         
  12  -1   2          0.82          0.00         3.72 o                         
 -12   0   2         23.01         23.07         3.23 o                         
 -11   0   2         96.08        108.63         4.74 o                         
 -10   0   2          2.46          0.57         1.69 o                         
  -9   0   2         20.41         19.51         2.16 o                         
  -8   0   2        116.29        115.51         3.54 o                         
  -7   0   2         83.79         61.46         3.05 o                         
  -6   0   2        939.15        896.10        11.33 o                         
  -5   0   2         97.54         92.80         1.80 o                         
  -4   0   2        132.13         66.72         2.86 o                         
  -3   0   2        841.98        866.74        11.13 o                         
  -2   0   2      20261.10      18957.68       216.47 o                         
   2   0   2      38923.97      41442.34       352.22 o                         
   3   0   2       3269.91       3037.24        37.09 o                         
   4   0   2        130.92         91.92         1.65 o                         
   5   0   2       1144.85       1031.51        12.51 o                         
   6   0   2         79.40         82.89         2.05 o                         
   7   0   2         17.88         14.09         2.65 o                         
   8   0   2        129.46        106.45         2.88 o                         
   9   0   2          1.83          2.31         1.89 o                         
  10   0   2         13.04         17.54         2.44 o                         
  11   0   2         34.73         30.44         3.53 o                         
 -12   1   2        151.71        151.67         8.62 o                         
 -11   1   2          1.95          2.17         2.28 o                         
 -10   1   2         14.12         11.85         2.40 o                         
  -9   1   2          4.15          0.00         1.58 o                         
  -8   1   2        136.88        162.26         3.82 o                         
  -7   1   2        250.42        272.13         4.61 o                         
  -6   1   2         83.29         87.72         2.72 o                         
  -5   1   2        217.43        312.63         4.47 o                         
  -4   1   2       4057.67       4046.43        46.22 o                         
  -3   1   2        415.60        611.20        10.00 o                         
  -1   1   2        976.04       1501.27         9.50 o                         
   0   1   2       7901.02       7281.21        95.24 o                         
   1   1   2       6121.46       7142.92        49.08 o                         
   2   1   2       2242.21       2991.96        35.23 o                         
   3   1   2       8311.09       8509.09        97.94 o                         
   4   1   2       2524.49       2915.57        34.69 o                         
   5   1   2        537.03        522.14         7.38 o                         
   6   1   2         36.97         57.80         2.22 o                         
   7   1   2        135.93        185.84         3.76 o                         
   8   1   2        389.77        396.33         7.22 o                         
   9   1   2        558.47        588.75         9.92 o                         
  10   1   2         41.33         49.13         3.06 o                         
  11   1   2         68.54         77.93         4.12 o                         
 -12   2   2          2.31          5.55         2.82 o                         
 -11   2   2         15.48          8.21         2.74 o                         
 -10   2   2         16.02         16.21         2.87 o                         
  -9   2   2         46.37         61.10         5.25 o                         
  -8   2   2         89.00         72.70         2.87 o                         
  -7   2   2        636.02        623.94         8.38 o                         
  -6   2   2        383.77        477.50         6.89 o                         
  -5   2   2         20.14         10.96         1.13 o                         
  -4   2   2        247.88        392.90         5.67 o                         
  -3   2   2        311.88        544.13        11.80 o                         
  -2   2   2      17887.20      18792.85       229.77 o                         
  -1   2   2       3880.78       4508.72        61.92 o                         
   1   2   2         75.79         12.69         1.33 o                         
   2   2   2          2.93         58.93         2.20 o                         
   3   2   2        945.04        903.79        14.15 o                         
   4   2   2        391.04        338.24         6.63 o                         
   5   2   2       1158.11       1143.79        14.48 o                         
   6   2   2        270.21        299.29         4.89 o                         
   7   2   2        361.65        295.25         4.58 o                         
   8   2   2        986.49       1031.08        15.95 o                         
   9   2   2         56.73         73.50         3.48 o                         
  10   2   2        389.77        381.52         7.77 o                         
  11   2   2         27.06         27.97         3.06 o                         
 -12   3   2         72.03         80.97         5.49 o                         
 -11   3   2        131.66        132.23         5.49 o                         
 -10   3   2        389.62        393.93         8.62 o                         
  -9   3   2         65.72         61.03         3.38 o                         
  -8   3   2        120.86        131.10         4.32 o                         
  -7   3   2         34.60         27.33         2.14 o                         
  -6   3   2        461.17        477.92         8.55 o                         
  -5   3   2       1610.22       1702.62        24.81 o                         
  -4   3   2        213.10        175.00         4.39 o                         
  -3   3   2       3004.08       2806.11        71.95 o                         
  -2   3   2       8092.39       7872.05       102.64 o                         
  -1   3   2       1350.91       1756.52        23.37 o                         
   0   3   2        526.31        653.38         5.32 o                         
   1   3   2       4013.25       3410.83        31.72 o                         
   2   3   2       3022.67       3921.23        49.40 o                         
   3   3   2          3.86          3.56         1.39 o                         
   4   3   2        144.92        138.40         3.68 o                         
   5   3   2        174.28        145.84         3.92 o                         
   6   3   2          0.28          1.33         1.52 o                         
   7   3   2        381.98        412.70         7.63 o                         
   8   3   2        137.21        141.55         4.49 o                         
   9   3   2        160.11        152.60         4.66 o                         
  10   3   2          5.48          0.44         2.16 o                         
  11   3   2          1.70          1.10         2.44 o                         
 -12   4   2          0.81          2.33         3.24 o                         
 -11   4   2         34.98         25.67         4.07 o                         
 -10   4   2         42.67         44.74         4.07 o                         
  -9   4   2         85.39         73.38         4.72 o                         
  -8   4   2          8.14          4.55         2.59 o                         
  -7   4   2       1158.01       1203.43        20.59 o                         
  -6   4   2        488.06        477.96         9.75 o                         
  -5   4   2         42.50         49.59         2.65 o                         
  -4   4   2        639.21        568.25        17.17 o                         
  -3   4   2        146.31        174.55         3.98 o                         
  -2   4   2        171.33        248.45         3.53 o                         
  -1   4   2       1305.67        910.71        15.44 o                         
   0   4   2        357.71        273.15         3.50 o                         
   1   4   2         32.43         72.61         2.40 o                         
   2   4   2       1551.14       1391.68        17.86 o                         
   3   4   2       3533.94       3715.41        50.88 o                         
   4   4   2        280.42        261.21         5.05 o                         
   5   4   2        144.05        131.99         5.66 o                         
   6   4   2        279.93        252.96         7.32 o                         
   7   4   2        378.45        371.14         6.82 o                         
   8   4   2        408.96        418.70         7.63 o                         
   9   4   2          0.04          0.85         1.89 o                         
  10   4   2          2.06          4.43         2.47 o                         
 -12   5   2          5.89          6.64         4.52 o                         
 -11   5   2          2.20          3.61         3.12 o                         
 -10   5   2          4.52          4.50         2.97 o                         
  -9   5   2          0.66          1.33         2.65 o                         
  -8   5   2          7.64         11.96         1.85 o                         
  -7   5   2         10.13         10.19         1.42 o                         
  -6   5   2        147.06        170.27         3.77 o                         
  -5   5   2       2252.08       2300.86        29.74 o                         
  -4   5   2        362.88        287.48         5.41 o                         
  -3   5   2          0.26          0.27         0.90 o                         
  -2   5   2        104.86         89.69         1.94 o                         
  -1   5   2       2281.06       2462.01        33.51 o                         
   0   5   2        752.34        738.26         8.48 o                         
   1   5   2        154.15        148.28         2.53 o                         
   2   5   2        392.00        336.44         5.36 o                         
   3   5   2        156.42        137.35         3.67 o                         
   4   5   2         43.01         41.81         3.19 o                         
   5   5   2          4.87          5.50         1.81 o                         
   6   5   2        293.29        279.47         6.46 o                         
   7   5   2         37.64         61.23         5.43 o                         
   8   5   2         18.75         23.12         2.82 o                         
   9   5   2          0.28          1.11         2.22 o                         
  10   5   2         93.32         95.78         4.95 o                         
 -12   6   2          5.45          0.00         7.36 o                         
 -11   6   2         44.64         48.62         4.81 o                         
 -10   6   2          3.76          0.67         1.89 o                         
  -9   6   2        126.39        137.19         4.34 o                         
  -8   6   2         32.06         34.45         2.37 o                         
  -7   6   2        355.97        383.98         6.98 o                         
  -6   6   2         29.92         34.94         2.14 o                         
  -5   6   2        108.97        116.51         3.19 o                         
  -4   6   2          0.02          0.82         1.24 o                         
  -3   6   2        259.70        176.29         4.30 o                         
  -2   6   2       1029.01       1095.26        14.18 o                         
  -1   6   2       1102.52       1300.62        18.11 o                         
   0   6   2        195.29        219.94         3.84 o                         
   1   6   2        279.18        264.16         3.75 o                         
   2   6   2         67.88         66.12         1.63 o                         
   3   6   2        125.64        121.91         3.98 o                         
   4   6   2        174.92        167.71         4.78 o                         
   5   6   2         54.95         33.05         4.13 o                         
   6   6   2          0.03          0.68         2.06 o                         
   7   6   2         70.68         82.20         3.94 o                         
   8   6   2          0.45          1.11         2.22 o                         
   9   6   2         68.05         68.84         4.22 o                         
 -11   7   2          9.98          8.83         2.51 o                         
 -10   7   2         10.70         13.78         3.42 o                         
  -9   7   2          0.79          1.43         2.00 o                         
  -8   7   2         80.46         80.16         4.00 o                         
  -7   7   2         51.97         55.78         2.99 o                         
  -6   7   2        637.22        675.93        11.38 o                         
  -5   7   2         68.60         74.97         3.27 o                         
  -4   7   2          6.25          6.04         1.52 o                         
  -3   7   2        545.82        529.94         8.87 o                         
  -2   7   2          0.88          0.83         1.02 o                         
  -1   7   2         19.11         16.62         1.93 o                         
   0   7   2        615.40        708.47         9.07 o                         
   1   7   2       1556.51       1684.64        17.82 o                         
   2   7   2        350.30        335.26         6.11 o                         
   3   7   2         46.64         38.82         2.82 o                         
   4   7   2         20.74         12.88         1.64 o                         
   5   7   2         27.44         19.34         2.13 o                         
   6   7   2        119.23        112.68         4.51 o                         
   7   7   2          6.18          4.67         2.88 o                         
   8   7   2          3.07          2.62         4.31 o                         
 -11   8   2         20.98         37.51         5.80 o                         
 -10   8   2         56.42         56.62         3.51 o                         
  -9   8   2          0.24          1.34         1.93 o                         
  -8   8   2        126.08        137.17         4.71 o                         
  -7   8   2         27.03         25.78         2.70 o                         
  -6   8   2          4.18          2.60         1.75 o                         
  -5   8   2         11.66         11.47         2.14 o                         
  -4   8   2        426.47        483.75        10.33 o                         
  -3   8   2         22.35         17.12         1.78 o                         
  -2   8   2        269.28        285.73         5.84 o                         
  -1   8   2         25.93         35.65         2.16 o                         
   0   8   2          8.45          4.67         1.46 o                         
   1   8   2         41.17         51.81         2.27 o                         
   2   8   2          0.02          0.78         1.48 o                         
   3   8   2        454.37        426.53         7.52 o                         
   4   8   2         39.42         37.94         2.64 o                         
   5   8   2         82.67         65.05         5.31 o                         
   6   8   2         50.29         32.60         5.95 o                         
   7   8   2        119.01        144.15         6.88 o                         
   8   8   2          9.36          6.47         3.72 o                         
 -10   9   2          7.14          7.62         2.51 o                         
  -9   9   2         75.26         71.81         4.14 o                         
  -8   9   2         52.81         64.37         3.77 o                         
  -7   9   2         56.12         51.05         3.27 o                         
  -6   9   2         69.77         80.84         3.68 o                         
  -5   9   2          1.25          1.54         1.80 o                         
  -4   9   2        192.63        212.28         5.47 o                         
  -3   9   2          0.34          1.02         1.49 o                         
  -2   9   2          3.05          0.60         1.42 o                         
  -1   9   2         45.96         36.15         2.05 o                         
   0   9   2        246.83        223.17         8.09 o                         
   1   9   2        212.34        209.00         6.37 o                         
   2   9   2         90.84         89.15         4.81 o                         
   3   9   2        118.20        119.25         5.89 o                         
   4   9   2          6.68          5.18         3.30 o                         
   5   9   2          6.33          2.45         3.78 o                         
   6   9   2        143.34        159.08         7.36 o                         
   7   9   2         29.57         22.06         4.72 o                         
  -9  10   2         61.67         53.04         3.88 o                         
  -8  10   2         16.19         20.30         3.78 o                         
  -7  10   2          1.20          1.62         2.26 o                         
  -6  10   2        128.25        123.56         4.70 o                         
  -5  10   2          0.02          0.00         1.65 o                         
  -4  10   2         59.50         68.82         6.58 o                         
  -3  10   2        105.41        111.25         5.77 o                         
  -2  10   2        193.69        201.67         5.02 o                         
  -1  10   2          0.04          0.00         1.83 o                         
   0  10   2        204.99        164.87        10.09 o                         
   1  10   2         24.29         26.51         3.72 o                         
   2  10   2         27.56         25.58         3.92 o                         
   3  10   2          4.42          4.68         3.60 o                         
   4  10   2         10.58         17.09         4.20 o                         
   5  10   2        163.27        155.89         7.52 o                         
  -8  11   2        119.78        144.68         5.40 o                         
  -7  11   2          3.03          2.86         2.35 o                         
  -6  11   2          0.11          0.39         2.60 o                         
  -5  11   2          8.42          0.00         2.84 o                         
  -4  11   2        291.26        265.16         8.62 o                         
  -3  11   2         14.94         13.91         3.47 o                         
  -2  11   2        150.23        162.97         8.59 o                         
  -1  11   2        505.65        598.50        11.89 o                         
   0  11   2         68.23         83.29         6.63 o                         
   1  11   2          0.47          1.42         3.44 o                         
   2  11   2         12.05         13.97         4.07 o                         
   3  11   2          3.87          2.39         4.07 o                         
   4  11   2         73.98         77.61         6.14 o                         
  -6  12   2          8.88         10.90         3.66 o                         
  -5  12   2          0.28          2.01         3.27 o                         
  -4  12   2          0.60          1.36         2.93 o                         
  -3  12   2         32.73         40.88         4.21 o                         
  -2  12   2        260.59        239.93         8.16 o                         
  -1  12   2         23.54          0.82         6.54 o                         
   0  12   2          6.57          1.74         4.31 o                         
   1  12   2          0.00          0.00         4.31 o                         
   2  12   2        119.89        112.08         8.37 o                         
  -3  13   2        121.70        130.35         6.80 o                         
  -2  13   2         33.58         24.53         8.18 o                         
   0 -13   3          3.91          0.00         7.36 o                         
   1 -13   3          0.20          0.00         6.54 o                         
   2 -13   3         43.88         51.51         9.81 o                         
   3 -13   3          1.03          0.00         7.36 o                         
  -3 -12   3          0.30          0.26         4.07 o                         
  -2 -12   3          1.76          0.55         3.78 o                         
  -1 -12   3         17.04         30.77         4.86 o                         
   0 -12   3          3.62          3.72         3.60 o                         
   1 -12   3         32.62         34.34         8.18 o                         
   2 -12   3          0.88          0.00         6.54 o                         
   3 -12   3          1.62          0.25         2.25 o                         
   4 -12   3         19.58         26.38         3.66 o                         
   5 -12   3        173.01        177.43        26.16 o                         
   6 -12   3         52.53         58.66         4.94 o                         
  -5 -11   3         16.31         21.45         4.81 o                         
  -4 -11   3          4.43          1.01         3.92 o                         
  -3 -11   3         72.16         78.97         5.77 o                         
  -2 -11   3          3.97          7.01         3.72 o                         
  -1 -11   3          0.27          0.00         3.24 o                         
   0 -11   3        387.77        388.66        16.31 o                         
   1 -11   3          9.56          6.97         3.55 o                         
   2 -11   3          5.86          2.45         4.09 o                         
   3 -11   3          3.48          0.00         2.25 o                         
   4 -11   3         41.60         47.94         6.54 o                         
   5 -11   3         20.55         12.08         3.47 o                         
   6 -11   3         73.76         87.76        12.67 o                         
   7 -11   3         14.94          7.67         4.91 o                         
   8 -11   3          0.39          2.57         3.57 o                         
  -6 -10   3        147.44        173.68        10.10 o                         
  -5 -10   3         14.04          4.91         3.78 o                         
  -4 -10   3         61.45         64.46         5.15 o                         
  -3 -10   3         45.65         36.58         4.25 o                         
  -2 -10   3          0.02          0.00         3.12 o                         
  -1 -10   3         31.75         49.56         4.55 o                         
   0 -10   3       1158.98       1199.66        23.23 o                         
   1 -10   3         20.22         25.70         3.94 o                         
   2 -10   3          0.10          3.40         1.92 o                         
   3 -10   3         10.08         14.23         2.84 o                         
   4 -10   3        354.83        342.65         9.38 o                         
   5 -10   3          9.53          3.12         2.84 o                         
   6 -10   3          4.61          2.88         2.60 o                         
   7 -10   3         24.09         28.77         4.25 o                         
   8 -10   3         15.35          8.04         3.46 o                         
   9 -10   3         37.96         49.51         3.73 o                         
  -7  -9   3          4.51          5.84         6.19 o                         
  -6  -9   3        119.10        116.68         6.99 o                         
  -5  -9   3         32.78         36.56         4.68 o                         
  -4  -9   3         57.43         54.72         4.55 o                         
  -3  -9   3          4.48          1.64         3.30 o                         
  -2  -9   3         55.51         41.70         4.25 o                         
  -1  -9   3         88.68         80.26         4.38 o                         
   0  -9   3        281.14        316.05        11.45 o                         
   1  -9   3         52.77         42.55         2.40 o                         
   2  -9   3        401.05        472.27         8.08 o                         
   3  -9   3          3.30          5.96         1.34 o                         
   4  -9   3        141.51        137.42         4.17 o                         
   5  -9   3        389.74        399.49        11.07 o                         
   6  -9   3        142.38        149.20         4.60 o                         
   7  -9   3          4.09          1.14         2.16 o                         
   8  -9   3          0.22          0.86         2.00 o                         
   9  -9   3         28.13         33.43         2.97 o                         
  -8  -8   3         69.87         75.18         5.98 o                         
  -7  -8   3         26.98         21.66         4.07 o                         
  -6  -8   3         31.50         28.25         4.03 o                         
  -5  -8   3        104.91         87.78         5.34 o                         
  -4  -8   3        242.22        208.90        11.47 o                         
  -3  -8   3          0.17          0.00         2.97 o                         
  -2  -8   3       1216.18       1089.06        17.66 o                         
  -1  -8   3        118.19        133.05         5.10 o                         
   0  -8   3        866.19        815.62        12.53 o                         
   1  -8   3        377.46        402.26         4.80 o                         
   2  -8   3        283.67        302.90         5.04 o                         
   3  -8   3         23.31         25.54         1.77 o                         
   4  -8   3         50.01         61.61         3.32 o                         
   5  -8   3        513.31        548.98         9.35 o                         
   6  -8   3        226.29        214.41         5.66 o                         
   7  -8   3         24.58         26.71         2.39 o                         
   8  -8   3         49.52         50.66         3.13 o                         
   9  -8   3        142.81        124.35         4.70 o                         
  10  -8   3         65.63         74.75         4.27 o                         
  -9  -7   3         52.47         69.67         6.48 o                         
  -8  -7   3          4.68          5.53         3.72 o                         
  -7  -7   3        541.02        527.24        12.51 o                         
  -6  -7   3        161.86        157.41         6.41 o                         
  -5  -7   3         71.62         63.12         4.55 o                         
  -4  -7   3        848.75        888.18        14.20 o                         
  -3  -7   3        147.94        191.90         6.79 o                         
  -2  -7   3        211.37        204.90         4.40 o                         
  -1  -7   3        651.17        564.24         7.54 o                         
   0  -7   3          3.04          0.56         0.76 o                         
   1  -7   3        912.78        891.82         8.99 o                         
   2  -7   3        985.00        998.67        12.34 o                         
   3  -7   3         97.71         89.29         2.70 o                         
   4  -7   3         55.56         75.48         2.30 o                         
   5  -7   3         41.14         57.01         2.37 o                         
   6  -7   3         61.41         61.90         2.75 o                         
   7  -7   3         34.01         29.37         2.30 o                         
   8  -7   3        185.42        167.50         5.66 o                         
   9  -7   3          0.12          0.00         1.83 o                         
  10  -7   3         26.46         26.57         2.89 o                         
  11  -7   3         94.88         94.17         4.92 o                         
 -10  -6   3         36.33         35.48         5.11 o                         
  -9  -6   3         22.94         25.57         4.52 o                         
  -8  -6   3         63.57         67.43         9.40 o                         
  -7  -6   3        159.98        124.83         5.10 o                         
  -6  -6   3          3.20          0.83         1.62 o                         
  -5  -6   3        218.73        215.26         5.95 o                         
  -4  -6   3          0.00          0.32         1.07 o                         
  -3  -6   3         67.53         69.62         2.07 o                         
  -2  -6   3        209.91        148.08         3.71 o                         
  -1  -6   3       2179.35       2302.84        25.03 o                         
   0  -6   3        568.79        582.47         6.74 o                         
   1  -6   3       1203.34       1074.86        12.45 o                         
   2  -6   3       1498.75       1569.20        16.63 o                         
   3  -6   3         60.82         55.38         1.60 o                         
   4  -6   3        621.50        646.72         8.40 o                         
   5  -6   3        644.27        584.35         9.59 o                         
   6  -6   3         55.66         56.25         2.54 o                         
   7  -6   3          6.44          5.21         1.98 o                         
   8  -6   3         40.99         32.48         2.63 o                         
   9  -6   3         74.87         65.83         3.33 o                         
  10  -6   3        112.25        122.26         4.76 o                         
  11  -6   3          0.02          1.86         2.42 o                         
 -10  -5   3         11.42         10.63         3.92 o                         
  -9  -5   3        236.23        231.21         7.20 o                         
  -8  -5   3        161.47        178.92         5.17 o                         
  -7  -5   3          3.39         10.74         3.64 o                         
  -6  -5   3         26.90         32.68         3.18 o                         
  -5  -5   3         67.37         77.26         2.96 o                         
  -4  -5   3         89.12        112.31         2.66 o                         
  -3  -5   3        607.94        597.02         6.18 o                         
  -2  -5   3        146.00        111.97         2.82 o                         
  -1  -5   3        105.79        131.60         4.24 o                         
   0  -5   3        173.24        192.52         2.66 o                         
   1  -5   3        477.95        582.47         6.44 o                         
   2  -5   3         94.93        151.56         2.71 o                         
   3  -5   3        484.07        470.36         5.39 o                         
   4  -5   3         18.14         18.52         1.31 o                         
   5  -5   3        320.55        352.16         7.46 o                         
   6  -5   3         12.74         13.17         1.62 o                         
   7  -5   3        155.16        134.45         4.48 o                         
   8  -5   3        538.37        529.56         9.46 o                         
   9  -5   3         54.11         65.23         3.33 o                         
  10  -5   3         18.44         17.02         2.35 o                         
  11  -5   3         45.12         48.92         3.38 o                         
 -11  -4   3          8.23          5.13         2.63 o                         
 -10  -4   3          0.03          1.30         2.22 o                         
  -9  -4   3         45.85         42.42         3.12 o                         
  -8  -4   3        441.72        440.38         8.37 o                         
  -7  -4   3          7.20          5.57         1.86 o                         
  -6  -4   3        297.94        347.01         7.27 o                         
  -5  -4   3        864.78        815.97        11.17 o                         
  -4  -4   3         78.35        119.00         3.05 o                         
  -3  -4   3        390.47        342.43         3.89 o                         
  -2  -4   3       2473.58       2360.38        22.04 o                         
  -1  -4   3        224.91        142.31         4.20 o                         
   0  -4   3        538.89        770.02         7.98 o                         
   1  -4   3        558.67        725.41         6.81 o                         
   2  -4   3       4071.38       3914.17        37.84 o                         
   3  -4   3       1673.89       1745.78        19.07 o                         
   4  -4   3          4.47         16.56         1.10 o                         
   5  -4   3         34.14         34.84         1.72 o                         
   6  -4   3        145.17        125.01         3.10 o                         
   7  -4   3        138.13        174.80         4.27 o                         
   8  -4   3        135.07        150.48         4.33 o                         
   9  -4   3         44.98         54.61         2.89 o                         
  10  -4   3          7.78          9.18         2.36 o                         
  11  -4   3         23.89         26.02         3.15 o                         
 -11  -3   3         31.57         32.39         3.02 o                         
 -10  -3   3         97.89        105.97         3.98 o                         
  -9  -3   3         11.31         16.41         2.32 o                         
  -8  -3   3         40.79         43.25         4.18 o                         
  -7  -3   3        203.59        165.69         3.61 o                         
  -6  -3   3        807.71        817.13        11.42 o                         
  -5  -3   3       2720.49       2694.01        35.97 o                         
  -4  -3   3       1233.17       1135.52        11.84 o                         
  -3  -3   3        309.27        249.11         3.66 o                         
  -2  -3   3       1776.79       1739.86        18.27 o                         
  -1  -3   3       4751.54       4080.63        62.87 o                         
   0  -3   3       9288.10       9608.05       105.32 o                         
   1  -3   3        141.26        138.53         2.50 o                         
   2  -3   3        202.29        160.07         2.53 o                         
   3  -3   3         74.98         62.96         1.64 o                         
   4  -3   3        106.56        115.46         2.49 o                         
   5  -3   3          1.79          2.28         0.92 o                         
   6  -3   3         76.28         92.29         2.32 o                         
   7  -3   3          9.15         13.17         1.77 o                         
   8  -3   3         24.97         15.33         1.55 o                         
   9  -3   3         52.46         62.61         2.81 o                         
  10  -3   3         38.88         46.10         2.81 o                         
  11  -3   3          0.01          2.81         1.83 o                         
 -12  -2   3         14.80         17.42         2.81 o                         
 -11  -2   3         16.70         16.75         2.44 o                         
 -10  -2   3         51.85         50.82         2.93 o                         
  -9  -2   3         92.01        103.38         3.80 o                         
  -8  -2   3         60.15         60.68         2.87 o                         
  -7  -2   3        149.22        123.56         3.09 o                         
  -6  -2   3         56.97         72.84         2.39 o                         
  -5  -2   3        568.10        649.33         6.95 o                         
  -4  -2   3        677.63        582.31        16.83 o                         
  -3  -2   3       6915.98       7154.64        88.18 o                         
  -2  -2   3       7395.13       7805.48        74.40 o                         
  -1  -2   3        444.13        428.32        11.55 o                         
   1  -2   3      30732.02      32224.22       333.64 o                         
   2  -2   3          0.21          0.45         0.62 o                         
   3  -2   3       2540.90       2259.75        22.30 o                         
   4  -2   3       1022.62       1046.92        11.27 o                         
   5  -2   3         91.04        100.44         2.27 o                         
   6  -2   3        121.90        115.60         2.99 o                         
   7  -2   3        110.30         98.04         2.75 o                         
   8  -2   3          2.11          2.95         1.22 o                         
   9  -2   3        409.90        395.17         6.46 o                         
  10  -2   3        138.70        160.62         4.51 o                         
  11  -2   3         75.77         73.60         4.28 o                         
 -12  -1   3         19.18         16.28         2.96 o                         
 -11  -1   3         51.85         48.43         3.29 o                         
 -10  -1   3         69.32         86.64         3.50 o                         
  -9  -1   3          3.53          0.89         1.58 o                         
  -8  -1   3        394.66        351.51         6.36 o                         
  -7  -1   3        110.79        101.47         3.28 o                         
  -6  -1   3        611.32        660.96        11.62 o                         
  -5  -1   3          0.91          0.29         1.28 o                         
  -4  -1   3       2543.80       2669.36        28.26 o                         
  -3  -1   3       1056.43       1141.24        12.25 o                         
  -2  -1   3        899.05        841.55         8.81 o                         
  -1  -1   3       1796.96       2197.90        22.25 o                         
   0  -1   3       6741.75       5955.54        42.79 o                         
   1  -1   3       1758.54       1998.51        13.00 o                         
   2  -1   3          4.75          1.43         0.60 o                         
   3  -1   3       3711.45       3941.53        41.74 o                         
   4  -1   3          9.63         16.12         1.83 o                         
   5  -1   3         82.88        102.66         4.57 o                         
   6  -1   3        516.50        477.66         6.46 o                         
   7  -1   3        112.48        111.80         2.87 o                         
   8  -1   3          7.19          3.72         1.42 o                         
   9  -1   3        122.04        134.88         3.39 o                         
  10  -1   3         98.90         79.14         4.18 o                         
  11  -1   3          0.87          2.20         2.63 o                         
 -12   0   3         27.47         29.13         3.29 o                         
 -11   0   3        225.48        238.79         6.46 o                         
 -10   0   3         59.06         55.60         2.96 o                         
  -9   0   3        242.75        267.33         5.49 o                         
  -8   0   3        216.01        265.06         5.38 o                         
  -7   0   3       2386.35       2545.68        32.36 o                         
  -6   0   3          2.89          2.49         1.31 o                         
  -5   0   3       2779.81       2994.20        42.15 o                         
  -4   0   3        347.35        252.99         5.82 o                         
  -3   0   3       1950.81       1871.75        19.29 o                         
  -2   0   3      15700.72      16729.10       190.40 o                         
  -1   0   3         14.88         78.79         1.30 o                         
   0   0   3       3819.84       3253.55        21.80 o                         
   1   0   3       1143.31       1263.36        20.62 o                         
   2   0   3      28361.52      29078.16       341.91 o                         
   3   0   3          3.27          5.23         1.44 o                         
   4   0   3        627.18        696.31        14.60 o                         
   5   0   3        488.58        514.82         7.61 o                         
   6   0   3        483.18        399.66         6.10 o                         
   7   0   3          0.22          1.02         1.14 o                         
   8   0   3          9.78         13.48         1.56 o                         
   9   0   3         57.23         51.97         2.40 o                         
  10   0   3        268.17        259.31         6.18 o                         
  11   0   3         99.76         98.06         4.77 o                         
 -12   1   3          2.60          1.90         2.54 o                         
 -11   1   3        136.99        127.46         5.19 o                         
 -10   1   3         26.46         29.33         2.82 o                         
  -9   1   3          1.77          0.40         1.45 o                         
  -8   1   3        153.63        117.45         3.40 o                         
  -7   1   3        142.69        123.29         4.06 o                         
  -6   1   3         64.62         55.11         2.71 o                         
  -5   1   3        573.07        620.75         7.88 o                         
  -4   1   3       1687.80       1805.49        20.90 o                         
  -3   1   3         28.69        109.00         1.56 o                         
  -2   1   3       1094.46       1235.20        26.30 o                         
  -1   1   3       1535.08       1958.52        12.32 o                         
   0   1   3      11332.26      11134.51        84.22 o                         
   2   1   3       4736.92       4590.03        39.49 o                         
   3   1   3        236.83        341.20         3.79 o                         
   4   1   3       4403.44       4894.29        62.34 o                         
   5   1   3         51.85         54.91         2.15 o                         
   6   1   3        278.40        270.34         4.15 o                         
   7   1   3         80.27         74.71         2.45 o                         
   8   1   3         55.89         43.90         2.08 o                         
   9   1   3        401.42        417.22         7.88 o                         
  10   1   3        132.28        147.33         4.88 o                         
  11   1   3          9.42          5.70         2.57 o                         
 -12   2   3        105.65        103.95         6.88 o                         
 -11   2   3        121.60        116.26         4.74 o                         
 -10   2   3         39.15         37.87         2.90 o                         
  -9   2   3        394.04        380.00         7.80 o                         
  -8   2   3         74.22         72.89         2.87 o                         
  -7   2   3        555.87        602.18         8.35 o                         
  -6   2   3         52.95         83.94         2.13 o                         
  -5   2   3         12.81         17.14         0.91 o                         
  -4   2   3        450.95        470.16         5.87 o                         
  -3   2   3          8.67         22.10         2.11 o                         
  -2   2   3      11498.00      12270.12       148.56 o                         
  -1   2   3       2042.03       2164.35        28.94 o                         
   0   2   3       1276.25       1599.69        11.76 o                         
   1   2   3         58.98         20.97         1.58 o                         
   2   2   3       1075.91        700.33         7.08 o                         
   3   2   3       4150.83       3863.93        50.73 o                         
   4   2   3       1303.86       1353.91        15.62 o                         
   5   2   3          0.46          0.95         1.15 o                         
   6   2   3         34.57         34.14         2.80 o                         
   7   2   3         20.35         21.63         2.28 o                         
   8   2   3          3.21          3.24         2.02 o                         
   9   2   3        119.06        126.41         4.29 o                         
  10   2   3          9.97         10.33         2.53 o                         
  11   2   3         93.29         98.13         4.42 o                         
 -12   3   3        220.47        231.38         8.47 o                         
 -11   3   3        217.18        233.02         8.00 o                         
 -10   3   3         90.53         84.86         4.22 o                         
  -9   3   3          3.41          5.52         1.98 o                         
  -8   3   3          7.19          5.45         2.44 o                         
  -7   3   3         10.30         10.43         1.45 o                         
  -6   3   3        585.73        510.01         8.16 o                         
  -5   3   3        301.65        268.79         5.20 o                         
  -4   3   3        178.90        222.97         5.19 o                         
  -3   3   3        457.65        445.51         6.85 o                         
  -2   3   3        425.89        517.35         9.90 o                         
  -1   3   3       3405.96       3822.15        50.79 o                         
   0   3   3        235.05        363.43         8.29 o                         
   1   3   3       1621.56       1437.08        17.19 o                         
   2   3   3         97.79         37.37         1.06 o                         
   3   3   3       1500.68       1597.95        18.68 o                         
   4   3   3        785.01        790.44        11.95 o                         
   5   3   3       1406.31       1390.98        17.36 o                         
   6   3   3        896.01        768.36        10.79 o                         
   7   3   3         37.82         26.76         2.32 o                         
   8   3   3         19.50         17.48         2.21 o                         
   9   3   3         10.04          9.96         3.17 o                         
  10   3   3         73.76         74.25         3.77 o                         
 -12   4   3         29.11         33.93         4.39 o                         
 -11   4   3         44.66         47.11         4.55 o                         
 -10   4   3         40.67         34.12         4.07 o                         
  -9   4   3        190.55        203.96         6.91 o                         
  -8   4   3        188.43        162.29         6.46 o                         
  -7   4   3        185.75        188.29         6.03 o                         
  -6   4   3        809.36        780.96        12.35 o                         
  -5   4   3        105.91        131.20         4.25 o                         
  -4   4   3        277.40        216.30         9.81 o                         
  -3   4   3       2632.43       2292.13        38.83 o                         
  -2   4   3       1676.67       2070.21        31.15 o                         
  -1   4   3         12.47         23.97         1.71 o                         
   0   4   3        111.74         65.08         1.68 o                         
   1   4   3        225.90        195.21         2.76 o                         
   2   4   3       8978.96       8762.63        93.15 o                         
   3   4   3        190.18        218.45         5.43 o                         
   4   4   3        214.35        213.82         4.63 o                         
   5   4   3        154.77        160.10         4.54 o                         
   6   4   3         65.08         67.19         3.27 o                         
   7   4   3        423.66        449.70         7.85 o                         
   8   4   3         90.18         98.37         3.79 o                         
   9   4   3          0.24          0.31         2.10 o                         
  10   4   3          6.40          2.30         2.39 o                         
 -12   5   3          0.23          0.00         3.92 o                         
 -11   5   3         20.48         18.39         3.60 o                         
 -10   5   3          0.02          0.00         2.65 o                         
  -9   5   3        365.54        355.26         9.12 o                         
  -8   5   3         65.89         68.60         2.83 o                         
  -7   5   3         45.86         49.49         3.30 o                         
  -6   5   3        184.15        189.78         6.36 o                         
  -5   5   3         53.38         62.41         4.09 o                         
  -4   5   3        350.83        364.61         8.37 o                         
  -3   5   3        436.34        390.22         7.72 o                         
  -2   5   3        106.33         77.09         1.80 o                         
  -1   5   3        120.66         90.32         3.41 o                         
   0   5   3         50.10         83.23         2.02 o                         
   1   5   3        167.20        157.24         2.50 o                         
   2   5   3         21.32         38.44         1.32 o                         
   3   5   3          0.46          0.61         1.06 o                         
   4   5   3         32.75         46.70         2.54 o                         
   5   5   3         28.41         38.62         2.70 o                         
   6   5   3         87.08         87.64         4.60 o                         
   7   5   3       1097.65       1045.02        17.30 o                         
   8   5   3         66.51         78.90         4.06 o                         
   9   5   3          4.95          4.55         2.71 o                         
  10   5   3         36.62         42.90         4.06 o                         
 -12   6   3         12.58          4.91         7.36 o                         
 -11   6   3          0.20          1.64         3.30 o                         
 -10   6   3         28.45         29.49         3.92 o                         
  -9   6   3         22.23         24.31         2.37 o                         
  -8   6   3          3.08          1.71         1.93 o                         
  -7   6   3         50.44         56.06         4.32 o                         
  -6   6   3         54.72         43.84         2.57 o                         
  -5   6   3        446.06        475.33        10.22 o                         
  -4   6   3        882.23        908.42        13.29 o                         
  -3   6   3        116.07        110.08         3.40 o                         
  -2   6   3        116.09        131.35         3.22 o                         
  -1   6   3        208.58        210.49         3.90 o                         
   0   6   3        180.03        238.29         3.90 o                         
   1   6   3        633.48        740.64         8.80 o                         
   2   6   3       1491.30       1491.92        18.03 o                         
   3   6   3         15.16         19.05         1.90 o                         
   4   6   3          2.92          0.83         1.62 o                         
   5   6   3          0.69          3.35         1.92 o                         
   6   6   3        165.92        152.63         5.05 o                         
   7   6   3          3.40          3.87         2.22 o                         
   8   6   3         15.82          9.46         2.63 o                         
   9   6   3         58.83         68.55         4.47 o                         
 -11   7   3        124.51        150.60         8.67 o                         
 -10   7   3          1.48          2.96         2.39 o                         
  -9   7   3         17.74         21.32         3.10 o                         
  -8   7   3         32.92         23.81         3.33 o                         
  -7   7   3         44.47         63.39         3.13 o                         
  -6   7   3        230.28        222.58         5.40 o                         
  -5   7   3         26.02         22.55         1.93 o                         
  -4   7   3        159.48        150.83         4.22 o                         
  -3   7   3        269.77        256.87         5.10 o                         
  -2   7   3         65.64         64.58         2.62 o                         
  -1   7   3        371.57        439.12         6.80 o                         
   0   7   3       2269.62       2458.38        29.35 o                         
   1   7   3        159.71        169.70         3.90 o                         
   2   7   3        147.40        132.94         4.30 o                         
   3   7   3        837.06        817.79        13.59 o                         
   4   7   3        341.13        338.48         6.67 o                         
   5   7   3        304.50        360.75         8.32 o                         
   6   7   3         60.73         65.87         3.73 o                         
   7   7   3         15.09         14.88         2.78 o                         
   8   7   3         22.55         15.73         4.89 o                         
 -11   8   3         63.79         64.36         3.90 o                         
 -10   8   3         62.95         61.32         3.77 o                         
  -9   8   3        106.41        120.43         5.90 o                         
  -8   8   3        242.12        248.71         6.13 o                         
  -7   8   3        140.10        150.97         4.70 o                         
  -6   8   3          0.50          0.00         1.70 o                         
  -5   8   3        195.61        202.07         6.13 o                         
  -4   8   3         40.61         30.27         2.46 o                         
  -3   8   3        343.13        369.72         5.90 o                         
  -2   8   3         68.76         69.18         2.99 o                         
  -1   8   3         38.14         14.58         1.67 o                         
   0   8   3        133.87        145.10         5.28 o                         
   1   8   3         87.83         79.94         2.59 o                         
   2   8   3        233.84        231.70         5.04 o                         
   3   8   3         77.83         69.23         3.13 o                         
   4   8   3          0.06          1.09         1.30 o                         
   5   8   3          2.09          1.05         2.20 o                         
   6   8   3          0.66          0.00         3.30 o                         
   7   8   3         78.89         93.40         5.93 o                         
 -10   9   3          5.92          0.74         2.46 o                         
  -9   9   3        337.18        336.73         7.70 o                         
  -8   9   3         70.10         70.25         3.77 o                         
  -7   9   3          9.67          6.02         2.30 o                         
  -6   9   3        331.38        294.93         6.81 o                         
  -5   9   3         11.01         17.97         3.47 o                         
  -4   9   3         21.77         22.95         2.37 o                         
  -3   9   3         31.08         35.25         3.25 o                         
  -2   9   3          0.69          0.91         1.35 o                         
  -1   9   3        238.17        205.08         4.49 o                         
   0   9   3         37.98         42.80         2.71 o                         
   1   9   3         56.44         59.38         2.67 o                         
   2   9   3        107.55         80.85         3.55 o                         
   3   9   3         23.32         37.74         4.20 o                         
   4   9   3          0.65          0.27         3.30 o                         
   5   9   3         27.88         32.72         5.01 o                         
   6   9   3         58.06         63.06         5.63 o                         
  -9  10   3         26.24         27.75         3.27 o                         
  -8  10   3        190.45        213.94         7.79 o                         
  -7  10   3        342.27        337.49         7.61 o                         
  -6  10   3         60.27         61.80         3.38 o                         
  -5  10   3         16.13         23.86         2.95 o                         
  -4  10   3         79.85         79.88         4.37 o                         
  -3  10   3        176.85        179.71         5.02 o                         
  -2  10   3          0.48          0.14         1.66 o                         
  -1  10   3        132.21        132.17         4.84 o                         
   0  10   3        171.97        164.46         5.01 o                         
   1  10   3          6.29          8.10         3.60 o                         
   2  10   3         72.61         58.04         5.02 o                         
   3  10   3         14.71         20.55         4.07 o                         
   4  10   3          6.28          0.75         3.44 o                         
   5  10   3         48.91         51.57         5.34 o                         
  -8  11   3         30.83         42.45         3.55 o                         
  -7  11   3          3.36          1.46         2.26 o                         
  -6  11   3         35.14         29.25         2.93 o                         
  -5  11   3         29.87         22.36         3.57 o                         
  -4  11   3          3.00          3.82         5.72 o                         
  -3  11   3         71.13         72.98         9.81 o                         
  -2  11   3         11.47         12.67         2.93 o                         
  -1  11   3          0.32          0.00         2.10 o                         
   0  11   3        237.39        256.66        10.68 o                         
   1  11   3          0.12          0.00         4.05 o                         
   2  11   3          0.08          1.58         3.72 o                         
   3  11   3        159.11        203.00         9.69 o                         
   4  11   3          6.43          9.75         4.55 o                         
  -6  12   3         25.06         15.07         5.31 o                         
  -5  12   3         97.55        126.94         6.31 o                         
  -4  12   3         54.51         57.14        11.04 o                         
  -3  12   3          0.14          5.53         3.68 o                         
  -2  12   3        186.09        224.09         8.02 o                         
  -1  12   3         98.38         86.67        10.63 o                         
   0  12   3          4.42          0.00         4.05 o                         
   1  12   3          6.91          5.72         4.63 o                         
   2  12   3          7.91          6.95         5.20 o                         
   0 -13   4          1.23          0.00         6.54 o                         
   1 -13   4          4.23          4.09         7.36 o                         
   2 -13   4         36.09         25.35         8.18 o                         
   3 -13   4         75.67         94.03        11.45 o                         
  -3 -12   4          6.36          1.32         4.20 o                         
  -2 -12   4         20.09         17.29         4.55 o                         
  -1 -12   4          2.58          5.95         4.07 o                         
   0 -12   4         47.23         70.27        10.20 o                         
   1 -12   4          4.14          4.91         6.54 o                         
   2 -12   4         22.91         16.35         7.36 o                         
   3 -12   4         23.73         18.81         7.36 o                         
   4 -12   4          3.95          0.25         2.99 o                         
   5 -12   4          6.44          7.71         4.91 o                         
   6 -12   4         15.08         13.72         3.57 o                         
  -5 -11   4         28.93         31.33         5.15 o                         
  -4 -11   4         41.82         48.55         5.34 o                         
  -3 -11   4          0.30          7.47         3.60 o                         
  -2 -11   4         76.07         72.33         5.49 o                         
  -1 -11   4         29.89         20.94         4.07 o                         
   0 -11   4         19.53         21.23         6.16 o                         
   1 -11   4         86.99         90.11         5.63 o                         
   2 -11   4          0.35          0.00         5.72 o                         
   3 -11   4         18.97         12.26         2.93 o                         
   4 -11   4         38.76         33.11         3.57 o                         
   5 -11   4         30.68         23.46         3.57 o                         
   6 -11   4         15.21         12.48         3.47 o                         
   7 -11   4         35.57         37.43         4.31 o                         
  -6 -10   4         29.44         20.92         4.50 o                         
  -5 -10   4         51.24         53.51         5.19 o                         
  -4 -10   4          1.43          0.57         3.44 o                         
  -3 -10   4          0.59          0.00         2.97 o                         
  -2 -10   4         77.57         67.32         5.02 o                         
  -1 -10   4          5.54         13.71         3.05 o                         
   0 -10   4        520.26        503.95        10.89 o                         
   1 -10   4         12.67          9.75         2.78 o                         
   2 -10   4        438.29        439.88        14.72 o                         
   3 -10   4         10.07          4.25         2.25 o                         
   4 -10   4        156.64        158.62         6.19 o                         
   5 -10   4          0.32          0.00         2.19 o                         
   6 -10   4         47.66         49.50         4.21 o                         
   7 -10   4         85.65         88.58         5.44 o                         
   8 -10   4          1.86          2.25         2.67 o                         
  -7  -9   4          0.00          4.36         3.78 o                         
  -6  -9   4        130.01        116.00         6.41 o                         
  -5  -9   4        122.18        142.23         6.85 o                         
  -4  -9   4          1.40          1.14         2.97 o                         
  -3  -9   4         89.81        104.15         5.66 o                         
  -2  -9   4        385.69        437.12        10.18 o                         
  -1  -9   4        606.08        600.98        12.14 o                         
   0  -9   4          4.57          5.51         2.54 o                         
   1  -9   4         67.31         70.67         4.06 o                         
   2  -9   4          4.01          0.30         1.61 o                         
   3  -9   4        143.30        156.81         3.98 o                         
   4  -9   4          1.33          3.88         1.74 o                         
   5  -9   4        269.37        268.89         9.22 o                         
   6  -9   4        214.39        221.24         6.04 o                         
   7  -9   4          4.64          0.79         1.98 o                         
   8  -9   4         13.42          5.20         2.08 o                         
   9  -9   4          3.34          2.83         2.17 o                         
  -8  -8   4         11.00         12.26         4.07 o                         
  -7  -8   4        100.80         91.73         5.93 o                         
  -6  -8   4        115.06        111.50         6.04 o                         
  -5  -8   4         85.86         93.63         5.63 o                         
  -4  -8   4         82.56         85.97        10.19 o                         
  -3  -8   4        373.61        353.62         8.54 o                         
  -2  -8   4         87.37        110.69         5.19 o                         
  -1  -8   4        161.42        146.79         5.38 o                         
   0  -8   4          3.66          4.29         2.04 o                         
   1  -8   4         77.71         97.12         2.55 o                         
   2  -8   4         77.98         75.92         2.29 o                         
   3  -8   4         75.99         70.11         2.21 o                         
   4  -8   4        398.53        392.46         7.19 o                         
   5  -8   4         84.05         94.51         3.25 o                         
   6  -8   4         52.21         45.56         2.52 o                         
   7  -8   4         26.02         20.73         2.37 o                         
   8  -8   4         65.36         62.53         3.48 o                         
   9  -8   4         35.91         36.15         3.27 o                         
  10  -8   4         38.31         40.60         3.38 o                         
  -9  -7   4        130.12        151.07        15.94 o                         
  -8  -7   4          9.74         15.25         6.13 o                         
  -7  -7   4         56.29         45.30         4.20 o                         
  -6  -7   4          4.22          3.64         2.97 o                         
  -5  -7   4        140.30        116.57         5.74 o                         
  -4  -7   4        755.75        814.14        16.83 o                         
  -3  -7   4        936.27       1054.70        17.56 o                         
  -2  -7   4        382.67        399.48         8.26 o                         
  -1  -7   4        399.86        376.10         7.95 o                         
   0  -7   4         39.51         40.33         1.40 o                         
   1  -7   4         83.62        114.62         1.83 o                         
   2  -7   4         70.91         74.31         2.84 o                         
   3  -7   4       1907.19       1807.24        19.67 o                         
   4  -7   4        213.25        215.19         4.57 o                         
   5  -7   4        166.03        175.02         3.92 o                         
   6  -7   4         84.33         71.49         3.06 o                         
   7  -7   4         92.28        110.39         4.05 o                         
   8  -7   4        153.38        150.85         4.70 o                         
   9  -7   4          6.75          8.18         2.83 o                         
  10  -7   4          0.30          2.66         2.35 o                         
 -10  -6   4        104.68        116.58         7.85 o                         
  -9  -6   4         19.50          5.26         3.92 o                         
  -8  -6   4         30.92         21.64         7.36 o                         
  -7  -6   4          8.44          5.97         3.72 o                         
  -6  -6   4         77.51         60.08         4.01 o                         
  -5  -6   4        891.92        883.04        11.41 o                         
  -4  -6   4         31.03         41.09         1.77 o                         
  -3  -6   4        497.11        442.59         4.87 o                         
  -2  -6   4        165.97        142.14         4.60 o                         
  -1  -6   4       1144.03       1134.83        18.28 o                         
   0  -6   4        284.06        261.23         3.99 o                         
   1  -6   4        365.82        334.97         4.90 o                         
   2  -6   4       1833.99       1934.64        20.16 o                         
   3  -6   4        282.22        296.04         4.75 o                         
   4  -6   4         56.46         83.09         2.07 o                         
   5  -6   4        194.83        204.95         3.78 o                         
   6  -6   4        724.96        755.34        12.13 o                         
   7  -6   4          0.23          0.26         1.56 o                         
   8  -6   4         55.30         48.84         2.96 o                         
   9  -6   4        142.19        155.31         4.85 o                         
  10  -6   4         11.11          8.89         2.92 o                         
  11  -6   4          8.30          6.31         4.49 o                         
 -10  -5   4          9.90         19.45         4.08 o                         
  -9  -5   4          0.27          5.21         2.58 o                         
  -8  -5   4          0.01          0.43         1.66 o                         
  -7  -5   4          6.25          4.26         1.98 o                         
  -6  -5   4         99.97         81.20         3.44 o                         
  -5  -5   4          0.02          0.30         1.08 o                         
  -4  -5   4       1286.53       1416.95        14.39 o                         
  -3  -5   4        402.76        336.22         4.17 o                         
  -2  -5   4       1405.47       1394.23        21.60 o                         
  -1  -5   4       4497.29       4527.66        74.24 o                         
   0  -5   4        269.46        380.41         7.15 o                         
   1  -5   4       6688.98       7178.93        65.55 o                         
   2  -5   4        495.75        429.13         4.78 o                         
   3  -5   4        364.60        364.63         5.52 o                         
   4  -5   4          4.59          5.46         1.09 o                         
   5  -5   4        134.20        144.64         3.24 o                         
   6  -5   4          5.91          3.91         1.35 o                         
   7  -5   4          4.28          5.93         1.83 o                         
   8  -5   4          2.12          3.99         1.80 o                         
   9  -5   4          0.01          0.00         1.75 o                         
  10  -5   4          1.31          2.38         1.93 o                         
  11  -5   4          1.22          3.45         2.48 o                         
 -11  -4   4          6.91          3.33         2.83 o                         
 -10  -4   4         34.49         28.80         2.78 o                         
  -9  -4   4         23.84         31.78         2.75 o                         
  -8  -4   4        489.58        521.58         9.89 o                         
  -7  -4   4         14.73          8.44         1.71 o                         
  -6  -4   4          4.16          3.38         1.22 o                         
  -5  -4   4       1331.20       1270.29        16.22 o                         
  -4  -4   4          8.46         15.25         2.86 o                         
  -3  -4   4         14.34         11.37         0.99 o                         
  -2  -4   4       4308.42       4426.57        61.82 o                         
  -1  -4   4       1247.01       1034.57        17.93 o                         
   0  -4   4        319.56        116.45         3.36 o                         
   1  -4   4        109.56        201.18         2.84 o                         
   2  -4   4       1185.61       1411.20        15.08 o                         
   3  -4   4        377.73        433.57         5.82 o                         
   4  -4   4       1937.15       1841.49        20.79 o                         
   5  -4   4        107.83        121.02         2.87 o                         
   6  -4   4        767.70        740.02        10.48 o                         
   7  -4   4          5.11          0.83         1.35 o                         
   8  -4   4          1.98          1.19         1.71 o                         
   9  -4   4         15.54         17.73         2.30 o                         
  10  -4   4         28.70         23.31         2.95 o                         
  11  -4   4         77.50         75.95         3.88 o                         
 -11  -3   4         14.19         13.66         2.44 o                         
 -10  -3   4          1.79          2.22         1.90 o                         
  -9  -3   4         44.68         39.85         2.70 o                         
  -8  -3   4        272.96        263.74         5.63 o                         
  -7  -3   4         31.60         33.29         2.06 o                         
  -6  -3   4        105.58        115.61         3.04 o                         
  -5  -3   4        357.72        339.58         4.93 o                         
  -4  -3   4         64.53         60.98         2.69 o                         
  -3  -3   4        639.45        698.85         9.42 o                         
  -2  -3   4        372.57        379.63         4.02 o                         
  -1  -3   4       4738.25       4196.62        60.72 o                         
   0  -3   4       1810.10       2785.63        23.47 o                         
   1  -3   4        683.66        563.81         5.21 o                         
   2  -3   4      14190.87      14687.63       145.60 o                         
   3  -3   4       1833.45       2237.65        24.32 o                         
   4  -3   4        516.39        513.30         6.55 o                         
   5  -3   4        244.89        271.98         4.22 o                         
   6  -3   4         29.64         22.93         1.83 o                         
   7  -3   4       1204.33       1203.81        14.52 o                         
   8  -3   4         16.33          4.75         1.58 o                         
   9  -3   4        203.46        217.95         5.00 o                         
  10  -3   4        191.67        187.05         4.90 o                         
  11  -3   4         26.72         27.74         2.72 o                         
 -12  -2   4          0.16          0.96         2.12 o                         
 -11  -2   4         15.60         16.77         2.32 o                         
 -10  -2   4        408.60        402.56         7.52 o                         
  -9  -2   4        299.60        268.74         5.78 o                         
  -8  -2   4          4.23          5.44         1.93 o                         
  -7  -2   4        283.22        285.74         5.00 o                         
  -6  -2   4        707.35        769.54         9.83 o                         
  -5  -2   4        498.11        590.99         7.28 o                         
  -4  -2   4          0.00          6.37         1.37 o                         
  -3  -2   4       4695.11       4886.44        59.36 o                         
  -2  -2   4       1863.91       1868.99        28.67 o                         
  -1  -2   4        100.42        285.02         6.54 o                         
   0  -2   4       3701.72       4523.51        34.57 o                         
   1  -2   4      32839.00      36084.00       339.57 o                         
   2  -2   4        400.11        241.71         3.78 o                         
   3  -2   4        336.71        178.55         3.02 o                         
   4  -2   4       1047.13        925.44         9.99 o                         
   5  -2   4        381.83        427.16         5.69 o                         
   6  -2   4       1411.91       1437.79        16.73 o                         
   7  -2   4          5.28          5.74         1.58 o                         
   8  -2   4       1380.80       1274.13        15.44 o                         
   9  -2   4        208.57        217.75         4.87 o                         
  10  -2   4         73.94         79.20         3.26 o                         
  11  -2   4          2.93          2.53         2.08 o                         
 -12  -1   4          2.43          2.95         2.54 o                         
 -11  -1   4        141.32        138.78         4.50 o                         
 -10  -1   4         50.11         45.90         2.77 o                         
  -9  -1   4         17.28         24.33         2.76 o                         
  -8  -1   4         45.11         67.48         2.33 o                         
  -7  -1   4         96.25         88.58         3.34 o                         
  -6  -1   4       1182.34       1328.74        18.48 o                         
  -5  -1   4        107.00         74.57         1.89 o                         
  -4  -1   4        375.55        317.36         7.34 o                         
  -3  -1   4         47.16        120.17         5.32 o                         
  -2  -1   4         31.98         29.95         1.61 o                         
   1  -1   4       2257.88       2465.75        29.94 o                         
   2  -1   4       1356.18        907.89        11.99 o                         
   3  -1   4       2515.48       2128.45        20.42 o                         
   4  -1   4        625.34        611.22         7.27 o                         
   5  -1   4        743.39        697.26         9.02 o                         
   6  -1   4        154.35        127.15         2.81 o                         
   7  -1   4        908.06        838.83        10.77 o                         
   8  -1   4          0.02          1.17         1.37 o                         
   9  -1   4        249.40        242.13         4.75 o                         
  10  -1   4          0.06          0.35         1.72 o                         
  11  -1   4         30.87         37.35         3.52 o                         
 -12   0   4         24.35         21.07         4.31 o                         
 -11   0   4         16.43         19.42         2.90 o                         
 -10   0   4         31.75         31.92         2.37 o                         
  -9   0   4          0.56          2.86         1.62 o                         
  -8   0   4         21.51         30.20         3.22 o                         
  -7   0   4        164.17        195.96         4.91 o                         
  -6   0   4       1363.88       1315.34        20.36 o                         
  -5   0   4        115.60        154.80         4.18 o                         
  -4   0   4       1812.04       1705.99        56.17 o                         
  -3   0   4         94.53        255.99         7.05 o                         
  -2   0   4      10553.26       9675.38       176.55 o                         
  -1   0   4      10102.52      11640.41       141.08 o                         
   0   0   4       5051.45       5062.00        32.88 o                         
   1   0   4       8278.58       8581.26       106.19 o                         
   2   0   4        428.91        785.16         7.60 o                         
   3   0   4       1891.69       1839.23        18.55 o                         
   4   0   4        163.24        149.32         3.63 o                         
   5   0   4        172.35        147.54         2.92 o                         
   6   0   4        456.81        433.11         6.18 o                         
   7   0   4        458.38        484.26         7.00 o                         
   8   0   4        119.39        128.30         3.72 o                         
   9   0   4        112.02        108.51         3.23 o                         
  10   0   4         14.09         15.89         2.59 o                         
  11   0   4         85.39         93.27         4.88 o                         
 -12   1   4         31.18         37.69         3.38 o                         
 -11   1   4         51.18         53.08         4.01 o                         
 -10   1   4        103.02        114.39         4.32 o                         
  -9   1   4          8.87          8.37         1.74 o                         
  -8   1   4         15.37         11.53         1.46 o                         
  -7   1   4        620.20        549.01         7.59 o                         
  -6   1   4       1787.85       1771.15        22.73 o                         
  -5   1   4       2748.21       2739.75        33.02 o                         
  -4   1   4        116.97         97.19         2.49 o                         
  -3   1   4        214.45        429.38        15.13 o                         
  -2   1   4      59140.84      55766.35      1232.78 o                         
   0   1   4       2528.46       2521.42        32.24 o                         
   1   1   4        269.89        478.94         9.17 o                         
   2   1   4         79.86        133.25         2.74 o                         
   3   1   4       1073.76       1248.38        11.17 o                         
   4   1   4        376.92        377.91         5.17 o                         
   5   1   4       1773.04       1855.34        22.56 o                         
   6   1   4        992.39       1048.89        14.68 o                         
   7   1   4        100.20         87.82         3.42 o                         
   8   1   4        201.80        176.04         4.66 o                         
   9   1   4         29.26         28.21         2.67 o                         
  10   1   4        157.84        179.06         5.19 o                         
  11   1   4         29.21         24.53         3.06 o                         
 -12   2   4         31.30         30.94         3.48 o                         
 -11   2   4          9.29          8.51         2.57 o                         
 -10   2   4         86.74         89.87         3.90 o                         
  -9   2   4         21.45         28.25         2.57 o                         
  -8   2   4        790.48        769.65        11.02 o                         
  -7   2   4        226.92        205.70         6.96 o                         
  -6   2   4         14.96         37.02         1.65 o                         
  -5   2   4        718.55        863.36        10.06 o                         
  -4   2   4        286.36        326.66        11.08 o                         
  -3   2   4        694.42        768.59        14.79 o                         
  -2   2   4       2882.75       3260.09        42.72 o                         
  -1   2   4       1013.38       1143.94        14.06 o                         
   0   2   4         31.59          0.75         1.03 o                         
   1   2   4       3974.45       3350.74        65.16 o                         
   2   2   4         11.30         19.50         2.03 o                         
   3   2   4       1450.73       1864.24        17.13 o                         
   4   2   4       3642.50       4014.56        45.99 o                         
   5   2   4         59.73         48.94         4.40 o                         
   6   2   4        433.79        395.42         6.56 o                         
   7   2   4        399.48        443.64         7.64 o                         
   8   2   4          1.60          2.39         1.95 o                         
   9   2   4        129.45        129.79         4.52 o                         
  10   2   4         47.68         41.43         3.18 o                         
  11   2   4          5.89          7.33         2.78 o                         
 -12   3   4         11.55         21.00         4.07 o                         
 -11   3   4         12.78          2.58         3.12 o                         
 -10   3   4          1.71          0.26         2.65 o                         
  -9   3   4        238.79        212.40         6.76 o                         
  -8   3   4          7.07          6.54         2.36 o                         
  -7   3   4          1.84          4.62         1.10 o                         
  -6   3   4        545.12        505.93         7.85 o                         
  -5   3   4       2729.50       2976.70        35.89 o                         
  -4   3   4        119.19        167.51         5.04 o                         
  -3   3   4        170.40        218.83         3.85 o                         
  -2   3   4        758.87        908.17        17.29 o                         
  -1   3   4         76.83         54.55         1.58 o                         
   0   3   4         60.34        160.71         3.73 o                         
   1   3   4        900.31        781.72         9.70 o                         
   2   3   4        111.67         63.31         1.70 o                         
   3   3   4        122.06        101.15         2.11 o                         
   4   3   4        427.60        546.11         7.50 o                         
   5   3   4        788.42        843.57        11.31 o                         
   6   3   4         23.39         32.36         2.42 o                         
   7   3   4        162.38        138.31         5.33 o                         
   8   3   4        106.21        101.70         3.70 o                         
   9   3   4          6.42          5.23         2.32 o                         
  10   3   4         26.04         28.42         3.02 o                         
 -12   4   4         48.20         42.15         4.55 o                         
 -11   4   4          9.35          7.34         3.46 o                         
 -10   4   4        266.62        267.50         8.00 o                         
  -9   4   4         59.54         66.78         4.39 o                         
  -8   4   4          1.01          2.73         2.36 o                         
  -7   4   4         81.58         82.44         4.25 o                         
  -6   4   4        117.57        122.92         4.75 o                         
  -5   4   4        167.99        111.20         6.54 o                         
  -4   4   4       1298.60       1353.93        28.89 o                         
  -3   4   4        557.52        352.28         7.65 o                         
  -2   4   4       2965.65       2692.39        31.94 o                         
  -1   4   4        118.14        191.32         3.16 o                         
   0   4   4        911.85        839.44        10.24 o                         
   1   4   4        420.11        400.61         5.11 o                         
   2   4   4        267.09        148.81         3.35 o                         
   3   4   4        468.97        534.20         8.17 o                         
   4   4   4          0.43          0.00         1.23 o                         
   5   4   4         24.23         19.11         2.22 o                         
   6   4   4       1815.49       1795.77        24.14 o                         
   7   4   4         15.28         25.16         2.47 o                         
   8   4   4        225.67        240.95         5.88 o                         
   9   4   4          0.28          0.15         2.02 o                         
  10   4   4        112.80        111.69         4.80 o                         
 -12   5   4         39.93         43.89         6.05 o                         
 -11   5   4         58.94         59.74         5.60 o                         
 -10   5   4         46.26         37.76         4.07 o                         
  -9   5   4         31.10         18.69         3.30 o                         
  -8   5   4         97.32         77.19         4.55 o                         
  -7   5   4        364.10        379.68        10.98 o                         
  -6   5   4        495.41        531.77        11.33 o                         
  -5   5   4        619.16        659.01        16.47 o                         
  -4   5   4          7.65          3.98         1.19 o                         
  -3   5   4       2586.97       2747.62        40.64 o                         
  -2   5   4        577.13        498.38         6.92 o                         
  -1   5   4        251.00        299.74         4.61 o                         
   0   5   4       2752.86       2804.85        29.18 o                         
   1   5   4        490.27        588.73         7.34 o                         
   2   5   4          1.39          0.37         0.64 o                         
   3   5   4          3.19          0.82         1.21 o                         
   4   5   4        660.18        663.97        11.09 o                         
   5   5   4         97.81        120.49         4.22 o                         
   6   5   4        311.30        289.13         6.67 o                         
   7   5   4         81.26         88.40         4.47 o                         
   8   5   4          1.28          0.19         2.22 o                         
   9   5   4         48.81         53.90         3.94 o                         
 -12   6   4         13.30         17.17         8.18 o                         
 -11   6   4          8.72         17.05         5.56 o                         
 -10   6   4          0.14          1.57         3.72 o                         
  -9   6   4         23.12         29.75         7.36 o                         
  -8   6   4         41.36         41.59         3.06 o                         
  -7   6   4         55.58         68.54         4.25 o                         
  -6   6   4         14.41         10.42         2.36 o                         
  -5   6   4         91.33        103.88         6.05 o                         
  -4   6   4        367.49        382.19         7.97 o                         
  -3   6   4       1450.06       1607.45        20.07 o                         
  -2   6   4          0.12          0.58         0.97 o                         
  -1   6   4        304.53        277.37         4.64 o                         
   0   6   4         47.32         36.26         1.59 o                         
   1   6   4        239.39        231.10         3.68 o                         
   2   6   4        171.27        171.71         3.86 o                         
   3   6   4        197.70        146.61         3.75 o                         
   4   6   4        161.88        147.82         6.21 o                         
   5   6   4        127.19        157.00         4.93 o                         
   6   6   4        405.68        379.31         9.66 o                         
   7   6   4          9.53         10.55         3.87 o                         
   8   6   4          9.63          9.16         2.74 o                         
   9   6   4          9.09          3.59         2.95 o                         
 -11   7   4          0.66          2.71         4.52 o                         
 -10   7   4        369.05        363.45         8.63 o                         
  -9   7   4          1.99          0.16         1.83 o                         
  -8   7   4          2.72          0.00         1.80 o                         
  -7   7   4         68.24         86.81         3.64 o                         
  -6   7   4          1.75          0.00         1.62 o                         
  -5   7   4        742.26        747.12        13.92 o                         
  -4   7   4        494.76        551.25         9.21 o                         
  -3   7   4        257.48        306.93         4.45 o                         
  -2   7   4        179.46        219.76         4.60 o                         
  -1   7   4        600.74        631.63         8.93 o                         
   0   7   4          0.07          1.88         1.23 o                         
   1   7   4         88.87        114.13         2.89 o                         
   2   7   4         55.15         57.20         2.16 o                         
   3   7   4        195.09        180.16         4.46 o                         
   4   7   4         83.69         89.62         3.47 o                         
   5   7   4         36.97         41.87         2.75 o                         
   6   7   4        151.96        161.78         5.34 o                         
   7   7   4         12.71         11.48         2.70 o                         
   8   7   4          4.45          4.79         3.72 o                         
 -11   8   4          5.90          4.07         2.46 o                         
 -10   8   4        355.43        359.21         8.26 o                         
  -9   8   4         19.95         23.19         2.83 o                         
  -8   8   4         87.19         82.65         6.37 o                         
  -7   8   4          6.77          3.95         1.97 o                         
  -6   8   4        125.21        133.45         5.90 o                         
  -5   8   4         86.14        100.95         4.66 o                         
  -4   8   4        289.02        287.81         7.43 o                         
  -3   8   4        297.16        298.41         5.10 o                         
  -2   8   4        140.05        143.95         3.98 o                         
  -1   8   4          9.20          6.78         1.47 o                         
   0   8   4          0.99          0.94         1.30 o                         
   1   8   4        811.35        819.96        14.14 o                         
   2   8   4          6.20          4.58         1.58 o                         
   3   8   4          0.01          1.58         1.74 o                         
   4   8   4        142.78        143.69         4.40 o                         
   5   8   4          9.46         14.17         2.37 o                         
   6   8   4         17.87          6.50         3.60 o                         
   7   8   4          0.01          0.00         3.78 o                         
 -10   9   4         11.79         13.13         2.83 o                         
  -9   9   4         72.25         63.69         3.90 o                         
  -8   9   4          5.45          4.45         2.35 o                         
  -7   9   4          2.64          3.59         2.26 o                         
  -6   9   4         10.22          6.48         3.05 o                         
  -5   9   4        450.37        398.54         7.89 o                         
  -4   9   4          0.18          0.00         1.71 o                         
  -3   9   4          2.80          7.37         3.19 o                         
  -2   9   4        211.28        216.26         4.62 o                         
  -1   9   4         88.92         81.51         3.26 o                         
   0   9   4        202.85        184.25         5.18 o                         
   1   9   4          0.11          0.00         1.13 o                         
   2   9   4         41.47         39.84         3.05 o                         
   3   9   4         67.27         89.79         4.56 o                         
   4   9   4          0.55          0.00         2.97 o                         
   5   9   4        160.02        142.27         6.94 o                         
   6   9   4         23.29         19.45         4.55 o                         
  -9  10   4          0.16          0.32         2.42 o                         
  -8  10   4         96.76         87.93         4.34 o                         
  -7  10   4         53.06         55.16         3.38 o                         
  -6  10   4         80.19         71.55         3.77 o                         
  -5  10   4         86.48         97.30         4.19 o                         
  -4  10   4         16.82         17.63         2.60 o                         
  -3  10   4          1.44          2.35         2.16 o                         
  -2  10   4          4.34          3.45         1.98 o                         
  -1  10   4        230.80        222.64         6.34 o                         
   0  10   4        203.96        217.05         6.34 o                         
   1  10   4        325.45        302.45        13.12 o                         
   2  10   4          0.10          1.03         3.44 o                         
   3  10   4         71.63         50.15         4.86 o                         
   4  10   4          0.30          2.30         3.60 o                         
   5  10   4         54.13         71.19         5.81 o                         
  -8  11   4          4.47          5.06         2.80 o                         
  -7  11   4          1.08          1.79         2.30 o                         
  -6  11   4          5.99          5.81         2.38 o                         
  -5  11   4         17.83         21.11         2.83 o                         
  -4  11   4         10.17         15.00         3.47 o                         
  -3  11   4          5.01         15.91         7.77 o                         
  -2  11   4        135.26        106.75         5.57 o                         
  -1  11   4         43.19         44.94         3.27 o                         
   0  11   4         17.71         15.53         4.63 o                         
   1  11   4          0.78          0.00         4.31 o                         
   2  11   4         49.11         75.68         5.34 o                         
   3  11   4          5.97          3.77         4.20 o                         
   4  11   4         56.16         63.22         5.77 o                         
  -6  12   4          2.65          2.52         3.47 o                         
  -5  12   4          3.67          0.00         2.93 o                         
  -4  12   4        140.11        161.86         9.40 o                         
  -3  12   4          9.15          6.42         3.57 o                         
  -2  12   4         51.47         81.24         5.44 o                         
  -1  12   4         11.28          0.00         6.54 o                         
   0  12   4          4.38          4.36         4.31 o                         
   1  12   4          0.16          0.00         4.63 o                         
   1 -13   5          3.36          0.00         7.36 o                         
   2 -13   5          0.78          5.72         7.36 o                         
  -3 -12   5          4.63          7.62         4.49 o                         
  -2 -12   5         40.93         29.69         5.02 o                         
  -1 -12   5         44.51         51.95         5.63 o                         
   0 -12   5         47.03         45.25         5.34 o                         
   1 -12   5         11.56          8.99         6.54 o                         
   2 -12   5         14.10          7.36         6.54 o                         
   3 -12   5         29.47         27.80         8.18 o                         
   4 -12   5         24.96         37.61         8.99 o                         
   5 -12   5          9.63          7.23         2.99 o                         
  -5 -11   5          0.49          3.75         4.39 o                         
  -4 -11   5          8.91          4.77         4.07 o                         
  -3 -11   5         92.15        135.65         7.19 o                         
  -2 -11   5         22.38         30.91         4.39 o                         
  -1 -11   5          0.45          3.48         3.44 o                         
   0 -11   5         14.34         18.14         3.78 o                         
   1 -11   5         12.49          9.11         3.01 o                         
   2 -11   5          0.67          0.00         5.72 o                         
   3 -11   5          9.11          0.00         5.72 o                         
   4 -11   5         54.56         67.23         4.31 o                         
   5 -11   5         50.92         46.01         4.21 o                         
   6 -11   5          2.75          2.01         3.47 o                         
   7 -11   5          4.44          3.91         3.57 o                         
  -6 -10   5          1.57          0.00         3.60 o                         
  -5 -10   5         52.90         63.06         5.95 o                         
  -4 -10   5          2.98          4.27         3.44 o                         
  -3 -10   5        110.21         73.16         5.15 o                         
  -2 -10   5         65.33         71.12         4.47 o                         
  -1 -10   5        216.63        221.76         6.93 o                         
   0 -10   5         48.85         47.37         3.94 o                         
   1 -10   5         14.57         19.03         3.23 o                         
   2 -10   5         46.44         22.04         6.14 o                         
   3 -10   5          1.86          0.00         2.19 o                         
   4 -10   5        133.84        129.51         5.72 o                         
   5 -10   5          0.68          0.00         2.19 o                         
   6 -10   5          6.70          2.38         2.84 o                         
   7 -10   5          1.60          2.08         2.86 o                         
   8 -10   5         21.89         20.44         4.09 o                         
  -7  -9   5         19.01         21.57         4.39 o                         
  -6  -9   5          6.08          1.82         3.60 o                         
  -5  -9   5        453.29        405.34        11.25 o                         
  -4  -9   5        211.25        189.00         6.56 o                         
  -3  -9   5         21.39         16.88         3.46 o                         
  -2  -9   5       1050.02       1005.72        17.97 o                         
  -1  -9   5        241.15        244.87         8.26 o                         
   0  -9   5          0.26          3.18         2.54 o                         
   1  -9   5        211.77        240.56         8.62 o                         
   2  -9   5         66.65         50.12         4.89 o                         
   3  -9   5         17.82         15.18         2.08 o                         
   4  -9   5        306.50        314.53         8.77 o                         
   5  -9   5          1.60          0.45         1.71 o                         
   6  -9   5          2.87          2.01         1.80 o                         
   7  -9   5         32.66         42.23         3.18 o                         
   8  -9   5         10.97          4.49         2.13 o                         
   9  -9   5          0.03          1.86         2.20 o                         
  -8  -8   5         74.96         70.02         5.71 o                         
  -7  -8   5          6.97          4.43         3.12 o                         
  -6  -8   5         12.76          2.49         3.24 o                         
  -5  -8   5          0.73          0.64         2.54 o                         
  -4  -8   5          0.21          2.08         2.63 o                         
  -3  -8   5       1591.44       1573.67        25.37 o                         
  -2  -8   5        650.22        619.73        11.51 o                         
  -1  -8   5         53.84         70.97         4.84 o                         
   0  -8   5         10.03          7.07         2.40 o                         
   1  -8   5        425.79        401.12         7.95 o                         
   2  -8   5       1123.37       1109.52        15.45 o                         
   3  -8   5        375.23        408.89         6.51 o                         
   4  -8   5         16.13         12.29         1.77 o                         
   5  -8   5        343.22        361.38         7.12 o                         
   6  -8   5         45.67         53.74         2.84 o                         
   7  -8   5          2.31          0.18         1.75 o                         
   8  -8   5         58.58         69.75         3.62 o                         
   9  -8   5         15.74          8.63         2.42 o                         
  10  -8   5         73.67         74.77         5.44 o                         
  -9  -7   5        171.00        193.20        17.58 o                         
  -8  -7   5         19.86         13.71         3.60 o                         
  -7  -7   5         13.33          9.81         3.30 o                         
  -6  -7   5         67.74         49.93         4.03 o                         
  -5  -7   5        118.80         94.71         4.63 o                         
  -4  -7   5        460.18        410.88         9.01 o                         
  -3  -7   5       1131.77       1109.67        18.28 o                         
  -2  -7   5        148.87        163.90         5.07 o                         
  -1  -7   5        214.92        224.70         5.79 o                         
   0  -7   5       1459.13       1413.52        20.94 o                         
   1  -7   5         38.35         49.04         2.00 o                         
   2  -7   5        111.07        136.46         4.16 o                         
   3  -7   5         81.37         73.85         2.08 o                         
   4  -7   5          2.24          0.82         0.96 o                         
   5  -7   5          1.70          2.63         1.45 o                         
   6  -7   5        114.30        126.10         4.05 o                         
   7  -7   5        267.66        269.35         6.04 o                         
   8  -7   5         31.00         31.64         3.02 o                         
   9  -7   5         73.08         64.97         4.59 o                         
  10  -7   5         10.50          8.39         2.89 o                         
 -10  -6   5         10.37          6.21         4.08 o                         
  -9  -6   5         16.76         21.36         4.52 o                         
  -8  -6   5         36.36         62.95         5.70 o                         
  -7  -6   5          0.71          2.86         3.33 o                         
  -6  -6   5          2.31          3.17         2.40 o                         
  -5  -6   5        280.12        306.26         6.95 o                         
  -4  -6   5        204.03        193.39         3.67 o                         
  -3  -6   5        565.76        473.09        10.50 o                         
  -2  -6   5         18.64         17.16         2.33 o                         
  -1  -6   5         30.11         20.85         2.65 o                         
   0  -6   5         21.57         63.63         2.86 o                         
   1  -6   5        631.12        695.11         8.27 o                         
   2  -6   5       1085.71       1103.19        11.88 o                         
   3  -6   5        488.83        480.31         6.69 o                         
   4  -6   5         71.69         99.07         3.45 o                         
   5  -6   5         78.49         74.09         2.77 o                         
   6  -6   5         81.06         89.06         3.56 o                         
   7  -6   5        237.85        227.62         5.48 o                         
   8  -6   5          0.29          1.06         1.75 o                         
   9  -6   5          2.30          0.13         1.78 o                         
  10  -6   5        146.50        167.92         6.02 o                         
 -10  -5   5        111.60        112.25         7.25 o                         
  -9  -5   5          5.82          7.29         3.33 o                         
  -8  -5   5          0.40          3.60         1.98 o                         
  -7  -5   5        436.30        367.17         7.68 o                         
  -6  -5   5         14.32         13.65         1.87 o                         
  -5  -5   5        138.91        126.33         3.24 o                         
  -4  -5   5         15.89         10.85         0.96 o                         
  -3  -5   5          4.68         22.27         0.98 o                         
  -2  -5   5        495.22        646.91        11.31 o                         
  -1  -5   5        179.18        286.46        12.40 o                         
   0  -5   5       1939.11       2031.36        29.22 o                         
   1  -5   5        576.24        448.86         5.24 o                         
   2  -5   5         27.40         45.97         1.79 o                         
   3  -5   5        194.18        233.81         3.56 o                         
   4  -5   5         10.31          9.99         1.58 o                         
   5  -5   5        193.88        184.05         3.75 o                         
   6  -5   5        120.37        140.57         5.31 o                         
   7  -5   5         43.70         52.53         3.19 o                         
   8  -5   5          0.11          0.18         1.70 o                         
   9  -5   5        219.65        214.80         5.71 o                         
  10  -5   5         71.79         94.09         4.01 o                         
  11  -5   5         11.75         12.53         3.03 o                         
 -11  -4   5          8.10         10.91         8.59 o                         
 -10  -4   5          9.95         14.85         2.70 o                         
  -9  -4   5         67.23         55.69         3.25 o                         
  -8  -4   5         23.02         28.47         2.70 o                         
  -7  -4   5         16.06         12.18         2.16 o                         
  -6  -4   5        180.83        158.07         3.55 o                         
  -5  -4   5          1.26          0.89         0.90 o                         
  -4  -4   5       1327.95       1653.86        18.22 o                         
  -3  -4   5        149.23        166.84         3.48 o                         
  -2  -4   5        134.81        116.77         3.36 o                         
  -1  -4   5        625.93        544.14        10.22 o                         
   0  -4   5      10660.46      10702.53       119.30 o                         
   1  -4   5         38.55         98.78         2.50 o                         
   2  -4   5       1053.12       1262.38        14.29 o                         
   3  -4   5       6639.42       6756.30        72.14 o                         
   4  -4   5          0.26          3.43         1.49 o                         
   5  -4   5        143.41        142.57         3.29 o                         
   6  -4   5         75.48         93.97         2.75 o                         
   7  -4   5          1.58          3.44         1.54 o                         
   8  -4   5        535.10        510.00         9.29 o                         
   9  -4   5        115.59        115.98         4.21 o                         
  10  -4   5         22.91         22.15         3.56 o                         
  11  -4   5          8.35          6.72         2.42 o                         
 -11  -3   5         14.26         10.99         2.28 o                         
 -10  -3   5          0.30          0.00         1.74 o                         
  -9  -3   5         56.94         51.31         2.87 o                         
  -8  -3   5          9.76         10.29         1.90 o                         
  -7  -3   5         92.06         81.54         2.02 o                         
  -6  -3   5          0.01          0.12         1.06 o                         
  -5  -3   5       2617.62       2631.84        33.83 o                         
  -4  -3   5       1347.91       1662.89        17.04 o                         
  -3  -3   5        506.17        611.20         7.86 o                         
  -2  -3   5       4130.33       4068.55        42.60 o                         
  -1  -3   5       3129.28       3143.19        54.11 o                         
   0  -3   5        339.97        155.04         2.60 o                         
   1  -3   5       1438.01       1452.07        14.27 o                         
   2  -3   5        383.14        361.99         5.23 o                         
   3  -3   5          6.87          7.37         1.59 o                         
   4  -3   5        483.12        573.29         7.30 o                         
   5  -3   5        357.89        321.85         4.85 o                         
   6  -3   5        505.64        583.70         7.75 o                         
   7  -3   5        902.64        884.13        11.23 o                         
   8  -3   5          8.10          1.27         1.50 o                         
   9  -3   5         84.43         80.69         4.63 o                         
  10  -3   5         29.72         26.04         2.31 o                         
  11  -3   5         91.05        100.47         4.06 o                         
 -12  -2   5          0.05          1.16         1.98 o                         
 -11  -2   5          0.14          0.17         1.84 o                         
 -10  -2   5        130.88        137.40         4.16 o                         
  -9  -2   5        219.13        235.55         5.12 o                         
  -8  -2   5          9.25          5.46         1.29 o                         
  -7  -2   5        553.37        570.78         8.42 o                         
  -6  -2   5        834.18        826.03        10.57 o                         
  -5  -2   5         18.05         15.81         1.69 o                         
  -4  -2   5          3.58          0.51         1.05 o                         
  -3  -2   5        471.58        655.75        12.22 o                         
  -2  -2   5       3301.90       3384.79        48.47 o                         
  -1  -2   5       1210.29        915.22         7.84 o                         
   0  -2   5      13379.46      12788.03       138.61 o                         
   1  -2   5      17291.34      18226.19       189.08 o                         
   2  -2   5       2732.20       2863.82        33.14 o                         
   3  -2   5       7716.74       7607.54        82.86 o                         
   4  -2   5       2206.81       2273.89        23.28 o                         
   5  -2   5        164.03        213.55         3.34 o                         
   6  -2   5          2.21         12.99         1.37 o                         
   7  -2   5        169.55        196.84         3.88 o                         
   8  -2   5        466.29        504.08         7.47 o                         
   9  -2   5          8.04         10.90         2.46 o                         
  10  -2   5         12.71         11.49         2.19 o                         
  11  -2   5         15.96          9.70         2.27 o                         
 -12  -1   5        107.27        114.22         9.51 o                         
 -11  -1   5          0.76          1.78         1.90 o                         
 -10  -1   5        139.98        107.88         3.69 o                         
  -9  -1   5         42.55         40.82         2.36 o                         
  -8  -1   5        914.33        879.27        14.18 o                         
  -7  -1   5        227.78        204.66         4.39 o                         
  -6  -1   5          3.20          2.86         1.21 o                         
  -5  -1   5        326.84        294.13         4.23 o                         
  -4  -1   5       3110.29       3248.40        48.27 o                         
  -3  -1   5        880.50       1181.56        24.70 o                         
  -2  -1   5       1450.56       1072.20        30.93 o                         
  -1  -1   5       3645.64       3215.07        22.23 o                         
   0  -1   5         69.44         54.32         2.44 o                         
   1  -1   5        562.37        422.79         6.55 o                         
   2  -1   5         29.41         31.79         1.75 o                         
   3  -1   5       1575.49       1871.43        22.16 o                         
   4  -1   5       1226.76       1471.84        17.44 o                         
   5  -1   5       2975.45       3062.99        33.53 o                         
   6  -1   5          0.67          0.78         1.05 o                         
   7  -1   5         70.84         56.40         2.29 o                         
   8  -1   5         20.38         33.35         2.03 o                         
   9  -1   5         48.35         44.22         2.36 o                         
  10  -1   5         14.98         17.06         2.95 o                         
  11  -1   5         24.77         28.15         3.56 o                         
 -12   0   5         39.64         42.95         3.56 o                         
 -11   0   5          0.37          0.84         2.06 o                         
 -10   0   5        211.85        209.47         4.93 o                         
  -9   0   5         37.73         58.33         2.60 o                         
  -8   0   5        192.54        185.14         5.00 o                         
  -7   0   5         33.78         38.05         2.41 o                         
  -6   0   5       1126.73       1108.77        28.35 o                         
  -5   0   5       3964.55       4553.95        59.21 o                         
  -4   0   5        639.67        631.06        16.19 o                         
  -3   0   5         89.61         55.27         4.51 o                         
  -2   0   5       4611.21       3881.57        63.69 o                         
   0   0   5       1600.39       1751.67        22.00 o                         
   1   0   5         71.00         37.89         2.01 o                         
   2   0   5          5.04          2.56         1.04 o                         
   3   0   5        834.04        737.44         8.06 o                         
   4   0   5       3872.03       3841.82        41.43 o                         
   5   0   5        480.37        494.69         7.67 o                         
   6   0   5        100.70         89.48         3.06 o                         
   7   0   5         65.93         54.72         3.28 o                         
   8   0   5         43.63         42.89         2.76 o                         
   9   0   5         18.97         16.94         2.44 o                         
  10   0   5         11.54          5.48         2.67 o                         
  11   0   5          3.23          2.45         2.86 o                         
 -12   1   5          3.74          2.63         2.48 o                         
 -11   1   5         25.37         19.78         3.70 o                         
 -10   1   5         97.88         93.02         3.71 o                         
  -9   1   5         34.02         39.49         2.25 o                         
  -8   1   5        121.58        146.93         3.07 o                         
  -7   1   5        151.99        105.57         3.18 o                         
  -6   1   5        170.91        139.51         3.48 o                         
  -5   1   5         10.27          2.50         1.67 o                         
  -4   1   5        800.33        626.15        25.35 o                         
  -3   1   5       1398.38       1476.06       130.82 o                         
  -2   1   5      76646.62      74130.29      2524.70 o                         
   0   1   5       4612.40       4342.76        49.15 o                         
   1   1   5       3449.67       3006.31        47.45 o                         
   2   1   5       3110.91       3793.36        37.54 o                         
   3   1   5        172.75        173.33         3.83 o                         
   4   1   5          5.49          7.90         1.34 o                         
   5   1   5        380.36        368.51         6.57 o                         
   6   1   5        724.01        716.06        10.80 o                         
   7   1   5         10.40         10.18         1.95 o                         
   8   1   5        261.90        250.54         5.68 o                         
   9   1   5         23.12         29.90         2.69 o                         
  10   1   5        147.86        153.99         5.37 o                         
  11   1   5         23.42         26.64         3.46 o                         
 -12   2   5        107.33        116.65         4.98 o                         
 -11   2   5        134.60        117.03         4.56 o                         
 -10   2   5        240.71        220.05         5.72 o                         
  -9   2   5         41.96         48.61         2.70 o                         
  -8   2   5          0.13          1.86         1.16 o                         
  -7   2   5         37.27         33.55         2.44 o                         
  -6   2   5        495.84        570.72         6.56 o                         
  -5   2   5       2674.20       2664.47        41.06 o                         
  -4   2   5        262.41        277.31        10.38 o                         
  -3   2   5         14.96         20.69         1.50 o                         
  -2   2   5       4273.29       4465.10        54.46 o                         
  -1   2   5        325.53        374.99         6.12 o                         
   0   2   5        705.65        469.66         7.01 o                         
   1   2   5       4082.09       3278.64        39.98 o                         
   2   2   5       1439.76       1193.15        15.77 o                         
   3   2   5       2024.24       2326.36        21.96 o                         
   4   2   5        106.87        111.60         3.05 o                         
   5   2   5          2.41          3.41         1.28 o                         
   6   2   5          7.83         18.83         2.02 o                         
   7   2   5          6.04         12.32         3.19 o                         
   8   2   5         11.56          5.72         2.02 o                         
   9   2   5        358.78        322.60         7.06 o                         
  10   2   5          6.98          6.19         2.59 o                         
 -12   3   5        101.91        109.17         6.10 o                         
 -11   3   5        138.15        133.96         6.28 o                         
 -10   3   5        137.13        147.74         5.81 o                         
  -9   3   5        150.00        157.42         5.81 o                         
  -8   3   5        570.48        515.56        11.31 o                         
  -7   3   5         21.73         12.35         1.63 o                         
  -6   3   5         49.93         70.54         3.54 o                         
  -5   3   5        337.07        412.69         8.14 o                         
  -4   3   5       4742.40       5137.03        69.87 o                         
  -3   3   5         19.99         26.46         2.00 o                         
  -2   3   5         14.94         44.83         1.98 o                         
  -1   3   5        110.03        127.99         1.81 o                         
   0   3   5       2588.20       2351.84        27.22 o                         
   1   3   5        712.42        494.09         9.04 o                         
   2   3   5        252.62        235.01         4.80 o                         
   3   3   5         28.00         36.03         1.54 o                         
   4   3   5          3.24          0.90         1.13 o                         
   5   3   5          4.84         10.80         1.78 o                         
   6   3   5        223.90        202.99         4.95 o                         
   7   3   5       1341.11       1240.73        17.73 o                         
   8   3   5          5.49          2.97         2.02 o                         
   9   3   5         36.76         35.03         3.50 o                         
  10   3   5          2.94          3.98         2.44 o                         
 -12   4   5         15.06         17.23         4.45 o                         
 -11   4   5         65.47         62.23         5.02 o                         
 -10   4   5         11.96         14.42         3.54 o                         
  -9   4   5        418.74        431.62        10.54 o                         
  -8   4   5         34.54         40.78         3.30 o                         
  -7   4   5         73.84         72.11         4.89 o                         
  -6   4   5        614.64        657.40        12.73 o                         
  -5   4   5        388.67        382.94        11.05 o                         
  -4   4   5       1260.78       1282.58        22.15 o                         
  -3   4   5        527.81        648.55        10.49 o                         
  -2   4   5        146.16        113.51         2.44 o                         
  -1   4   5       1244.27       1274.31        15.05 o                         
   0   4   5        430.68        586.03         8.39 o                         
   1   4   5       2663.94       2431.22        50.16 o                         
   2   4   5        272.24        243.48         4.05 o                         
   3   4   5         60.01         44.23         1.64 o                         
   4   4   5        225.79        224.46         5.29 o                         
   5   4   5         34.90         31.06         2.48 o                         
   6   4   5        648.09        645.17        12.84 o                         
   7   4   5         69.97         77.24         3.27 o                         
   8   4   5         57.24         53.05         3.27 o                         
   9   4   5         10.27          8.70         2.47 o                         
  10   4   5         93.62        104.90         4.62 o                         
 -12   5   5         12.08          7.72         4.52 o                         
 -11   5   5         54.36         48.01         4.55 o                         
 -10   5   5          0.27          1.29         3.12 o                         
  -9   5   5          8.47          9.31         3.72 o                         
  -8   5   5        429.42        400.84        11.84 o                         
  -7   5   5        548.18        536.49        13.88 o                         
  -6   5   5         18.54         18.96         4.09 o                         
  -5   5   5        566.68        544.89        14.16 o                         
  -4   5   5        169.59        153.83         4.07 o                         
  -3   5   5       1527.08       1478.41        27.32 o                         
  -2   5   5        106.96         83.16         2.39 o                         
  -1   5   5       1548.86       1628.53        18.94 o                         
   0   5   5          6.44          8.37         0.93 o                         
   1   5   5       1131.17       1158.46        12.41 o                         
   2   5   5        128.93        140.12         3.02 o                         
   3   5   5         14.52         10.34         1.28 o                         
   4   5   5        674.49        690.51        14.40 o                         
   5   5   5         98.15        102.13         4.72 o                         
   6   5   5        606.10        624.32        11.09 o                         
   7   5   5          0.80          0.82         2.28 o                         
   8   5   5         50.58         46.41         3.53 o                         
   9   5   5         95.69        126.25         5.59 o                         
 -12   6   5         14.78         17.99         7.36 o                         
 -11   6   5         37.09         40.52         5.47 o                         
 -10   6   5         38.90         34.98         5.20 o                         
  -9   6   5         57.76         59.43         5.47 o                         
  -8   6   5          4.83          5.57         2.65 o                         
  -7   6   5         15.21         10.38         3.99 o                         
  -6   6   5          0.11          0.41         2.31 o                         
  -5   6   5       1780.73       1811.29        35.52 o                         
  -4   6   5        861.38        920.15        14.70 o                         
  -3   6   5        448.30        429.09         6.16 o                         
  -2   6   5          8.93          4.67         1.10 o                         
  -1   6   5          0.04          0.69         0.81 o                         
   0   6   5       1540.88       1641.66        17.70 o                         
   1   6   5        152.44        152.14         2.95 o                         
   2   6   5         14.67         11.34         1.11 o                         
   3   6   5        378.41        313.34         5.80 o                         
   4   6   5         50.33         41.13         2.90 o                         
   5   6   5          0.33          2.71         2.06 o                         
   6   6   5          7.18         10.34         2.48 o                         
   7   6   5        129.87        138.64         5.29 o                         
   8   6   5         14.42         10.52         2.90 o                         
 -11   7   5         77.91         83.69         7.21 o                         
 -10   7   5        170.17        196.26         7.70 o                         
  -9   7   5         83.70         75.14         3.71 o                         
  -8   7   5        351.14        327.20         8.38 o                         
  -7   7   5         50.23         56.75         3.07 o                         
  -6   7   5         25.67         25.42         2.46 o                         
  -5   7   5         24.36         22.82         2.17 o                         
  -4   7   5          4.70          2.80         1.31 o                         
  -3   7   5        190.66        238.17         4.25 o                         
  -2   7   5         48.10         48.97         1.83 o                         
  -1   7   5        346.82        325.23         5.60 o                         
   0   7   5         55.72         54.72         2.18 o                         
   1   7   5        303.94        309.10         4.83 o                         
   2   7   5        592.99        619.53         9.76 o                         
   3   7   5         91.79         87.52         3.53 o                         
   4   7   5         23.62         31.38         2.48 o                         
   5   7   5         48.38         45.78         2.87 o                         
   6   7   5          5.02          2.54         2.28 o                         
   7   7   5          8.20          5.16         2.70 o                         
   8   7   5         12.10         11.14         3.15 o                         
 -11   8   5          1.06          0.00         3.55 o                         
 -10   8   5          0.24          1.35         2.00 o                         
  -9   8   5          1.15          1.79         2.26 o                         
  -8   8   5        167.96        182.88         5.34 o                         
  -7   8   5         46.23         55.29         3.78 o                         
  -6   8   5       1075.56       1095.25        19.10 o                         
  -5   8   5        225.76        240.24         6.71 o                         
  -4   8   5        179.78        187.45         4.63 o                         
  -3   8   5         62.40         62.97         2.80 o                         
  -2   8   5        235.43        271.26        14.57 o                         
  -1   8   5        395.86        409.35         6.07 o                         
   0   8   5        417.40        404.11         6.08 o                         
   1   8   5        410.83        410.52         6.56 o                         
   2   8   5         87.97         91.64         3.45 o                         
   3   8   5         18.52         20.29         2.32 o                         
   4   8   5          1.55          0.98         1.99 o                         
   5   8   5         19.37         29.87         2.70 o                         
   6   8   5         31.14         29.71         3.48 o                         
   7   8   5         19.88         36.53         5.02 o                         
 -10   9   5         34.17         33.77         3.27 o                         
  -9   9   5         19.54         23.87         2.83 o                         
  -8   9   5          7.55          2.48         2.26 o                         
  -7   9   5        136.25        144.70         4.78 o                         
  -6   9   5          4.74          2.30         2.05 o                         
  -5   9   5          0.99          0.98         1.85 o                         
  -4   9   5          0.85          0.00         1.70 o                         
  -3   9   5        120.32        125.38         4.38 o                         
  -2   9   5        643.47        685.82        11.80 o                         
  -1   9   5        169.35        146.53         4.40 o                         
   0   9   5        120.34        121.72         3.56 o                         
   1   9   5         17.06          9.38         1.58 o                         
   2   9   5        116.57        131.30         4.30 o                         
   3   9   5          2.22          2.49         2.10 o                         
   4   9   5         31.42         43.39         4.55 o                         
   5   9   5          4.73          8.59         3.92 o                         
   6   9   5         25.21         25.03         7.06 o                         
  -9  10   5        118.57        120.81         4.96 o                         
  -8  10   5         19.16         19.47         2.89 o                         
  -7  10   5          2.95          4.86         2.32 o                         
  -6  10   5          0.01          1.95         2.26 o                         
  -5  10   5         31.03         24.98         2.77 o                         
  -4  10   5         15.19         14.08         2.48 o                         
  -3  10   5          9.01          8.67         2.11 o                         
  -2  10   5        105.15        115.78         4.93 o                         
  -1  10   5         38.05         52.00         3.13 o                         
   0  10   5         41.30         42.54         3.14 o                         
   1  10   5         21.94         33.50         5.02 o                         
   2  10   5        113.53         97.88         6.42 o                         
   3  10   5         42.47         39.38         7.16 o                         
   4  10   5         16.61         24.84         5.28 o                         
   5  10   5         31.79         38.74         5.02 o                         
  -8  11   5         94.39         96.46         4.48 o                         
  -7  11   5          1.30          2.72         2.13 o                         
  -6  11   5         48.63         67.64         3.85 o                         
  -5  11   5        140.06        136.83         4.96 o                         
  -4  11   5         14.36         17.93         2.97 o                         
  -3  11   5        160.90        191.73         7.25 o                         
  -2  11   5         95.88        107.36         5.44 o                         
  -1  11   5          0.00          0.75         2.51 o                         
   0  11   5         14.78          4.09         4.05 o                         
   1  11   5        133.27        180.93         8.67 o                         
   2  11   5         49.06         49.92         8.99 o                         
   3  11   5          0.52          2.86         4.63 o                         
  -6  12   5         20.43         24.72         4.21 o                         
  -5  12   5         98.33         93.81        10.63 o                         
  -4  12   5        250.02        273.72         9.22 o                         
  -3  12   5          5.31         14.62         4.50 o                         
  -2  12   5         86.76         79.64         5.44 o                         
  -1  12   5         13.90          0.00         6.54 o                         
   0  12   5         16.72         13.37         4.89 o                         
   1  12   5          0.29          1.64         4.63 o                         
  -3 -12   6         32.75         37.43         5.15 o                         
  -2 -12   6         42.50         38.40         6.93 o                         
  -1 -12   6         16.93         22.50         4.50 o                         
   0 -12   6          6.01          3.16         3.23 o                         
   1 -12   6          4.36          4.09         6.54 o                         
   2 -12   6         48.77         49.88         8.99 o                         
   3 -12   6         86.05         96.48        10.63 o                         
   4 -12   6          0.20          8.99         7.36 o                         
   5 -12   6          8.27          1.64         7.36 o                         
  -5 -11   6          0.19          1.49         3.85 o                         
  -4 -11   6         42.94         39.82         9.00 o                         
  -3 -11   6          4.93         11.59         4.20 o                         
  -2 -11   6          4.71          2.04         3.01 o                         
  -1 -11   6         37.32         14.94         3.23 o                         
   0 -11   6         35.69         24.70         3.65 o                         
   1 -11   6        227.34        245.65         7.38 o                         
   2 -11   6          5.68          0.00         5.72 o                         
   3 -11   6          0.06          0.00         5.72 o                         
   4 -11   6          1.07          0.00         5.72 o                         
   5 -11   6          3.94          0.00         2.84 o                         
   6 -11   6         51.91         41.75         4.31 o                         
   7 -11   6         62.45         56.11         4.94 o                         
  -6 -10   6         19.43         15.68         4.39 o                         
  -5 -10   6         51.99         49.02         5.02 o                         
  -4 -10   6        206.41        236.67         9.74 o                         
  -3 -10   6          5.18          1.57         2.74 o                         
  -2 -10   6        662.64        698.56        13.65 o                         
  -1 -10   6          0.08          3.23         2.70 o                         
   0 -10   6         37.62         36.89         3.65 o                         
   1 -10   6        165.99        172.37         6.11 o                         
   2 -10   6          0.00          0.00         1.80 o                         
   3 -10   6          2.79          0.82         4.91 o                         
   4 -10   6          1.21          0.00         2.19 o                         
   5 -10   6          1.31          0.00         2.25 o                         
   6 -10   6          4.60          6.27         2.93 o                         
   7 -10   6         17.94         30.37         4.21 o                         
   8 -10   6          0.02          2.18         2.93 o                         
  -7  -9   6         17.06          8.45         3.78 o                         
  -6  -9   6          0.08          3.53         3.72 o                         
  -5  -9   6          2.23          3.60         3.05 o                         
  -4  -9   6          1.75          1.70         2.70 o                         
  -3  -9   6          4.22          7.67         3.15 o                         
  -2  -9   6        674.79        635.26        12.74 o                         
  -1  -9   6        273.57        272.27         7.21 o                         
   0  -9   6        488.80        525.59        10.48 o                         
   1  -9   6        174.39        136.72         5.18 o                         
   2  -9   6         67.49         67.62         4.95 o                         
   3  -9   6        239.60        238.10        10.25 o                         
   4  -9   6        692.44        740.69        16.29 o                         
   5  -9   6        107.62        116.58         4.53 o                         
   6  -9   6        140.08        148.72         4.47 o                         
   7  -9   6          0.01          1.03         1.94 o                         
   8  -9   6          1.57          0.92         2.01 o                         
   9  -9   6         67.57         56.50         4.02 o                         
  -8  -8   6         76.47         77.95         5.63 o                         
  -7  -8   6          9.03          7.33         3.86 o                         
  -6  -8   6         28.85         22.51         3.92 o                         
  -5  -8   6         50.58         44.13         3.73 o                         
  -4  -8   6        166.15        206.58         6.48 o                         
  -3  -8   6         41.09         53.99         3.97 o                         
  -2  -8   6       1087.09       1095.98        17.97 o                         
  -1  -8   6         13.24         21.74         3.30 o                         
   0  -8   6        269.72        305.40         7.43 o                         
   1  -8   6         29.00         35.22         3.72 o                         
   2  -8   6        329.94        318.78         6.97 o                         
   3  -8   6        523.47        520.42         7.71 o                         
   4  -8   6         88.92         80.87         2.75 o                         
   5  -8   6        985.79        941.99        28.36 o                         
   6  -8   6         50.05         46.81         2.58 o                         
   7  -8   6         11.19         13.98         2.20 o                         
   8  -8   6         12.49         12.70         2.72 o                         
   9  -8   6         45.29         37.78         4.01 o                         
  -9  -7   6         16.64         15.68         6.13 o                         
  -8  -7   6          7.55         18.12         6.33 o                         
  -7  -7   6         15.71         14.28         3.24 o                         
  -6  -7   6         24.92         24.61         3.19 o                         
  -5  -7   6          0.28          7.48         2.70 o                         
  -4  -7   6        208.64        249.54         8.26 o                         
  -3  -7   6        764.08        668.99        12.32 o                         
  -2  -7   6        228.45        246.90         7.20 o                         
  -1  -7   6        121.81         97.42         4.55 o                         
   0  -7   6          0.53          1.11         2.01 o                         
   1  -7   6        326.22        354.02         5.80 o                         
   2  -7   6         72.84         76.99         2.73 o                         
   3  -7   6        117.92        102.63         2.79 o                         
   4  -7   6        279.09        259.12         4.42 o                         
   5  -7   6          0.04          0.68         1.59 o                         
   6  -7   6        516.06        465.80        11.92 o                         
   7  -7   6          4.56          6.85         1.92 o                         
   8  -7   6         32.37         35.47         2.70 o                         
   9  -7   6         31.80         32.22         2.89 o                         
  10  -7   6          4.29          0.75         2.30 o                         
 -10  -6   6          9.82         15.89         4.52 o                         
  -9  -6   6        427.26        439.07        13.94 o                         
  -8  -6   6        198.12        163.21        11.04 o                         
  -7  -6   6       1088.13       1097.60        21.78 o                         
  -6  -6   6         29.50         29.83         3.23 o                         
  -5  -6   6        681.20        574.01        11.19 o                         
  -4  -6   6         21.13         46.46         1.86 o                         
  -3  -6   6         38.29         39.75         2.63 o                         
  -2  -6   6         59.59         72.35         3.44 o                         
  -1  -6   6        385.07        365.00         8.33 o                         
   0  -6   6        393.27        370.19         7.55 o                         
   1  -6   6         14.65         14.63         0.83 o                         
   2  -6   6         80.34         91.71         3.47 o                         
   3  -6   6        214.36        185.51         3.60 o                         
   4  -6   6        447.77        526.16         8.41 o                         
   5  -6   6        329.42        338.95         5.92 o                         
   6  -6   6        121.71        127.06         4.05 o                         
   7  -6   6        273.08        247.10         5.80 o                         
   8  -6   6        366.46        366.58         9.09 o                         
   9  -6   6          0.00          1.66         1.89 o                         
  10  -6   6         26.17         24.91         2.87 o                         
 -10  -5   6          7.83          9.23         8.18 o                         
  -9  -5   6          2.64          7.56         3.33 o                         
  -8  -5   6          9.38         12.03         2.64 o                         
  -7  -5   6        242.93        265.43         5.35 o                         
  -6  -5   6       1014.83        974.83        13.29 o                         
  -5  -5   6        155.82        180.48         3.87 o                         
  -4  -5   6        459.60        496.03         5.84 o                         
  -3  -5   6        378.40        373.34         7.55 o                         
  -2  -5   6         39.44         17.40         2.36 o                         
  -1  -5   6       2489.75       2311.79        37.29 o                         
   0  -5   6        235.09        229.69         5.10 o                         
   1  -5   6       3500.02       4118.67        39.73 o                         
   2  -5   6       2546.01       2559.90        32.24 o                         
   3  -5   6        198.92        186.91         3.62 o                         
   4  -5   6         16.84         17.33         1.39 o                         
   5  -5   6         32.21         38.57         1.97 o                         
   6  -5   6        250.56        239.36         4.64 o                         
   7  -5   6         33.36         21.59         2.26 o                         
   8  -5   6          1.01          0.00         1.75 o                         
   9  -5   6         55.47         60.57         3.25 o                         
  10  -5   6         10.03          9.95         2.42 o                         
 -11  -4   6          9.39         14.38         3.92 o                         
 -10  -4   6         68.11         62.15         3.67 o                         
  -9  -4   6          0.10          1.65         1.86 o                         
  -8  -4   6        133.35        139.75        10.17 o                         
  -7  -4   6         75.51         81.23         2.91 o                         
  -6  -4   6        117.16        130.76         2.68 o                         
  -5  -4   6        274.44        250.13         3.81 o                         
  -4  -4   6        993.77       1158.06        12.23 o                         
  -3  -4   6         78.57         60.05         1.49 o                         
  -2  -4   6       1204.13       1472.97        21.25 o                         
  -1  -4   6        362.66        511.99         9.75 o                         
   0  -4   6       1909.76       2268.30        22.14 o                         
   1  -4   6         72.36         60.59         1.74 o                         
   2  -4   6        568.82        581.25         8.86 o                         
   3  -4   6         90.15         48.95         2.52 o                         
   4  -4   6        921.21        888.98        10.40 o                         
   5  -4   6        318.03        322.86         5.67 o                         
   6  -4   6         37.01         43.29         2.12 o                         
   7  -4   6         52.50         34.67         2.03 o                         
   8  -4   6         91.39        105.74         3.83 o                         
   9  -4   6         20.87         13.33         2.26 o                         
  10  -4   6         10.95         20.45         4.72 o                         
  11  -4   6          5.06          3.74         3.00 o                         
 -11  -3   6          2.24          1.40         1.94 o                         
 -10  -3   6         38.69         28.37         2.64 o                         
  -9  -3   6          7.02          2.64         1.78 o                         
  -8  -3   6        269.78        276.82         5.25 o                         
  -7  -3   6         96.46        104.28         4.16 o                         
  -6  -3   6         66.15         53.13         4.04 o                         
  -5  -3   6        812.13        770.20        10.93 o                         
  -4  -3   6        293.76        199.49         5.07 o                         
  -3  -3   6        103.11        124.36         2.63 o                         
  -2  -3   6       1926.85       1894.01        18.06 o                         
  -1  -3   6      11313.55      10413.01       115.94 o                         
   0  -3   6        488.56        624.21         5.64 o                         
   1  -3   6       2103.13       2529.20        24.75 o                         
   2  -3   6         10.18          6.22         2.52 o                         
   3  -3   6       1465.97       1698.18        21.52 o                         
   4  -3   6        325.74        301.42         4.51 o                         
   5  -3   6        173.79        139.20         3.02 o                         
   6  -3   6         13.48         17.33         1.67 o                         
   7  -3   6        678.73        739.33         9.83 o                         
   8  -3   6         10.53         10.05         1.83 o                         
   9  -3   6         16.29         16.74         2.10 o                         
  10  -3   6          1.13          1.49         1.83 o                         
  11  -3   6         14.21         17.27         4.07 o                         
 -12  -2   6          5.83          3.03         2.32 o                         
 -11  -2   6        103.05        109.74         4.00 o                         
 -10  -2   6        104.81        111.36         3.73 o                         
  -9  -2   6        394.81        397.47         7.03 o                         
  -8  -2   6         29.81         27.16         2.32 o                         
  -7  -2   6        232.87        245.64         4.72 o                         
  -6  -2   6         82.97         90.29         3.33 o                         
  -5  -2   6        205.22        180.48         7.07 o                         
  -4  -2   6        590.96        635.25        15.24 o                         
  -3  -2   6         41.27         31.35         3.33 o                         
  -2  -2   6          0.30          0.00         0.74 o                         
  -1  -2   6        527.26        550.89         4.37 o                         
   0  -2   6         43.27         66.43         2.04 o                         
   1  -2   6        344.24        205.18         3.34 o                         
   2  -2   6       4208.89       3601.91        42.48 o                         
   3  -2   6       2037.34       2200.35        24.87 o                         
   4  -2   6       1359.01       1464.72        17.26 o                         
   5  -2   6        120.15        121.71         2.97 o                         
   6  -2   6        782.86        715.44         9.12 o                         
   7  -2   6        466.12        512.32         7.38 o                         
   8  -2   6        959.64        946.33        12.24 o                         
   9  -2   6         69.17         72.95         3.45 o                         
  10  -2   6          0.53          1.05         2.74 o                         
  11  -2   6         55.34         44.94         5.58 o                         
 -12  -1   6          0.01          1.05         2.20 o                         
 -11  -1   6         11.58         11.19         2.21 o                         
 -10  -1   6          7.19          3.04         1.78 o                         
  -9  -1   6          0.05          0.19         1.91 o                         
  -8  -1   6        161.74        120.15         3.79 o                         
  -7  -1   6         16.74         21.47         1.73 o                         
  -6  -1   6       2942.09       3208.06        40.54 o                         
  -5  -1   6          0.10          2.04         1.23 o                         
  -4  -1   6         56.49         54.77         4.43 o                         
  -3  -1   6         73.37         58.68         4.52 o                         
  -2  -1   6        803.85        840.70        14.91 o                         
  -1  -1   6       7603.98       7375.92        58.80 o                         
   0  -1   6       1151.13       1364.06         9.77 o                         
   1  -1   6       3611.30       3228.17        36.72 o                         
   2  -1   6         86.51         34.61         1.28 o                         
   3  -1   6         74.11         90.79         4.27 o                         
   4  -1   6         16.68         34.89         1.63 o                         
   5  -1   6       1417.12       1311.61        15.66 o                         
   6  -1   6         16.30         17.40         2.85 o                         
   7  -1   6        419.70        392.43         7.05 o                         
   8  -1   6       1019.57        994.68        14.60 o                         
   9  -1   6        294.86        311.73         6.70 o                         
  10  -1   6         13.91         14.83         3.15 o                         
  11  -1   6          0.15          1.03         3.12 o                         
 -12   0   6         70.85         80.66         4.21 o                         
 -11   0   6         32.22         24.43         2.70 o                         
 -10   0   6         24.12         29.83         2.34 o                         
  -9   0   6          0.04          4.76         2.12 o                         
  -8   0   6        325.47        333.69         6.93 o                         
  -7   0   6        156.09        128.80         4.37 o                         
  -6   0   6       1099.61       1095.55        14.40 o                         
  -5   0   6        301.12        213.20         4.79 o                         
  -4   0   6       1017.71        805.90        14.73 o                         
  -3   0   6        922.23       1061.56        17.05 o                         
  -2   0   6        722.65        772.31         8.05 o                         
  -1   0   6       1755.64       1415.74        12.32 o                         
   0   0   6       2167.26       2447.74        20.05 o                         
   1   0   6        592.32        885.31         7.54 o                         
   2   0   6          5.50          5.07         1.10 o                         
   3   0   6       4351.21       4721.78        49.98 o                         
   4   0   6       2016.80       2269.86        26.61 o                         
   5   0   6          8.71          9.51         1.38 o                         
   6   0   6        697.79        736.49        10.88 o                         
   7   0   6        298.95        269.96         5.61 o                         
   8   0   6          0.70          0.79         1.95 o                         
   9   0   6         57.26         61.03         3.49 o                         
  10   0   6         13.46          6.45         2.53 o                         
  11   0   6         80.55         70.28         9.40 o                         
 -12   1   6        113.28        114.87         4.96 o                         
 -11   1   6         14.29         11.94         2.48 o                         
 -10   1   6         46.75         44.90         2.77 o                         
  -9   1   6          5.03          4.65         1.51 o                         
  -8   1   6         40.10         39.85         2.32 o                         
  -7   1   6          6.79          8.93         1.58 o                         
  -6   1   6        818.91        810.41        12.15 o                         
  -5   1   6        196.18        151.46         4.89 o                         
  -4   1   6       3012.51       2685.90       161.89 o                         
  -3   1   6       2454.93       3063.50        53.19 o                         
  -2   1   6        429.00        573.37         9.28 o                         
  -1   1   6       4444.62       4266.20        48.77 o                         
   0   1   6        405.43        470.42         7.40 o                         
   1   1   6        155.90        170.28         3.69 o                         
   2   1   6        596.40        750.72         7.83 o                         
   3   1   6         62.78         78.38         2.54 o                         
   4   1   6       1551.05       1629.67        18.16 o                         
   5   1   6       1390.72       1396.83        18.69 o                         
   6   1   6        577.48        547.54         8.84 o                         
   7   1   6        273.62        283.07         5.77 o                         
   8   1   6        173.95        161.30         5.05 o                         
   9   1   6        125.17        105.95         4.37 o                         
  10   1   6        189.49        226.57         6.47 o                         
 -12   2   6         15.56         21.64         2.96 o                         
 -11   2   6          0.18          1.55         2.20 o                         
 -10   2   6         48.38         47.84         3.13 o                         
  -9   2   6          0.08          0.00         1.62 o                         
  -8   2   6         23.99         37.99         1.75 o                         
  -7   2   6          2.24          3.57         0.93 o                         
  -6   2   6        992.35        965.60        13.69 o                         
  -5   2   6        450.94        518.86         9.75 o                         
  -4   2   6          3.73          0.82         0.94 o                         
  -3   2   6        411.49        556.45         6.72 o                         
  -2   2   6       3474.58       3546.49        66.26 o                         
  -1   2   6         86.76        123.61         1.60 o                         
   0   2   6        568.89        618.72         6.49 o                         
   1   2   6       1544.02       1918.68        23.67 o                         
   2   2   6      15859.79      16204.80       180.70 o                         
   3   2   6        137.92        132.02         3.26 o                         
   4   2   6        239.79        237.50         4.54 o                         
   5   2   6        989.90       1087.20        15.32 o                         
   6   2   6          0.07          2.02         1.73 o                         
   7   2   6         41.97         45.56         2.76 o                         
   8   2   6          9.64          6.09         2.49 o                         
   9   2   6         82.60        100.01         4.23 o                         
  10   2   6          1.84          0.30         2.32 o                         
 -12   3   6         60.49         54.39         4.98 o                         
 -11   3   6        169.26        160.66         6.58 o                         
 -10   3   6         59.32         53.85         5.37 o                         
  -9   3   6        163.18        165.95        11.36 o                         
  -8   3   6         86.35         83.89         5.32 o                         
  -7   3   6         64.10         68.29         2.44 o                         
  -6   3   6          5.16          2.34         1.19 o                         
  -5   3   6         42.15         33.16         2.01 o                         
  -4   3   6        136.94         74.73         2.95 o                         
  -3   3   6       1211.26       1438.41        29.25 o                         
  -2   3   6        315.57        303.76         4.85 o                         
  -1   3   6        148.04        133.12         2.82 o                         
   0   3   6        887.45        968.55        11.88 o                         
   1   3   6          0.94          3.60         1.10 o                         
   2   3   6         15.48          7.61         1.36 o                         
   3   3   6       1407.12       1469.47        16.36 o                         
   4   3   6         36.90         40.56         2.05 o                         
   5   3   6        579.34        498.95         7.80 o                         
   6   3   6         69.53         94.94         3.21 o                         
   7   3   6         93.15         92.40         3.86 o                         
   8   3   6        106.12        118.12         4.16 o                         
   9   3   6          2.96          0.84         2.25 o                         
  10   3   6         21.36         24.56         3.13 o                         
 -12   4   6         49.64         60.73         5.15 o                         
 -11   4   6         49.24         51.47         5.00 o                         
 -10   4   6        139.14        146.75         9.54 o                         
  -9   4   6         59.61         76.49         7.77 o                         
  -8   4   6         89.08         75.46         6.95 o                         
  -7   4   6        149.58        173.37         6.94 o                         
  -6   4   6         24.20         34.02         4.09 o                         
  -5   4   6       2872.62       2914.51        39.92 o                         
  -4   4   6       4176.53       4460.81        71.39 o                         
  -3   4   6          3.40          9.18         1.35 o                         
  -2   4   6       1167.52       1264.39        18.18 o                         
  -1   4   6       2557.39       2579.03        28.83 o                         
   0   4   6       1385.32       1425.67        17.97 o                         
   1   4   6        113.17         74.62         2.39 o                         
   2   4   6         11.67          6.82         0.97 o                         
   3   4   6        116.99        135.12         2.77 o                         
   4   4   6         87.11         84.86         3.66 o                         
   5   4   6         62.04         60.31         3.36 o                         
   6   4   6        202.47        184.89         4.95 o                         
   7   4   6        158.23        166.54         4.66 o                         
   8   4   6          1.49          2.66         2.21 o                         
   9   4   6          0.44          1.15         2.39 o                         
 -12   5   6          0.01          0.00         3.92 o                         
 -11   5   6          9.00         13.19         4.50 o                         
 -10   5   6        189.91        162.12         8.59 o                         
  -9   5   6        132.71        142.59        10.22 o                         
  -8   5   6         69.14         69.54         5.20 o                         
  -7   5   6         49.17         49.67         4.58 o                         
  -6   5   6        348.43        375.64        11.45 o                         
  -5   5   6          1.66          4.50         1.34 o                         
  -4   5   6       1453.10       1453.99        22.76 o                         
  -3   5   6        344.60        342.88         5.18 o                         
  -2   5   6        385.30        336.60         6.62 o                         
  -1   5   6        104.47        110.78         2.70 o                         
   0   5   6         24.61         16.43         1.38 o                         
   1   5   6         50.12         63.84         2.06 o                         
   2   5   6        118.34        132.61         2.79 o                         
   3   5   6        170.19        136.79         3.82 o                         
   4   5   6         24.89         26.12         2.28 o                         
   5   5   6        708.32        667.40        13.10 o                         
   6   5   6         49.41         63.81         3.65 o                         
   7   5   6          0.00          0.00         2.06 o                         
   8   5   6         21.30         30.07         4.01 o                         
   9   5   6         55.95         48.99         4.72 o                         
 -12   6   6         30.29         38.43         8.18 o                         
 -11   6   6         82.03         82.59         6.94 o                         
 -10   6   6          5.20          8.29         4.31 o                         
  -9   6   6        104.51        119.53         5.49 o                         
  -8   6   6         29.56         17.67         4.94 o                         
  -7   6   6          0.69          4.63         3.60 o                         
  -6   6   6         37.00         31.16         3.47 o                         
  -5   6   6          3.93          4.18         2.86 o                         
  -4   6   6          0.08          1.49         1.56 o                         
  -3   6   6        163.32        140.42         3.13 o                         
  -2   6   6         28.36         23.37         2.22 o                         
  -1   6   6        361.93        371.98         5.08 o                         
   0   6   6       3947.60       3959.21        40.61 o                         
   1   6   6          5.70          5.75         1.16 o                         
   2   6   6         32.01         26.93         1.71 o                         
   3   6   6        419.31        438.47         7.64 o                         
   4   6   6        735.66        688.17        15.93 o                         
   5   6   6          0.63          4.49         2.28 o                         
   6   6   6         27.24         21.32         3.32 o                         
   7   6   6          0.48          3.25         2.48 o                         
   8   6   6        150.35        152.10         6.13 o                         
 -11   7   6          5.80          1.88         3.44 o                         
 -10   7   6          2.47          3.55         3.24 o                         
  -9   7   6        132.84        181.32         4.92 o                         
  -8   7   6         73.74         90.27         5.19 o                         
  -7   7   6         17.83         12.67         4.05 o                         
  -6   7   6         41.16         42.18         6.13 o                         
  -5   7   6         20.09         20.29         3.72 o                         
  -4   7   6          6.15          3.85         1.70 o                         
  -3   7   6          7.08          6.06         1.93 o                         
  -2   7   6         29.47         29.81         2.05 o                         
  -1   7   6         97.32         76.13         2.73 o                         
   0   7   6        355.28        336.01         4.92 o                         
   1   7   6         57.09         62.47         2.48 o                         
   2   7   6         10.23         15.49         1.58 o                         
   3   7   6         78.97         84.25         3.53 o                         
   4   7   6          0.97          2.27         2.02 o                         
   5   7   6        112.50        130.11         4.35 o                         
   6   7   6         57.04         75.93         5.28 o                         
   7   7   6        106.11        115.85         5.29 o                         
 -11   8   6          3.83          0.00         3.44 o                         
 -10   8   6         71.60         82.51         3.90 o                         
  -9   8   6         36.16         41.95         4.44 o                         
  -8   8   6         65.54         49.05         3.21 o                         
  -7   8   6        254.61        286.05         7.32 o                         
  -6   8   6        699.06        738.07        14.51 o                         
  -5   8   6         87.49         82.50         3.77 o                         
  -4   8   6        169.03        174.60         4.98 o                         
  -3   8   6         69.50         74.90         3.13 o                         
  -2   8   6         96.59         75.03         5.55 o                         
  -1   8   6          6.44         12.71         2.81 o                         
   0   8   6         29.89         40.39         2.32 o                         
   1   8   6        135.20        141.77         3.69 o                         
   2   8   6         76.20         73.50         3.33 o                         
   3   8   6        289.57        265.27         5.94 o                         
   4   8   6          5.36          5.08         2.07 o                         
   5   8   6          0.66          1.63         1.98 o                         
   6   8   6         35.50         37.18         3.24 o                         
   7   8   6         42.43         58.76         5.49 o                         
 -10   9   6         31.37         35.19         3.33 o                         
  -9   9   6          9.28          7.16         2.37 o                         
  -8   9   6         35.99         29.25         2.83 o                         
  -7   9   6        100.87         84.54         4.90 o                         
  -6   9   6          3.77          5.64         2.32 o                         
  -5   9   6         19.82         18.38         2.32 o                         
  -4   9   6          0.43          0.93         1.93 o                         
  -3   9   6        163.60        167.16         5.04 o                         
  -2   9   6          7.61          2.57         1.65 o                         
  -1   9   6          0.22          0.00         1.62 o                         
   0   9   6         63.12         66.56         2.99 o                         
   1   9   6        145.04        154.14         3.91 o                         
   2   9   6          4.55          0.27         1.79 o                         
   3   9   6          7.20          4.73         2.21 o                         
   4   9   6        146.66        136.68         5.54 o                         
   5   9   6         73.08         85.85         5.97 o                         
   6   9   6          0.00          0.55         3.78 o                         
  -9  10   6         77.21         71.61         4.21 o                         
  -8  10   6         26.22         24.16         2.95 o                         
  -7  10   6         41.76         36.47         2.94 o                         
  -6  10   6          0.18          0.59         1.93 o                         
  -5  10   6          6.97          2.17         2.20 o                         
  -4  10   6          5.00          8.22         2.26 o                         
  -3  10   6        271.89        279.14        13.99 o                         
  -2  10   6        138.68        144.15         5.05 o                         
  -1  10   6        198.28        183.76         5.06 o                         
   0  10   6          1.80          0.55         1.83 o                         
   1  10   6          4.56          3.15         2.97 o                         
   2  10   6         66.24         60.81         6.63 o                         
   3  10   6         41.73         46.42         4.86 o                         
   4  10   6         35.82         33.73         4.67 o                         
  -8  11   6         25.99         24.99         3.04 o                         
  -7  11   6          1.39          0.96         2.19 o                         
  -6  11   6          0.47          1.25         2.42 o                         
  -5  11   6          2.36          6.54         2.35 o                         
  -4  11   6        143.70        157.92         7.16 o                         
  -3  11   6         55.17         48.20         3.65 o                         
  -2  11   6         54.03         65.41         4.69 o                         
  -1  11   6          0.69          0.73         2.46 o                         
   0  11   6         28.81         34.30         7.36 o                         
   1  11   6          0.34          0.00         4.31 o                         
   2  11   6         34.11         44.51         6.05 o                         
   3  11   6        144.18        163.99         9.20 o                         
  -6  12   6         44.38         38.16         4.69 o                         
  -5  12   6         16.41         19.62         7.36 o                         
  -4  12   6         19.15         18.04         3.57 o                         
  -3  12   6         28.42         56.84        11.04 o                         
  -2  12   6         12.94          8.87         3.47 o                         
  -1  12   6          3.58          0.00         6.54 o                         
   0  12   6          3.23          1.23         4.05 o                         
  -3 -12   7         26.74         43.09         5.65 o                         
  -2 -12   7          0.13          2.04         3.32 o                         
  -1 -12   7          0.45          1.71         3.23 o                         
   0 -12   7        116.00        118.63         6.00 o                         
   1 -12   7         14.27         17.07         4.89 o                         
   2 -12   7         33.98         22.08         7.36 o                         
   3 -12   7         10.79         17.17         7.36 o                         
   4 -12   7         33.63         49.88         8.99 o                         
   5 -12   7         73.37         58.87         9.81 o                         
  -5 -11   7          0.62          0.00         3.78 o                         
  -4 -11   7         13.04         15.89         4.55 o                         
  -3 -11   7          5.01          1.62         3.23 o                         
  -2 -11   7         79.24        106.86         7.74 o                         
  -1 -11   7         27.65         21.46         3.65 o                         
   0 -11   7         49.93         52.69         5.77 o                         
   1 -11   7          8.79         12.86         3.95 o                         
   2 -11   7         23.48         25.35         7.36 o                         
   3 -11   7         10.32         18.81         6.54 o                         
   4 -11   7         33.49         31.89         7.36 o                         
   5 -11   7         31.87         16.35         7.36 o                         
   6 -11   7        101.70        112.83        11.45 o                         
  -6 -10   7         75.99         74.72         6.29 o                         
  -5 -10   7          0.28          2.58         3.23 o                         
  -4 -10   7         41.67         64.45         4.69 o                         
  -3 -10   7         25.66         21.95         3.46 o                         
  -2 -10   7         88.76         85.90         4.97 o                         
  -1 -10   7        128.06        143.36         5.70 o                         
   0 -10   7        374.27        311.10         8.15 o                         
   1 -10   7         22.41         30.52         3.86 o                         
   2 -10   7         42.58         31.90         3.17 o                         
   3 -10   7          7.52          4.09         5.72 o                         
   4 -10   7        111.95        134.09        10.63 o                         
   5 -10   7          2.28          0.00         4.91 o                         
   6 -10   7         13.56         16.35         3.47 o                         
   7 -10   7          9.90          2.08         2.84 o                         
   8 -10   7        109.69         92.57         8.18 o                         
  -7  -9   7          6.01          4.24         3.60 o                         
  -6  -9   7         82.67         94.28         5.93 o                         
  -5  -9   7         49.64         45.51         4.06 o                         
  -4  -9   7         86.71         83.54         4.63 o                         
  -3  -9   7        291.33        283.73         7.62 o                         
  -2  -9   7        233.66        254.70         7.54 o                         
  -1  -9   7        284.68        312.80        12.63 o                         
   0  -9   7         16.97         42.25         3.87 o                         
   1  -9   7         36.92         44.05         4.39 o                         
   2  -9   7        684.26        695.98        14.88 o                         
   3  -9   7          0.21          4.40         4.51 o                         
   4  -9   7          7.88          9.81         5.72 o                         
   5  -9   7          0.11          0.49         2.25 o                         
   6  -9   7        132.38        142.27         6.05 o                         
   7  -9   7         43.58         56.04         3.38 o                         
   8  -9   7          0.19          0.52         2.03 o                         
  -8  -8   7          2.15          4.58         4.93 o                         
  -7  -8   7          0.20          1.53         2.97 o                         
  -6  -8   7         16.36          7.74         3.05 o                         
  -5  -8   7        173.97        151.66         5.75 o                         
  -4  -8   7         46.30         59.22         5.55 o                         
  -3  -8   7          0.29          3.93         2.63 o                         
  -2  -8   7         92.65        109.13         6.73 o                         
  -1  -8   7         22.71         36.27         3.89 o                         
   0  -8   7        208.35        221.86         7.52 o                         
   1  -8   7          5.75          3.32         2.49 o                         
   2  -8   7          5.27         10.42         2.65 o                         
   3  -8   7         25.27         32.03         3.04 o                         
   4  -8   7         21.83         23.53         2.25 o                         
   5  -8   7         43.55         46.52         2.52 o                         
   6  -8   7        109.06        110.09         3.74 o                         
   7  -8   7          1.29          5.00         2.36 o                         
   8  -8   7          7.15          6.62         2.26 o                         
   9  -8   7          0.35          0.00         2.24 o                         
  -9  -7   7          0.01          0.00         3.12 o                         
  -8  -7   7         98.30        106.32         6.16 o                         
  -7  -7   7         53.10         57.81         4.22 o                         
  -6  -7   7        336.35        299.98         7.77 o                         
  -5  -7   7        263.72        265.55         7.08 o                         
  -4  -7   7       1653.42       1668.09        25.93 o                         
  -3  -7   7        253.13        314.30         7.67 o                         
  -2  -7   7         61.44         56.86         4.33 o                         
  -1  -7   7          8.91          7.55         2.49 o                         
   0  -7   7        506.64        503.16        11.78 o                         
   1  -7   7        383.38        420.94         8.21 o                         
   2  -7   7        182.14        217.46         4.34 o                         
   3  -7   7        100.32        114.81         3.01 o                         
   4  -7   7         95.40        109.20         3.35 o                         
   5  -7   7        250.53        238.17         5.31 o                         
   6  -7   7          0.84          0.14         1.66 o                         
   7  -7   7         65.37         52.13         3.13 o                         
   8  -7   7          0.50          0.89         1.83 o                         
   9  -7   7         16.54          8.35         2.58 o                         
  10  -7   7         58.95         66.87         4.60 o                         
 -10  -6   7          3.64          1.32         3.72 o                         
  -9  -6   7         20.11         31.29         8.99 o                         
  -8  -6   7          8.84         13.55         5.31 o                         
  -7  -6   7          7.62          6.84         2.82 o                         
  -6  -6   7         41.38         40.72         3.85 o                         
  -5  -6   7       1340.54       1227.10        19.68 o                         
  -4  -6   7        914.18        759.39        13.12 o                         
  -3  -6   7        130.47        119.60         4.50 o                         
  -2  -6   7         31.16         42.42         2.97 o                         
  -1  -6   7       1053.03        915.59        16.98 o                         
   0  -6   7        132.45        150.20         4.47 o                         
   1  -6   7         15.80         11.16         1.30 o                         
   2  -6   7       1870.08       1821.83        22.15 o                         
   3  -6   7         46.70         48.36         2.41 o                         
   4  -6   7        117.45        119.33         3.59 o                         
   5  -6   7          4.30          2.70         1.38 o                         
   6  -6   7        301.72        296.36         6.36 o                         
   7  -6   7         50.80         60.72         5.07 o                         
   8  -6   7        152.72        150.77         5.44 o                         
   9  -6   7        134.19        124.18         4.63 o                         
  10  -6   7          3.68          2.61         2.35 o                         
 -10  -5   7          5.90          7.61         3.47 o                         
  -9  -5   7         80.44         78.25         8.59 o                         
  -8  -5   7         85.04        115.22         5.64 o                         
  -7  -5   7         99.28         93.37         3.55 o                         
  -6  -5   7        197.71        194.18         4.46 o                         
  -5  -5   7          0.03          0.27         1.00 o                         
  -4  -5   7        869.42       1070.84        12.91 o                         
  -3  -5   7        277.08        256.54         5.90 o                         
  -2  -5   7         22.83         21.15         2.49 o                         
  -1  -5   7       1156.97       1080.56        18.72 o                         
   0  -5   7       6083.33       6270.84        58.50 o                         
   1  -5   7       3371.37       3361.37        34.20 o                         
   2  -5   7          5.58         11.39         1.65 o                         
   3  -5   7          1.09          5.35         2.00 o                         
   4  -5   7        328.48        289.75         4.98 o                         
   5  -5   7         26.18         29.06         2.09 o                         
   6  -5   7        647.89        597.57         8.74 o                         
   7  -5   7        130.58        134.24         4.80 o                         
   8  -5   7          0.37          0.63         1.80 o                         
   9  -5   7         35.21         27.99         2.80 o                         
  10  -5   7         25.41         36.47         3.40 o                         
 -11  -4   7         51.46         57.44         4.94 o                         
 -10  -4   7         56.55         57.88         3.81 o                         
  -9  -4   7          3.33          1.49         1.86 o                         
  -8  -4   7          0.02          0.53         1.51 o                         
  -7  -4   7        399.11        361.40         5.40 o                         
  -6  -4   7        422.38        469.41         7.14 o                         
  -5  -4   7         32.07         28.72         1.62 o                         
  -4  -4   7        255.56        227.12         3.80 o                         
  -3  -4   7         98.79         84.37         1.70 o                         
  -2  -4   7       2975.35       3065.27        63.72 o                         
  -1  -4   7        328.47        258.36         6.28 o                         
   0  -4   7       1275.84       1735.13        17.13 o                         
   1  -4   7       2644.45       2492.34        23.70 o                         
   2  -4   7       4761.58       4721.88       113.39 o                         
   3  -4   7        514.40        448.33         7.06 o                         
   4  -4   7        161.39        143.78         3.35 o                         
   5  -4   7         87.02        115.32         3.29 o                         
   6  -4   7       1112.14       1079.85        14.42 o                         
   7  -4   7        221.58        192.92         4.54 o                         
   8  -4   7        257.35        241.50         5.77 o                         
   9  -4   7         10.48          8.47         2.26 o                         
  10  -4   7         36.21         41.09         4.55 o                         
 -11  -3   7          8.76          5.49         2.16 o                         
 -10  -3   7         31.51         22.27         2.48 o                         
  -9  -3   7        144.93        130.13         4.10 o                         
  -8  -3   7         31.46         29.80         2.48 o                         
  -7  -3   7        397.16        375.00        17.55 o                         
  -6  -3   7          2.96          5.24         1.65 o                         
  -5  -3   7         89.70         97.85         4.03 o                         
  -4  -3   7       2057.96       2079.76        38.86 o                         
  -3  -3   7        561.39        630.75         8.47 o                         
  -2  -3   7        108.85        138.56         2.56 o                         
  -1  -3   7       8162.46       8358.51        85.73 o                         
   0  -3   7       2612.68       2636.18        23.88 o                         
   1  -3   7        226.31        248.47         3.96 o                         
   2  -3   7       2324.26       2317.36        31.53 o                         
   3  -3   7       1154.40       1404.25        18.02 o                         
   4  -3   7         62.15         67.96         2.95 o                         
   5  -3   7        143.64        101.37         3.18 o                         
   6  -3   7         17.53         29.07         2.48 o                         
   7  -3   7       1269.31       1257.24        18.51 o                         
   8  -3   7         33.41         29.55         2.65 o                         
   9  -3   7         39.07         38.01         3.46 o                         
  10  -3   7         20.78          7.74         4.25 o                         
  11  -3   7         42.26         75.22         9.81 o                         
 -12  -2   7         32.10         43.75         2.97 o                         
 -11  -2   7         16.25         13.29         2.28 o                         
 -10  -2   7          0.10          2.73         1.61 o                         
  -9  -2   7          5.14          2.83         1.95 o                         
  -8  -2   7         28.54         27.22         2.32 o                         
  -7  -2   7        128.03        131.55         4.57 o                         
  -6  -2   7        639.32        734.69         9.82 o                         
  -5  -2   7       2301.69       2336.97        63.37 o                         
  -4  -2   7        139.04        151.94         6.28 o                         
  -3  -2   7          9.13          4.32         1.96 o                         
  -2  -2   7        192.49        157.51         2.76 o                         
  -1  -2   7       1628.13       1816.66        17.05 o                         
   0  -2   7         49.31         50.07         1.66 o                         
   1  -2   7       1228.02       1289.91        15.25 o                         
   2  -2   7       1495.05       1182.62        16.43 o                         
   3  -2   7       1276.92       1705.20        21.52 o                         
   4  -2   7        230.46        267.95         4.53 o                         
   5  -2   7        397.39        368.16         5.71 o                         
   6  -2   7         74.87         76.80         4.08 o                         
   7  -2   7        327.89        353.41         6.68 o                         
   8  -2   7          6.78          6.84         2.28 o                         
   9  -2   7          8.75          4.43         2.08 o                         
  10  -2   7          2.65          1.32         2.63 o                         
  11  -2   7         31.52         31.44         5.47 o                         
 -12  -1   7          8.52         11.25         2.70 o                         
 -11  -1   7         79.38         81.99         3.43 o                         
 -10  -1   7          4.39          8.43         2.33 o                         
  -9  -1   7        515.76        514.61         8.83 o                         
  -8  -1   7        171.15        181.74         4.60 o                         
  -7  -1   7        266.93        246.14         5.09 o                         
  -6  -1   7        246.34        307.65         6.41 o                         
  -5  -1   7        317.09        393.19         7.05 o                         
  -4  -1   7        229.95        313.55         9.78 o                         
  -3  -1   7        320.24        181.74         7.21 o                         
  -2  -1   7        901.46        728.31         6.78 o                         
  -1  -1   7         76.12         75.52         2.29 o                         
   0  -1   7          3.25          5.23         0.96 o                         
   1  -1   7        755.45        835.53        11.21 o                         
   2  -1   7          3.03         11.37         1.04 o                         
   3  -1   7       3708.44       3863.04        43.47 o                         
   4  -1   7        625.08        590.74         7.93 o                         
   5  -1   7         17.27         19.23         1.60 o                         
   6  -1   7        142.80        140.68         3.94 o                         
   7  -1   7         75.02         88.50         3.62 o                         
   8  -1   7        439.96        438.15         8.16 o                         
   9  -1   7          0.83          2.40         2.16 o                         
  10  -1   7          1.25          0.00         2.63 o                         
 -12   0   7         84.16         77.72         3.96 o                         
 -11   0   7         30.55         24.33         2.70 o                         
 -10   0   7        198.56        153.70         6.73 o                         
  -9   0   7         17.38         18.17         2.48 o                         
  -8   0   7        302.12        296.99         5.84 o                         
  -7   0   7        414.94        383.51         6.43 o                         
  -6   0   7         55.80         56.83         2.63 o                         
  -5   0   7        433.05        491.40        10.94 o                         
  -4   0   7       8908.49       8641.52       177.83 o                         
  -3   0   7         88.10         61.80         3.72 o                         
  -2   0   7       1554.91       1150.10        11.26 o                         
  -1   0   7          0.19          0.49         1.10 o                         
   0   0   7         72.71         60.35         2.12 o                         
   1   0   7       4260.53       4079.26        44.74 o                         
   2   0   7       2370.33       2231.18        25.63 o                         
   3   0   7        495.74        648.17         8.62 o                         
   4   0   7         28.31         38.87         1.60 o                         
   5   0   7          9.87         19.89         1.83 o                         
   6   0   7        152.62        147.65         3.86 o                         
   7   0   7         19.51         18.50         2.19 o                         
   8   0   7       1110.07       1056.36        15.41 o                         
   9   0   7         30.63         46.17         3.18 o                         
  10   0   7          1.32          0.00         2.39 o                         
 -12   1   7          4.13          2.97         2.54 o                         
 -11   1   7         22.76         24.85         4.72 o                         
 -10   1   7          0.32          1.45         1.80 o                         
  -9   1   7         84.03         83.58         3.77 o                         
  -8   1   7         16.42         15.80         1.91 o                         
  -7   1   7         11.40          7.06         1.41 o                         
  -6   1   7        160.55        107.85         3.60 o                         
  -5   1   7        725.97        764.84        49.47 o                         
  -4   1   7        805.58        640.20        17.99 o                         
  -3   1   7       1954.77       2643.87        30.12 o                         
  -2   1   7       6655.79       6219.51        68.91 o                         
  -1   1   7        602.13        813.17         9.60 o                         
   0   1   7        650.46        601.96         5.44 o                         
   1   1   7        305.97        244.78         4.36 o                         
   2   1   7       1527.08       1590.24        21.68 o                         
   3   1   7       3879.91       4413.50        50.76 o                         
   4   1   7        234.61        231.88         4.27 o                         
   5   1   7          0.20          1.31         1.46 o                         
   6   1   7          2.46          0.46         1.58 o                         
   7   1   7          5.15          7.21         1.95 o                         
   8   1   7         55.83         69.17         3.40 o                         
   9   1   7          8.72          6.99         2.32 o                         
  10   1   7         57.98         78.80         4.14 o                         
 -12   2   7         17.98         18.14         2.75 o                         
 -11   2   7          1.63          5.06         2.26 o                         
 -10   2   7        217.93        196.32         6.96 o                         
  -9   2   7         59.00         52.69         3.55 o                         
  -8   2   7          1.81          2.07         1.11 o                         
  -7   2   7          5.69          2.58         1.06 o                         
  -6   2   7        299.52        345.98         7.19 o                         
  -5   2   7        327.50        484.98         8.33 o                         
  -4   2   7        134.59        131.04         5.13 o                         
  -3   2   7       3231.30       3736.46        49.86 o                         
  -2   2   7       3712.65       3593.46        37.80 o                         
  -1   2   7        588.53        769.15         9.36 o                         
   0   2   7        605.60        534.83         6.16 o                         
   1   2   7       1643.88       1638.69        21.91 o                         
   2   2   7       4294.87       4423.27        55.63 o                         
   3   2   7        379.51        546.80         8.00 o                         
   4   2   7         54.17         74.26         2.01 o                         
   5   2   7         18.56         42.62         2.39 o                         
   6   2   7        470.24        487.45         7.94 o                         
   7   2   7        133.78        134.10         4.07 o                         
   8   2   7          8.59          7.47         2.16 o                         
   9   2   7          1.42          3.48         2.47 o                         
  10   2   7         69.06         69.51         4.09 o                         
 -12   3   7         98.11        117.58         8.25 o                         
 -11   3   7        142.54        152.44         6.58 o                         
 -10   3   7         11.01          8.09         3.26 o                         
  -9   3   7        361.26        368.33        11.26 o                         
  -8   3   7         38.36         36.64         4.91 o                         
  -7   3   7        216.66        211.72         4.12 o                         
  -6   3   7         10.72         24.44         2.01 o                         
  -5   3   7          3.28          1.68         1.31 o                         
  -4   3   7       2409.57       2313.97        32.28 o                         
  -3   3   7       7990.44       9081.90       139.14 o                         
  -2   3   7       2585.92       2936.94        32.79 o                         
  -1   3   7         46.46         42.11         1.95 o                         
   0   3   7         10.84         15.21         1.40 o                         
   1   3   7          7.81         15.25         1.21 o                         
   2   3   7        246.27        367.15         5.62 o                         
   3   3   7         79.53         68.90         2.43 o                         
   4   3   7        807.42        782.71        10.80 o                         
   5   3   7         61.15         40.47         2.32 o                         
   6   3   7        203.12        201.61         4.66 o                         
   7   3   7          1.87          0.57         1.69 o                         
   8   3   7         73.25         98.09         5.56 o                         
   9   3   7         34.25         38.46         3.18 o                         
 -12   4   7         43.69         57.65         5.78 o                         
 -11   4   7          9.43          1.89         3.72 o                         
 -10   4   7         32.63         29.36         4.31 o                         
  -9   4   7        595.63        588.76        16.76 o                         
  -8   4   7        728.64        711.80        16.77 o                         
  -7   4   7        166.42        150.44         8.18 o                         
  -6   4   7          0.45          0.29         1.12 o                         
  -5   4   7        721.40        745.34        11.41 o                         
  -4   4   7       2697.43       2717.33        44.17 o                         
  -3   4   7        197.38        264.64         4.85 o                         
  -2   4   7        971.51       1244.73        17.84 o                         
  -1   4   7        695.67        664.88         8.44 o                         
   0   4   7        180.41        160.97         3.19 o                         
   1   4   7        289.97        258.43         4.15 o                         
   2   4   7        745.94        696.30        10.37 o                         
   3   4   7         65.16         58.97         2.15 o                         
   4   4   7         54.81         42.69         3.47 o                         
   5   4   7         11.50         17.79         2.40 o                         
   6   4   7         80.78         67.53         3.18 o                         
   7   4   7         18.38         23.85         3.01 o                         
   8   4   7         26.79         19.58         2.76 o                         
   9   4   7          2.94          2.66         2.44 o                         
 -12   5   7         13.55          6.92         5.72 o                         
 -11   5   7         41.66         38.41         8.59 o                         
 -10   5   7          0.18          2.26         3.72 o                         
  -9   5   7        468.28        490.58        18.81 o                         
  -8   5   7        775.87        749.21        17.92 o                         
  -7   5   7        101.99         99.26         5.72 o                         
  -6   5   7        142.20        165.22         6.54 o                         
  -5   5   7        266.17        256.39         6.37 o                         
  -4   5   7         74.58         76.09         2.70 o                         
  -3   5   7         23.50         13.09         1.56 o                         
  -2   5   7         93.97         54.05         3.16 o                         
  -1   5   7        643.33        623.57         8.27 o                         
   0   5   7        573.44        654.55         9.42 o                         
   1   5   7        441.07        515.21         7.38 o                         
   2   5   7        735.80        867.11        10.07 o                         
   3   5   7          2.80          0.23         1.21 o                         
   4   5   7         17.34         18.07         2.28 o                         
   5   5   7        219.86        243.43         6.11 o                         
   6   5   7         12.86         12.09         4.13 o                         
   7   5   7         12.63          2.70         2.40 o                         
   8   5   7          8.13          3.98         2.82 o                         
   9   5   7         77.04         83.17         5.19 o                         
 -12   6   7          0.35          0.00         6.54 o                         
 -11   6   7         91.58        108.69        11.86 o                         
 -10   6   7         27.76         11.99         4.31 o                         
  -9   6   7        139.81        148.74         6.14 o                         
  -8   6   7          0.02          1.28         2.65 o                         
  -7   6   7       1084.77       1148.43        25.42 o                         
  -6   6   7         93.90        112.57         8.18 o                         
  -5   6   7          2.38          0.82         2.31 o                         
  -4   6   7         28.98         26.29         2.16 o                         
  -3   6   7        824.16        831.66        13.85 o                         
  -2   6   7          1.18          0.87         1.28 o                         
  -1   6   7         17.19         13.69         2.35 o                         
   0   6   7         96.21        123.18         3.02 o                         
   1   6   7        750.96        746.00         8.86 o                         
   2   6   7          0.06          0.87         1.14 o                         
   3   6   7         35.52         23.61         1.69 o                         
   4   6   7        355.46        370.75         7.93 o                         
   5   6   7        145.49        167.05         7.20 o                         
   6   6   7         35.83         34.26         3.30 o                         
   7   6   7         19.83         29.20         3.46 o                         
   8   6   7        208.57        226.94         7.34 o                         
 -11   7   7          7.47          4.34         3.44 o                         
 -10   7   7         41.15         45.70         4.39 o                         
  -9   7   7          4.16          3.07         2.97 o                         
  -8   7   7         75.43         63.15         4.39 o                         
  -7   7   7         65.43         60.78         5.20 o                         
  -6   7   7        329.37        352.15        11.17 o                         
  -5   7   7        500.02        513.76        11.93 o                         
  -4   7   7         13.51          6.99         1.98 o                         
  -3   7   7          0.69          4.27         1.81 o                         
  -2   7   7         27.42         30.42         3.29 o                         
  -1   7   7       1436.49       1539.57        19.79 o                         
   0   7   7         29.20         27.51         1.80 o                         
   1   7   7          0.76          1.19         1.39 o                         
   2   7   7        160.87        185.31         3.93 o                         
   3   7   7          0.12          0.87         1.82 o                         
   4   7   7        359.55        356.31         7.06 o                         
   5   7   7          0.03          0.54         1.98 o                         
   6   7   7          0.37          0.20         2.40 o                         
   7   7   7         76.81         91.73         7.95 o                         
 -11   8   7          8.12          5.20         3.60 o                         
 -10   8   7          0.06          3.10         3.12 o                         
  -9   8   7         85.64         94.44         4.21 o                         
  -8   8   7        142.42        147.85         4.78 o                         
  -7   8   7        128.16        104.70         4.74 o                         
  -6   8   7          0.06          0.20         2.00 o                         
  -5   8   7        123.71        118.69         4.27 o                         
  -4   8   7        138.56        115.12         4.17 o                         
  -3   8   7          0.98          1.38         1.51 o                         
  -2   8   7        288.57        314.02         6.21 o                         
  -1   8   7        439.40        491.34         7.72 o                         
   0   8   7        332.32        320.80         5.45 o                         
   1   8   7        120.68        125.00         3.54 o                         
   2   8   7          0.15          0.76         1.49 o                         
   3   8   7          2.06          0.98         2.12 o                         
   4   8   7          0.00          0.00         1.90 o                         
   5   8   7         97.48        104.65         4.40 o                         
   6   8   7         14.64          6.96         2.81 o                         
 -10   9   7         20.48         16.14         2.89 o                         
  -9   9   7          0.06          0.50         2.26 o                         
  -8   9   7         31.84         22.49         2.77 o                         
  -7   9   7         12.98         14.39         2.97 o                         
  -6   9   7         38.81         41.12         2.93 o                         
  -5   9   7         11.13          6.98         2.20 o                         
  -4   9   7         21.81         14.19         3.30 o                         
  -3   9   7        560.04        534.99         9.63 o                         
  -2   9   7         82.29         76.74         6.29 o                         
  -1   9   7         17.78         15.52         2.20 o                         
   0   9   7        438.25        479.92         7.73 o                         
   1   9   7         14.45         12.47         2.43 o                         
   2   9   7          2.93          2.83         2.21 o                         
   3   9   7          2.05          1.57         2.10 o                         
   4   9   7          3.39          1.22         2.32 o                         
   5   9   7         74.83         91.08         6.10 o                         
  -9  10   7         14.23         11.01         2.83 o                         
  -8  10   7         56.11         51.35         3.51 o                         
  -7  10   7         13.29         13.76         3.07 o                         
  -6  10   7         18.00         16.26         2.37 o                         
  -5  10   7         35.73         26.54         2.83 o                         
  -4  10   7          1.83          0.00         2.14 o                         
  -3  10   7        118.85        112.10         8.50 o                         
  -2  10   7         72.99         68.87         3.85 o                         
  -1  10   7        170.57        163.35         4.71 o                         
   0  10   7          0.39          0.00         1.80 o                         
   1  10   7        120.60        138.17         5.29 o                         
   2  10   7         73.96         79.48        10.22 o                         
   3  10   7         15.07         10.22         4.63 o                         
   4  10   7        119.31        117.94        12.67 o                         
  -8  11   7         12.46         18.27         2.69 o                         
  -7  11   7          0.01          0.00         2.37 o                         
  -6  11   7          8.55         16.86         2.89 o                         
  -5  11   7        159.28        170.99         8.62 o                         
  -4  11   7         44.69         39.02         3.46 o                         
  -3  11   7          7.11         10.34         2.88 o                         
  -2  11   7         19.69         26.96         3.47 o                         
  -1  11   7          0.41          1.51         2.51 o                         
   0  11   7         10.67          2.04         4.05 o                         
   1  11   7          5.85          3.92         4.31 o                         
   2  11   7          7.29         15.13         5.20 o                         
  -5  12   7          3.87          9.69         3.57 o                         
  -4  12   7         13.74         10.92         3.57 o                         
  -3  12   7         72.11         85.79         5.44 o                         
  -2  12   7          4.19          4.77         4.09 o                         
  -1  12   7          3.47          0.00         2.93 o                         
   0  12   7          1.81          0.41         4.05 o                         
  -2 -12   8          0.87          0.00         3.23 o                         
  -1 -12   8          2.27          0.00         3.23 o                         
   0 -12   8         23.34         10.89         3.53 o                         
   1 -12   8         42.32         57.23         8.99 o                         
   2 -12   8          4.03          8.99         7.36 o                         
   3 -12   8         12.47         12.26         7.36 o                         
   4 -12   8          5.19          6.54         6.54 o                         
  -5 -11   8         11.45         10.18         4.39 o                         
  -4 -11   8         20.23         29.90         4.18 o                         
  -3 -11   8          5.94          3.25         3.36 o                         
  -2 -11   8          0.02          4.34         3.15 o                         
  -1 -11   8          1.01          1.64         2.82 o                         
   0 -11   8         16.38         17.56         3.43 o                         
   1 -11   8         27.45         24.64         3.53 o                         
   2 -11   8        168.42        170.07        12.26 o                         
   3 -11   8         97.00        104.66        10.63 o                         
   4 -11   8          2.47          0.82         5.72 o                         
   5 -11   8         47.76         51.51         8.99 o                         
   6 -11   8          9.95          2.45         6.54 o                         
  -6 -10   8         44.71         70.13         5.93 o                         
  -5 -10   8        161.94        188.02         8.62 o                         
  -4 -10   8         11.46          7.88         3.23 o                         
  -3 -10   8         12.12         25.02         3.65 o                         
  -2 -10   8          2.63          1.87         2.70 o                         
  -1 -10   8         12.44          7.33         3.05 o                         
   0 -10   8         22.87         35.09         3.68 o                         
   1 -10   8        148.63        125.26         5.51 o                         
   2 -10   8         68.29         63.11         4.67 o                         
   3 -10   8         41.37         35.98         7.36 o                         
   4 -10   8         63.07         68.68         8.99 o                         
   5 -10   8          5.04          0.82         5.72 o                         
   6 -10   8         56.19         45.79         8.18 o                         
   7 -10   8          7.30          1.64         6.54 o                         
  -7  -9   8          0.31          0.00         3.44 o                         
  -6  -9   8         46.48         40.65         4.06 o                         
  -5  -9   8          5.14          3.84         2.90 o                         
  -4  -9   8        194.91        169.69         6.06 o                         
  -3  -9   8        249.44        223.81         7.03 o                         
  -2  -9   8        611.73        583.16        11.82 o                         
  -1  -9   8          0.03          0.00         2.54 o                         
   0  -9   8        265.26        333.10         9.56 o                         
   1  -9   8        382.86        407.97        10.32 o                         
   2  -9   8        468.38        467.76        11.27 o                         
   3  -9   8         42.32         45.88         4.30 o                         
   4  -9   8        134.27        149.63        10.63 o                         
   5  -9   8        193.79        209.31        12.26 o                         
   6  -9   8         16.90         13.90         6.54 o                         
   7  -9   8          7.45          2.45         5.72 o                         
   8  -9   8          8.38          7.36         6.54 o                         
  -8  -8   8         50.30         43.53         4.67 o                         
  -7  -8   8         17.91         13.53         3.23 o                         
  -6  -8   8         24.28         19.13         3.66 o                         
  -5  -8   8          9.72         11.71         3.46 o                         
  -4  -8   8        340.74        356.29         8.84 o                         
  -3  -8   8         87.47         69.93         4.15 o                         
  -2  -8   8         13.95         11.40         4.12 o                         
  -1  -8   8        102.58         67.37         5.32 o                         
   0  -8   8        116.23        125.26         5.81 o                         
   1  -8   8         91.28        102.74         4.86 o                         
   2  -8   8          0.01          0.63         2.46 o                         
   3  -8   8       2690.88       2831.45        47.15 o                         
   4  -8   8        519.82        469.92        12.33 o                         
   5  -8   8         43.20         38.44         3.24 o                         
   6  -8   8         15.61         12.41         2.28 o                         
   7  -8   8         10.73          7.51         3.06 o                         
   8  -8   8         93.26        120.77         6.10 o                         
   9  -8   8          7.05          1.61         3.24 o                         
  -9  -7   8          0.51          1.87         3.24 o                         
  -8  -7   8          2.30          4.72         2.95 o                         
  -7  -7   8         49.47         61.03         6.76 o                         
  -6  -7   8         79.12         87.55         4.51 o                         
  -5  -7   8         65.86         52.46         3.73 o                         
  -4  -7   8        551.69        512.27        10.36 o                         
  -3  -7   8       1079.87       1081.51        20.41 o                         
  -2  -7   8        310.86        254.68         9.16 o                         
  -1  -7   8         41.61         40.74         3.63 o                         
   0  -7   8         59.94         70.92         6.70 o                         
   1  -7   8         63.21         49.47         2.14 o                         
   2  -7   8         78.22         62.91         2.28 o                         
   3  -7   8         24.07         30.74         1.92 o                         
   4  -7   8        324.09        284.56         5.15 o                         
   5  -7   8         16.29         21.97         3.30 o                         
   6  -7   8        163.24        154.79         5.63 o                         
   7  -7   8        367.37        358.47         9.23 o                         
   8  -7   8        245.07        228.41         7.67 o                         
   9  -7   8        110.27        113.97         6.24 o                         
 -10  -6   8          0.26          0.00         3.33 o                         
  -9  -6   8         92.07         92.52         6.48 o                         
  -8  -6   8          0.04          1.40         2.97 o                         
  -7  -6   8          5.16          9.33         3.66 o                         
  -6  -6   8        869.24        893.90        15.76 o                         
  -5  -6   8        169.87        199.43        11.80 o                         
  -4  -6   8        593.67        562.44        11.75 o                         
  -3  -6   8         80.95        106.37         4.64 o                         
  -2  -6   8        195.07        182.57         5.81 o                         
  -1  -6   8        597.53        512.26        10.84 o                         
   0  -6   8         45.59         25.12         2.36 o                         
   1  -6   8        885.13        886.34         8.89 o                         
   2  -6   8         11.32         11.70         1.29 o                         
   3  -6   8       1147.30       1220.95        14.59 o                         
   4  -6   8        280.93        300.66         5.97 o                         
   5  -6   8         69.11         62.18         3.05 o                         
   6  -6   8        756.13        738.05        14.59 o                         
   7  -6   8         42.48         50.98         6.81 o                         
   8  -6   8        107.04        123.09         5.77 o                         
   9  -6   8          0.11          0.00         2.97 o                         
  10  -6   8          1.96          3.23         3.44 o                         
 -10  -5   8         82.35         95.96         6.65 o                         
  -9  -5   8         17.07         13.72         3.90 o                         
  -8  -5   8        117.53        106.35         5.44 o                         
  -7  -5   8        520.65        539.59        12.75 o                         
  -6  -5   8         10.22          1.97         1.33 o                         
  -5  -5   8       1149.59       1166.11        16.16 o                         
  -4  -5   8          2.43          6.31         1.19 o                         
  -3  -5   8       2758.65       2713.91        45.61 o                         
  -2  -5   8        357.84        413.60         9.25 o                         
  -1  -5   8        114.45        121.82         4.39 o                         
   0  -5   8       1672.40       1733.02        17.70 o                         
   1  -5   8       1856.80       1845.46        18.52 o                         
   2  -5   8          9.73         28.88         1.69 o                         
   3  -5   8       1345.90       1428.20        18.04 o                         
   4  -5   8         94.67        106.52         3.60 o                         
   5  -5   8          4.73          6.70         2.24 o                         
   6  -5   8         63.01         55.26         2.96 o                         
   7  -5   8        387.28        379.40         9.42 o                         
   8  -5   8         73.61         73.32         5.72 o                         
   9  -5   8         48.91         47.18         4.33 o                         
  10  -5   8          0.01          2.12         3.24 o                         
 -11  -4   8         73.85         82.80         7.36 o                         
 -10  -4   8         16.36         14.99         3.47 o                         
  -9  -4   8         22.20         37.78         3.30 o                         
  -8  -4   8        170.39        194.82         4.46 o                         
  -7  -4   8         92.15        100.06         2.97 o                         
  -6  -4   8         29.79         23.78         1.59 o                         
  -5  -4   8         18.64         16.11         1.53 o                         
  -4  -4   8        115.83        118.85         2.47 o                         
  -3  -4   8        277.15        263.68         3.23 o                         
  -2  -4   8        380.36        422.17         5.60 o                         
  -1  -4   8       2170.12       2441.46        26.50 o                         
   0  -4   8          3.19          4.90         1.19 o                         
   1  -4   8         70.46         75.72         2.25 o                         
   2  -4   8       2271.62       2354.12        29.17 o                         
   3  -4   8        134.55        158.55         3.75 o                         
   4  -4   8        123.47         97.96         2.91 o                         
   5  -4   8        722.43        703.12        13.23 o                         
   6  -4   8        459.11        518.13         9.46 o                         
   7  -4   8         21.52         19.59         2.54 o                         
   8  -4   8         96.29         78.60         4.60 o                         
   9  -4   8        106.18        104.14         5.63 o                         
  10  -4   8         37.07         26.43         4.20 o                         
 -11  -3   8         27.95         27.78         2.60 o                         
 -10  -3   8         24.06         22.75         2.33 o                         
  -9  -3   8         25.25         22.29         2.63 o                         
  -8  -3   8         32.67         21.05         2.54 o                         
  -7  -3   8        131.96        138.89         5.53 o                         
  -6  -3   8         90.85        119.03         5.89 o                         
  -5  -3   8          6.09         15.24         1.96 o                         
  -4  -3   8         15.00         22.27         1.94 o                         
  -3  -3   8        495.01        382.30         4.15 o                         
  -2  -3   8        463.34        573.30         6.45 o                         
  -1  -3   8        122.16        135.31         1.98 o                         
   0  -3   8         31.37         37.43         1.65 o                         
   1  -3   8        416.47        602.13         8.44 o                         
   2  -3   8          8.00          2.94         1.11 o                         
   3  -3   8        455.73        462.31         7.06 o                         
   4  -3   8       1387.80       1403.05        18.45 o                         
   5  -3   8        314.02        363.85         8.91 o                         
   6  -3   8          1.47          2.17         1.98 o                         
   7  -3   8        142.45        147.16         4.50 o                         
   8  -3   8          1.05          0.00         1.82 o                         
   9  -3   8        218.36        260.66         8.80 o                         
  10  -3   8          8.21          7.33         3.15 o                         
 -12  -2   8          6.27          5.53         2.10 o                         
 -11  -2   8          5.09          5.72         2.54 o                         
 -10  -2   8         36.32         32.06         3.15 o                         
  -9  -2   8        280.15        289.01         6.25 o                         
  -8  -2   8        118.61         95.72         3.61 o                         
  -7  -2   8        120.78        124.31         3.80 o                         
  -6  -2   8         68.47         67.05         3.33 o                         
  -5  -2   8          2.39          1.40         1.96 o                         
  -4  -2   8       2415.11       2522.39        66.23 o                         
  -3  -2   8        294.09        268.84         5.16 o                         
  -2  -2   8       3051.50       3357.00        36.65 o                         
  -1  -2   8        699.28        683.18         6.46 o                         
   0  -2   8        978.75        830.23        10.77 o                         
   1  -2   8         59.68         96.49         2.39 o                         
   2  -2   8         40.79         36.38         4.60 o                         
   3  -2   8       2246.72       2115.24        26.33 o                         
   4  -2   8         47.48         65.56         2.70 o                         
   5  -2   8       2121.62       2151.50        25.26 o                         
   6  -2   8         42.28         28.19         2.39 o                         
   7  -2   8        245.02        236.10         5.46 o                         
   8  -2   8        210.12        206.38         6.34 o                         
   9  -2   8         98.62         83.39         4.33 o                         
  10  -2   8         13.25          5.11         3.30 o                         
 -12  -1   8         12.62          7.57         3.25 o                         
 -11  -1   8         29.51         32.73         3.55 o                         
 -10  -1   8        108.99        103.23         4.47 o                         
  -9  -1   8          0.65          1.40         1.73 o                         
  -8  -1   8          8.99          7.71         1.73 o                         
  -7  -1   8          1.88          1.69         1.36 o                         
  -6  -1   8          8.02          8.67         2.43 o                         
  -5  -1   8         71.04         62.96         3.14 o                         
  -4  -1   8        526.73        529.01        15.53 o                         
  -3  -1   8         18.92         18.12         1.36 o                         
  -2  -1   8        480.49        675.90        11.03 o                         
  -1  -1   8       1606.84       1455.12        27.59 o                         
   0  -1   8        213.80        367.94         3.93 o                         
   1  -1   8        595.94        498.81         5.94 o                         
   2  -1   8         75.80        106.40         2.76 o                         
   3  -1   8        612.61        664.83         9.20 o                         
   4  -1   8         28.60         32.21         1.71 o                         
   5  -1   8        150.56        147.41         3.79 o                         
   6  -1   8        741.04        675.34        10.36 o                         
   7  -1   8       1531.80       1544.15        20.88 o                         
   8  -1   8         20.56         15.49         2.39 o                         
   9  -1   8        169.18        173.03         5.14 o                         
  10  -1   8          0.58          1.57         2.74 o                         
 -12   0   8          0.67          1.85         2.20 o                         
 -11   0   8         35.78         31.85         2.77 o                         
 -10   0   8         78.55         88.67         4.18 o                         
  -9   0   8          3.67          0.00         1.65 o                         
  -8   0   8        369.50        346.04         6.43 o                         
  -7   0   8          1.34          1.09         1.89 o                         
  -6   0   8        140.78        117.81         4.07 o                         
  -5   0   8         99.42        107.83         4.52 o                         
  -4   0   8        103.12         83.03         9.81 o                         
  -3   0   8         11.62          6.06         1.68 o                         
  -2   0   8        573.96        430.39         3.76 o                         
  -1   0   8          2.20          0.73         1.07 o                         
   0   0   8       3175.94       3025.99        38.91 o                         
   1   0   8       3631.04       3805.18        44.21 o                         
   2   0   8        274.44        217.79         3.21 o                         
   3   0   8        159.62        146.89         3.23 o                         
   4   0   8         13.45         11.13         1.34 o                         
   5   0   8         46.11         41.61         2.32 o                         
   6   0   8        143.16        123.20         3.79 o                         
   7   0   8         51.21         47.35         2.84 o                         
   8   0   8         32.63         45.52         3.06 o                         
   9   0   8          3.81          2.75         2.16 o                         
  10   0   8         11.33         20.79         3.80 o                         
 -12   1   8         52.89         48.95         3.33 o                         
 -11   1   8         77.89         77.68         3.76 o                         
 -10   1   8         48.89         63.20         4.07 o                         
  -9   1   8         72.12         93.37         3.50 o                         
  -8   1   8        942.50       1038.99        16.64 o                         
  -7   1   8         24.33         33.14         2.36 o                         
  -6   1   8        501.33        417.52        23.71 o                         
  -5   1   8          0.13          7.36         2.45 o                         
  -4   1   8        477.64        713.82        14.73 o                         
  -3   1   8        276.25        234.47         3.68 o                         
  -2   1   8         65.03         39.73         1.93 o                         
  -1   1   8       1221.38       1132.30        17.97 o                         
   0   1   8         22.28         22.91         1.29 o                         
   1   1   8         14.13          3.92         0.94 o                         
   2   1   8        189.85        199.62         3.03 o                         
   3   1   8         57.97         61.25         2.25 o                         
   4   1   8        213.64        228.23         3.99 o                         
   5   1   8          2.57          1.56         1.58 o                         
   6   1   8         25.32         28.86         2.32 o                         
   7   1   8         40.54         29.95         2.59 o                         
   8   1   8         77.04         90.51         4.11 o                         
   9   1   8        124.71        118.03         4.58 o                         
  10   1   8         91.14         91.64         4.49 o                         
 -12   2   8          3.47          1.38         2.32 o                         
 -11   2   8          8.36          7.99         2.26 o                         
 -10   2   8        113.72        112.41         4.66 o                         
  -9   2   8         23.70         19.10         2.96 o                         
  -8   2   8        151.86        142.30         5.48 o                         
  -7   2   8        109.10         83.93         3.78 o                         
  -6   2   8        514.81        521.41        12.42 o                         
  -5   2   8        395.23        530.85        10.17 o                         
  -4   2   8       4665.78       5284.90        81.55 o                         
  -3   2   8         21.84         19.09         1.75 o                         
  -2   2   8       1134.88       1363.66        19.91 o                         
  -1   2   8         42.29         61.68         2.16 o                         
   0   2   8       2615.86       2654.18        28.72 o                         
   1   2   8         29.11         80.56         3.23 o                         
   2   2   8        195.28        212.55         3.76 o                         
   3   2   8       1154.31       1195.61        13.77 o                         
   4   2   8         71.76         75.86         2.80 o                         
   5   2   8         47.20         50.78         2.44 o                         
   6   2   8          0.02          1.77         1.52 o                         
   7   2   8         31.37         33.93         2.47 o                         
   8   2   8         39.58         53.32         3.37 o                         
   9   2   8         30.55         21.41         2.96 o                         
  10   2   8         81.26         95.10         6.49 o                         
 -12   3   8         20.92         28.52         4.89 o                         
 -11   3   8         11.56          4.91         4.09 o                         
 -10   3   8        271.91        271.34        11.04 o                         
  -9   3   8         56.42         67.42         4.89 o                         
  -8   3   8        214.25        210.67         7.52 o                         
  -7   3   8         31.91         38.49         2.49 o                         
  -6   3   8        197.01        161.67         4.25 o                         
  -5   3   8        117.01        113.60         3.27 o                         
  -4   3   8       2934.44       3357.16        46.47 o                         
  -3   3   8        307.92        245.66         4.51 o                         
  -2   3   8       4444.69       4979.49        57.79 o                         
  -1   3   8       1688.95       1887.19        21.33 o                         
   0   3   8        158.77        188.20         5.12 o                         
   1   3   8         54.97         59.32         2.02 o                         
   2   3   8        416.43        505.72         8.16 o                         
   3   3   8        610.61        611.44         8.00 o                         
   4   3   8        437.55        406.61         5.76 o                         
   5   3   8          3.62          4.30         1.58 o                         
   6   3   8         32.23         25.96         3.09 o                         
   7   3   8        120.79         98.63         3.86 o                         
   8   3   8        134.81        141.94         4.80 o                         
   9   3   8         36.25         40.80         3.29 o                         
 -12   4   8          5.83          1.53         4.31 o                         
 -11   4   8          6.29          2.45         4.05 o                         
 -10   4   8         21.37         19.16         4.31 o                         
  -9   4   8          4.76          3.20         3.14 o                         
  -8   4   8         51.11         57.72         4.63 o                         
  -7   4   8          0.38          0.00         1.96 o                         
  -6   4   8          4.13          0.00         1.53 o                         
  -5   4   8         71.55        109.55         3.42 o                         
  -4   4   8        819.49        904.49        14.15 o                         
  -3   4   8        110.53        130.29         3.89 o                         
  -2   4   8        159.89        141.58         2.88 o                         
  -1   4   8         61.32         83.98         2.36 o                         
   0   4   8        377.24        306.83         4.82 o                         
   1   4   8         32.05         25.45         1.53 o                         
   2   4   8          8.64         18.38         2.57 o                         
   3   4   8        365.15        346.03         5.36 o                         
   4   4   8        200.12        175.47         5.00 o                         
   5   4   8         64.11         62.57         3.56 o                         
   6   4   8          0.63          0.00         1.69 o                         
   7   4   8         35.16         37.56         2.90 o                         
   8   4   8          1.92          0.32         2.16 o                         
   9   4   8          9.02          5.40         3.07 o                         
 -12   5   8          0.01          0.44         3.72 o                         
 -11   5   8          5.33          6.77         3.92 o                         
 -10   5   8          0.02          0.44         3.72 o                         
  -9   5   8        467.97        468.34        32.71 o                         
  -8   5   8        229.82        239.89         7.23 o                         
  -7   5   8        100.75        113.57         6.13 o                         
  -6   5   8          4.53          1.82         2.55 o                         
  -5   5   8       1109.51       1215.07        21.51 o                         
  -4   5   8        169.06        173.38         4.63 o                         
  -3   5   8          1.10          4.50         1.39 o                         
  -2   5   8          7.66          8.90         1.22 o                         
  -1   5   8        987.37       1048.83        12.89 o                         
   0   5   8        771.04        755.91        10.72 o                         
   1   5   8         14.29         14.55         1.47 o                         
   2   5   8        130.10        142.17         3.18 o                         
   3   5   8        951.22       1032.50        13.85 o                         
   4   5   8         44.99         46.71         3.12 o                         
   5   5   8        167.64        182.08         5.37 o                         
   6   5   8        114.19        123.02         4.88 o                         
   7   5   8          1.03          2.40         2.40 o                         
   8   5   8        117.87        114.77         6.37 o                         
 -11   6   8         12.15          8.03         3.24 o                         
 -10   6   8          4.27          7.24         2.97 o                         
  -9   6   8         54.24         51.26         4.07 o                         
  -8   6   8         74.58         71.97         5.01 o                         
  -7   6   8        880.35        855.87        20.79 o                         
  -6   6   8          7.95          4.24         3.14 o                         
  -5   6   8         30.01         28.47         2.65 o                         
  -4   6   8        231.89        206.36         5.13 o                         
  -3   6   8        143.82        134.02         3.61 o                         
  -2   6   8        210.45        224.96         4.50 o                         
  -1   6   8        199.41        197.78         4.15 o                         
   0   6   8        715.27        613.62         8.38 o                         
   1   6   8          7.98          8.34         1.32 o                         
   2   6   8        287.57        270.13         6.58 o                         
   3   6   8          0.23          0.18         1.19 o                         
   4   6   8        117.97        123.90         4.77 o                         
   5   6   8        835.07        835.37        14.78 o                         
   6   6   8          0.92          0.40         2.40 o                         
   7   6   8         60.59         61.50         4.12 o                         
   8   6   8         11.99         13.71         3.46 o                         
 -11   7   8          1.36          2.02         3.12 o                         
 -10   7   8          8.65          9.91         4.07 o                         
  -9   7   8          0.02          6.17         2.97 o                         
  -8   7   8        290.04        277.04        14.72 o                         
  -7   7   8         20.12         21.20        10.63 o                         
  -6   7   8          6.67         14.31         4.05 o                         
  -5   7   8        301.78        301.85         8.62 o                         
  -4   7   8         37.56         39.47         2.90 o                         
  -3   7   8          6.46         19.70         2.28 o                         
  -2   7   8        436.28        383.79         7.93 o                         
  -1   7   8          0.15          1.03         1.28 o                         
   0   7   8        403.32        371.51         5.46 o                         
   1   7   8        185.84        207.01         4.14 o                         
   2   7   8         25.45         20.48         1.86 o                         
   3   7   8        498.94        524.75         8.88 o                         
   4   7   8        280.21        259.08         6.05 o                         
   5   7   8          4.14          1.95         2.12 o                         
   6   7   8         24.73         12.16         3.06 o                         
   7   7   8          0.01          3.13         3.12 o                         
 -10   8   8          2.65          0.26         3.12 o                         
  -9   8   8         19.74         29.36         3.78 o                         
  -8   8   8          1.86          1.89         3.72 o                         
  -7   8   8          2.02          0.00         3.72 o                         
  -6   8   8         41.44         37.64         3.92 o                         
  -5   8   8          7.36          5.23         2.97 o                         
  -4   8   8        635.44        620.27        13.56 o                         
  -3   8   8          9.80         18.80         2.05 o                         
  -2   8   8        830.49        924.65        12.78 o                         
  -1   8   8         97.28        109.51         3.41 o                         
   0   8   8         10.84         11.95         2.40 o                         
   1   8   8        806.32        769.67        10.28 o                         
   2   8   8         17.49         15.29         1.66 o                         
   3   8   8         23.42         14.18         2.50 o                         
   4   8   8         24.56         18.09         2.87 o                         
   5   8   8          9.10          3.18         2.37 o                         
   6   8   8          2.56          4.39         2.64 o                         
 -10   9   8         25.83         27.85         2.95 o                         
  -9   9   8         32.38         33.77         3.21 o                         
  -8   9   8          3.40          0.00         2.05 o                         
  -7   9   8          5.11          1.93         1.93 o                         
  -6   9   8          2.85          2.75         2.01 o                         
  -5   9   8        267.48        275.44         6.46 o                         
  -4   9   8        147.07        143.66         4.70 o                         
  -3   9   8         28.19         27.89         3.78 o                         
  -2   9   8        264.48        250.02         6.06 o                         
  -1   9   8         13.37         11.87         2.26 o                         
   0   9   8         16.57         19.70         2.10 o                         
   1   9   8         65.89         80.29         3.31 o                         
   2   9   8        110.34        116.16         4.67 o                         
   3   9   8          0.42          1.71         2.16 o                         
   4   9   8          6.19          3.77         2.40 o                         
   5   9   8          3.94          1.70         3.92 o                         
  -9  10   8         33.68         36.31         3.40 o                         
  -8  10   8         23.46         19.45         2.64 o                         
  -7  10   8         24.78         22.03         2.83 o                         
  -6  10   8          0.07          2.73         2.30 o                         
  -5  10   8          0.03          1.88         2.20 o                         
  -4  10   8          9.47         10.90         2.54 o                         
  -3  10   8         21.87         18.11         2.63 o                         
  -2  10   8         14.44         18.96         2.57 o                         
  -1  10   8        152.80        140.79         4.91 o                         
   0  10   8         83.60         73.51         3.71 o                         
   1  10   8          1.23          5.09         2.63 o                         
   2  10   8          0.38          5.72         3.37 o                         
   3  10   8          2.02          0.00         4.05 o                         
   4  10   8         27.26         30.47        10.63 o                         
  -7  11   8          1.24          7.15         2.67 o                         
  -6  11   8         32.64         38.18         3.72 o                         
  -5  11   8         24.51         24.10         2.89 o                         
  -4  11   8          1.93          0.60         2.54 o                         
  -3  11   8          0.09          0.37         2.46 o                         
  -2  11   8         13.77          8.75         2.64 o                         
  -1  11   8         38.13         36.44         3.57 o                         
   0  11   8          2.30          2.04         4.05 o                         
   1  11   8          0.04          0.00         4.05 o                         
   2  11   8          1.29          1.64         4.63 o                         
  -5  12   8          2.57          2.45         4.09 o                         
  -4  12   8         23.09         15.53         4.09 o                         
  -3  12   8          7.67          4.09         3.27 o                         
  -2  12   8         50.68         52.33         5.72 o                         
  -1  12   8          0.44          0.00         3.27 o                         
  -2 -12   9         41.13         48.54         4.88 o                         
  -1 -12   9          1.32          0.00         3.36 o                         
   0 -12   9        103.94         99.64         5.70 o                         
   1 -12   9         68.59         67.20         6.94 o                         
   2 -12   9          2.67          6.54         7.36 o                         
   3 -12   9          0.33          4.91         7.36 o                         
   4 -12   9         67.02         77.67         9.81 o                         
  -4 -11   9          0.39          1.64         3.27 o                         
  -3 -11   9          0.95          6.59         3.36 o                         
  -2 -11   9         13.02         27.47         3.77 o                         
  -1 -11   9         65.92         74.64         4.77 o                         
   0 -11   9          0.08          2.84         3.01 o                         
   1 -11   9         17.93         16.69         3.53 o                         
   2 -11   9          8.08          7.36         6.54 o                         
   3 -11   9          1.93          0.00         5.72 o                         
   4 -11   9         41.34         54.78         8.99 o                         
   5 -11   9         26.68         23.71         7.36 o                         
   6 -11   9         15.68         19.62         7.36 o                         
  -6 -10   9          2.87          2.50         3.46 o                         
  -5 -10   9         31.42         53.18         4.69 o                         
  -4 -10   9         34.34         38.26         4.15 o                         
  -3 -10   9          5.26         10.15         3.23 o                         
  -2 -10   9         34.95         38.38         3.84 o                         
  -1 -10   9          5.96          0.64         2.54 o                         
   0 -10   9         18.55          6.09         2.95 o                         
   1 -10   9         46.67         50.90         4.50 o                         
   2 -10   9          0.31          0.30         3.12 o                         
   3 -10   9         18.94         11.45         6.54 o                         
   4 -10   9          0.21          2.45         5.72 o                         
   5 -10   9         61.53         62.14         8.99 o                         
   6 -10   9         31.88         36.79         8.18 o                         
   7 -10   9          7.06         16.35         7.36 o                         
  -7  -9   9          3.55          4.65         3.53 o                         
  -6  -9   9         53.72         54.89         4.56 o                         
  -5  -9   9         12.47          9.05         3.15 o                         
  -4  -9   9          6.69          2.45         2.63 o                         
  -3  -9   9        113.27        109.61         5.15 o                         
  -2  -9   9          1.45          3.06         2.82 o                         
  -1  -9   9        238.14        220.23         7.86 o                         
   0  -9   9        423.10        476.87        12.07 o                         
   1  -9   9         23.30         13.53         3.60 o                         
   2  -9   9        465.57        443.18        11.27 o                         
   3  -9   9         68.94         43.00         4.20 o                         
   4  -9   9        351.53        340.95        16.35 o                         
   5  -9   9         52.75         67.86         8.18 o                         
   6  -9   9          2.94          3.27         5.72 o                         
   7  -9   9          7.06          4.09         6.54 o                         
   8  -9   9         20.49         17.99         7.36 o                         
  -8  -8   9         12.40         13.76         3.43 o                         
  -7  -8   9         19.29         22.87         3.46 o                         
  -6  -8   9         47.15         40.91         3.80 o                         
  -5  -8   9        335.41        286.95         7.90 o                         
  -4  -8   9        719.30        728.58        13.73 o                         
  -3  -8   9         24.45         22.12         3.78 o                         
  -2  -8   9         33.47         22.73         3.44 o                         
  -1  -8   9         16.82         17.90         3.06 o                         
   0  -8   9         67.42         42.87         5.09 o                         
   1  -8   9        112.00         95.92         5.34 o                         
   2  -8   9        607.80        551.96        14.85 o                         
   3  -8   9         76.14         88.24         9.84 o                         
   4  -8   9        323.01        363.27        12.09 o                         
   5  -8   9        139.68        144.41         6.09 o                         
   6  -8   9         67.92         59.18         6.48 o                         
   7  -8   9          2.19          0.80         2.75 o                         
   8  -8   9         60.04         58.81         4.81 o                         
  -9  -7   9          0.92          1.29         3.12 o                         
  -8  -7   9         71.55         69.53         4.36 o                         
  -7  -7   9          0.01          0.00         2.48 o                         
  -6  -7   9         10.07          3.84         2.54 o                         
  -5  -7   9        165.83        147.60         5.42 o                         
  -4  -7   9        250.39        211.59         6.25 o                         
  -3  -7   9          0.52          8.25         3.14 o                         
  -2  -7   9          0.57          0.00         2.01 o                         
  -1  -7   9        724.20        780.50        15.24 o                         
   0  -7   9        261.85        256.60         6.91 o                         
   1  -7   9        228.21        206.02         4.78 o                         
   2  -7   9         74.27         81.56         2.79 o                         
   3  -7   9         80.65         73.20         3.48 o                         
   4  -7   9         30.39         31.45         2.56 o                         
   5  -7   9        150.51        161.82         7.91 o                         
   6  -7   9        183.38        182.91         6.24 o                         
   7  -7   9         16.04         25.39         5.79 o                         
   8  -7   9        114.46        116.78         6.13 o                         
   9  -7   9         10.57         11.45         5.59 o                         
 -10  -6   9          0.74          0.00         3.47 o                         
  -9  -6   9         78.09         68.52         8.52 o                         
  -8  -6   9          1.61          0.00         2.54 o                         
  -7  -6   9        389.05        375.43         8.74 o                         
  -6  -6   9        260.96        277.35         8.26 o                         
  -5  -6   9       1001.85       1138.71        18.34 o                         
  -4  -6   9        546.97        590.19        12.22 o                         
  -3  -6   9        576.39        555.67        11.92 o                         
  -2  -6   9        358.39        355.91         8.47 o                         
  -1  -6   9         28.74         37.95         2.97 o                         
   0  -6   9        519.52        473.78         7.90 o                         
   1  -6   9        522.53        490.40         6.26 o                         
   2  -6   9        169.83        166.82         3.76 o                         
   3  -6   9        814.15        773.60        10.79 o                         
   4  -6   9          4.15          2.08         1.66 o                         
   5  -6   9        170.13        165.94         4.85 o                         
   6  -6   9         78.29         81.27         4.50 o                         
   7  -6   9         20.32         18.51         3.12 o                         
   8  -6   9          0.01          3.21         3.07 o                         
   9  -6   9         61.90         60.52         4.67 o                         
 -10  -5   9          0.01          0.00         3.33 o                         
  -9  -5   9         61.08         65.25         5.36 o                         
  -8  -5   9        155.48        162.51         6.45 o                         
  -7  -5   9         41.86         45.12         4.78 o                         
  -6  -5   9        153.52        177.51         5.51 o                         
  -5  -5   9        776.50        686.55        11.36 o                         
  -4  -5   9         30.62         40.60         1.49 o                         
  -3  -5   9        148.55        120.07         3.94 o                         
  -2  -5   9        649.43        636.01        12.26 o                         
  -1  -5   9        309.28        304.25         9.04 o                         
   0  -5   9        757.95        841.07         9.05 o                         
   1  -5   9        422.23        407.21         6.02 o                         
   2  -5   9         53.97         25.45         1.84 o                         
   3  -5   9       1853.23       1848.21        24.12 o                         
   4  -5   9        702.63        710.87        10.83 o                         
   5  -5   9        525.08        549.26         9.46 o                         
   6  -5   9        365.45        337.75         7.20 o                         
   7  -5   9          2.76          1.59         2.49 o                         
   8  -5   9         96.44        110.05         5.49 o                         
   9  -5   9          0.34          0.00         2.97 o                         
  10  -5   9         32.52         47.44         6.36 o                         
 -11  -4   9          2.58          3.64         2.86 o                         
 -10  -4   9         26.03         37.43         4.21 o                         
  -9  -4   9        112.60         95.65         7.52 o                         
  -8  -4   9          0.41          0.15         1.71 o                         
  -7  -4   9         87.36         94.85         6.16 o                         
  -6  -4   9         40.59         33.17         3.77 o                         
  -5  -4   9         34.01         31.12         1.68 o                         
  -4  -4   9          2.71          6.62         1.87 o                         
  -3  -4   9        598.35        516.80         5.59 o                         
  -2  -4   9        163.48        199.54         3.17 o                         
  -1  -4   9         34.08         23.69         0.99 o                         
   0  -4   9        570.63        665.96        10.56 o                         
   1  -4   9        249.84        219.34         4.85 o                         
   2  -4   9        142.23         99.30         2.81 o                         
   3  -4   9          9.86         18.81         1.69 o                         
   4  -4   9        164.53        153.60         3.75 o                         
   5  -4   9        119.67        117.46         4.06 o                         
   6  -4   9         50.68         32.71         2.74 o                         
   7  -4   9         35.34         34.13         2.90 o                         
   8  -4   9          1.86          0.80         2.75 o                         
   9  -4   9          0.05          0.00         2.83 o                         
  10  -4   9         21.06         29.98         4.33 o                         
 -11  -3   9         19.44         28.99         2.89 o                         
 -10  -3   9        130.16        154.40         5.31 o                         
  -9  -3   9          0.20          0.57         1.86 o                         
  -8  -3   9        134.73        120.89         4.64 o                         
  -7  -3   9         19.69         21.39         2.38 o                         
  -6  -3   9         22.49         12.26         2.10 o                         
  -5  -3   9        114.53        115.82         5.29 o                         
  -4  -3   9        704.33        612.67         8.78 o                         
  -3  -3   9       1782.06       1826.91        18.33 o                         
  -2  -3   9       1751.32       1701.56        22.03 o                         
  -1  -3   9         71.43         61.76         2.69 o                         
   0  -3   9        267.74        323.46         4.71 o                         
   1  -3   9        317.26        356.68         5.54 o                         
   2  -3   9       3090.46       3009.03        36.64 o                         
   3  -3   9        198.71        157.06         3.63 o                         
   4  -3   9         83.74         95.95         3.18 o                         
   5  -3   9        480.51        472.60         8.56 o                         
   6  -3   9         76.48         52.73         3.89 o                         
   7  -3   9          7.46          9.01         2.71 o                         
   8  -3   9        137.20        110.94         4.19 o                         
   9  -3   9          7.57         11.07         3.30 o                         
  10  -3   9        107.43        101.69         6.04 o                         
 -12  -2   9         10.45         15.34         4.39 o                         
 -11  -2   9         60.43         58.14         3.73 o                         
 -10  -2   9         16.90         18.07         2.53 o                         
  -9  -2   9         42.80         37.76         2.59 o                         
  -8  -2   9         63.39         64.61         3.19 o                         
  -7  -2   9        297.29        282.04         8.25 o                         
  -6  -2   9        112.61        113.16         6.54 o                         
  -5  -2   9        137.97        135.61        11.04 o                         
  -4  -2   9        151.57        182.33        10.63 o                         
  -3  -2   9        154.85        141.38         3.31 o                         
  -2  -2   9       1520.39       1705.64        21.76 o                         
  -1  -2   9          2.60          2.20         0.74 o                         
   0  -2   9       1126.18       1038.39        14.23 o                         
   1  -2   9          0.78         31.94         2.95 o                         
   2  -2   9        209.64        128.87         4.61 o                         
   3  -2   9        275.56        258.30         4.38 o                         
   4  -2   9       1199.92       1311.44        15.99 o                         
   5  -2   9        121.45        128.18         3.86 o                         
   6  -2   9        693.56        612.05         9.77 o                         
   7  -2   9       1194.18       1271.66        17.73 o                         
   8  -2   9        121.79        126.93         4.40 o                         
   9  -2   9         29.74         38.46         3.13 o                         
  10  -2   9         29.30         32.18         3.73 o                         
 -12  -1   9         20.76         22.27         2.70 o                         
 -11  -1   9         66.53         70.05         4.18 o                         
 -10  -1   9         14.19         19.34         2.44 o                         
  -9  -1   9         25.77         19.58         2.32 o                         
  -8  -1   9        167.09        161.42         4.85 o                         
  -7  -1   9        123.49        131.54         4.99 o                         
  -6  -1   9         33.82         57.21         2.97 o                         
  -5  -1   9         97.92         85.03         6.54 o                         
  -4  -1   9        964.02        914.11        30.25 o                         
  -3  -1   9         28.33         28.26         2.02 o                         
  -2  -1   9        426.72        402.08         7.00 o                         
  -1  -1   9        484.26        399.20         6.04 o                         
   0  -1   9         57.75         76.13         1.97 o                         
   1  -1   9        168.26        105.07         3.29 o                         
   2  -1   9       1425.73       1441.07        18.75 o                         
   3  -1   9        217.10        235.64         3.99 o                         
   4  -1   9         12.17         19.13         1.53 o                         
   5  -1   9        500.98        448.69         7.66 o                         
   6  -1   9        438.72        431.04         7.66 o                         
   7  -1   9          4.32          3.00         2.02 o                         
   8  -1   9          8.72          5.64         2.16 o                         
   9  -1   9         47.49         62.75         3.66 o                         
  10  -1   9         50.02         58.85         4.06 o                         
 -12   0   9          0.14          0.72         2.88 o                         
 -11   0   9         13.27          6.83         3.34 o                         
 -10   0   9         27.91         33.13         3.30 o                         
  -9   0   9         53.34         38.22         2.89 o                         
  -8   0   9        276.01        298.64         6.62 o                         
  -7   0   9        421.42        400.27         8.78 o                         
  -6   0   9        609.87        635.68        14.42 o                         
  -5   0   9        597.92        614.57        13.84 o                         
  -4   0   9          7.00          1.23         1.73 o                         
  -3   0   9          4.17          8.29         2.28 o                         
  -2   0   9        172.51        170.72         2.97 o                         
  -1   0   9         38.74         68.52         3.73 o                         
   0   0   9         25.41         18.86         1.12 o                         
   1   0   9        145.13         88.40         1.93 o                         
   2   0   9         45.15         99.50         2.72 o                         
   3   0   9        163.48        142.03         3.13 o                         
   4   0   9         47.36         48.47         2.25 o                         
   5   0   9        480.76        431.01         7.37 o                         
   6   0   9        321.28        296.72         5.90 o                         
   7   0   9         80.02         59.89         3.29 o                         
   8   0   9         21.07         16.26         2.39 o                         
   9   0   9        161.31        148.62         4.95 o                         
  10   0   9         31.22         33.81         3.93 o                         
 -12   1   9         18.28         23.73         3.47 o                         
 -11   1   9         95.73        110.48         6.36 o                         
 -10   1   9         32.85         33.52         4.31 o                         
  -9   1   9         33.45         37.88         2.86 o                         
  -8   1   9        351.34        386.11         7.66 o                         
  -7   1   9         92.38        112.45         4.07 o                         
  -6   1   9          8.83          3.07         2.86 o                         
  -5   1   9        546.99        582.46        16.35 o                         
  -4   1   9       7244.00       7058.53        95.74 o                         
  -3   1   9      12337.32      14266.58       158.17 o                         
  -2   1   9       1661.73       1993.19        23.75 o                         
  -1   1   9        130.29        111.30         3.27 o                         
   0   1   9         19.31         23.70         1.10 o                         
   1   1   9       1472.48       1503.02        16.50 o                         
   2   1   9        688.13        663.92         8.05 o                         
   3   1   9         87.12         82.08         3.17 o                         
   4   1   9          0.35          1.94         1.26 o                         
   5   1   9         16.53         26.18         2.02 o                         
   6   1   9        165.78        159.23         6.23 o                         
   7   1   9         52.16         33.73         2.69 o                         
   8   1   9          7.06         11.88         2.57 o                         
   9   1   9          9.16         11.45         2.62 o                         
  10   1   9          2.64          2.49         3.24 o                         
 -12   2   9         68.57         68.01         6.13 o                         
 -11   2   9         10.11         11.53         6.13 o                         
 -10   2   9         68.95         61.99         5.72 o                         
  -9   2   9        266.75        256.91         8.37 o                         
  -8   2   9         31.31         35.48         2.83 o                         
  -7   2   9        408.19        438.25        10.68 o                         
  -6   2   9         17.19          7.05         1.42 o                         
  -5   2   9         89.37        116.66         2.95 o                         
  -4   2   9       3964.61       4004.77        62.91 o                         
  -3   2   9         45.36         43.82         2.17 o                         
  -2   2   9       4764.09       5357.79        71.62 o                         
  -1   2   9       1352.27       1386.24        17.61 o                         
   0   2   9        373.45        354.33         4.83 o                         
   1   2   9          0.03          0.64         0.84 o                         
   2   2   9        963.05        937.70        11.05 o                         
   3   2   9         44.29         45.94         2.38 o                         
   4   2   9        526.83        511.77         8.46 o                         
   5   2   9         23.60         31.94         2.87 o                         
   6   2   9        851.60        826.09        12.77 o                         
   7   2   9         25.41         24.89         2.53 o                         
   8   2   9         12.37          4.77         2.21 o                         
   9   2   9          0.06          0.74         2.32 o                         
 -12   3   9         69.31         84.86         6.36 o                         
 -11   3   9         60.77         78.09         5.78 o                         
 -10   3   9        128.96        118.56         6.63 o                         
  -9   3   9          3.40          9.40         3.47 o                         
  -8   3   9         81.06         81.94         8.99 o                         
  -7   3   9         37.80         42.99         3.77 o                         
  -6   3   9          2.04          1.04         1.30 o                         
  -5   3   9        352.50        426.53         7.15 o                         
  -4   3   9        241.51        322.44         6.90 o                         
  -3   3   9         97.22        117.35         3.15 o                         
  -2   3   9         36.21         64.36         2.43 o                         
  -1   3   9       1013.27       1121.73        12.46 o                         
   0   3   9        101.75         99.52         2.38 o                         
   1   3   9        452.70        581.62         9.30 o                         
   2   3   9        163.19        192.94         4.00 o                         
   3   3   9          4.89         14.50         1.47 o                         
   4   3   9         79.75         54.11         2.13 o                         
   5   3   9         56.24         39.05         2.53 o                         
   6   3   9          0.10          0.00         1.65 o                         
   7   3   9          7.68          7.70         2.25 o                         
   8   3   9         27.32         29.35         3.18 o                         
   9   3   9          0.75          1.62         2.53 o                         
 -12   4   9        102.54        111.73        10.22 o                         
 -11   4   9          0.24          0.00         3.47 o                         
 -10   4   9        138.75        132.53         7.21 o                         
  -9   4   9          0.07          0.00         3.14 o                         
  -8   4   9        205.60        225.36        13.49 o                         
  -7   4   9        496.28        486.26        12.42 o                         
  -6   4   9          3.35          3.19         1.91 o                         
  -5   4   9          2.75          4.84         1.50 o                         
  -4   4   9         50.48         45.57         2.40 o                         
  -3   4   9         81.78        106.02         3.46 o                         
  -2   4   9        132.34        103.20         2.59 o                         
  -1   4   9         18.61         13.92         1.29 o                         
   0   4   9       1124.51       1100.65        13.44 o                         
   1   4   9        683.38        664.10         9.60 o                         
   2   4   9          9.90          7.43         1.52 o                         
   3   4   9        206.12        209.47         5.29 o                         
   4   4   9        165.61        183.84         4.06 o                         
   5   4   9        327.28        296.54         7.13 o                         
   6   4   9          5.55          2.58         1.84 o                         
   7   4   9         16.52         14.65         2.95 o                         
   8   4   9         18.88         23.28         3.13 o                         
 -12   5   9          1.24          8.29         4.50 o                         
 -11   5   9         25.98         34.75         5.20 o                         
 -10   5   9          3.93          0.41         3.47 o                         
  -9   5   9          0.02          0.58         2.49 o                         
  -8   5   9         54.10         59.28         4.63 o                         
  -7   5   9         53.36         43.08         4.91 o                         
  -6   5   9       1019.09       1084.63        24.26 o                         
  -5   5   9        232.31        262.29         5.25 o                         
  -4   5   9        716.75        761.35        11.60 o                         
  -3   5   9          0.28          1.07         1.17 o                         
  -2   5   9          0.34          1.05         1.13 o                         
  -1   5   9        115.85        117.44         2.89 o                         
   0   5   9        257.74        330.16         5.87 o                         
   1   5   9         10.73         12.74         1.47 o                         
   2   5   9        117.06        106.04         4.55 o                         
   3   5   9        206.36        197.21         4.41 o                         
   4   5   9        330.78        303.31         7.13 o                         
   5   5   9         63.25         70.89         3.73 o                         
   6   5   9         28.37         40.42         4.37 o                         
   7   5   9        180.03        204.55         6.52 o                         
   8   5   9         89.50         87.72         4.88 o                         
 -11   6   9          1.11          1.14         2.97 o                         
 -10   6   9        100.42         97.12         7.56 o                         
  -9   6   9        195.03        213.56         7.23 o                         
  -8   6   9        157.18        170.07         7.52 o                         
  -7   6   9        110.84        109.37         6.63 o                         
  -6   6   9       1105.28       1038.63        22.79 o                         
  -5   6   9       1121.21       1128.62        18.01 o                         
  -4   6   9        109.79        110.11         3.82 o                         
  -3   6   9        167.97        123.61         3.61 o                         
  -2   6   9         94.83        102.22         3.02 o                         
  -1   6   9         76.11         83.19         2.89 o                         
   0   6   9        149.85        153.86         3.96 o                         
   1   6   9         96.94         74.93         2.63 o                         
   2   6   9        308.95        326.61         5.91 o                         
   3   6   9         10.60          9.85         1.89 o                         
   4   6   9         46.99         54.94         3.46 o                         
   5   6   9          2.74          5.66         2.63 o                         
   6   6   9        124.54        116.75         5.10 o                         
   7   6   9          8.59          7.44         3.19 o                         
 -11   7   9         25.36         21.86         3.92 o                         
 -10   7   9          0.79          0.00         2.97 o                         
  -9   7   9          2.36          1.36         2.83 o                         
  -8   7   9          6.71          4.84         3.72 o                         
  -7   7   9        739.55        740.33        18.47 o                         
  -6   7   9        452.79        498.06        11.60 o                         
  -5   7   9        627.34        657.99        14.12 o                         
  -4   7   9        157.12        139.16         4.37 o                         
  -3   7   9          0.79          2.15         1.71 o                         
  -2   7   9         50.99         42.26         2.83 o                         
  -1   7   9         47.41         37.75         2.47 o                         
   0   7   9        182.47        200.18         4.04 o                         
   1   7   9        369.68        339.87         7.74 o                         
   2   7   9        173.03        160.32         4.67 o                         
   3   7   9         17.12         23.49         2.50 o                         
   4   7   9         31.98         36.94         2.96 o                         
   5   7   9         24.54         36.45         3.15 o                         
   6   7   9          2.65          0.00         2.70 o                         
 -10   8   9          0.06          0.00         3.12 o                         
  -9   8   9          7.37          8.45         3.30 o                         
  -8   8   9         27.54         39.36         5.20 o                         
  -7   8   9         65.55         63.19         4.67 o                         
  -6   8   9        329.36        315.20        12.24 o                         
  -5   8   9        163.21        180.24         6.37 o                         
  -4   8   9        275.58        307.99         8.41 o                         
  -3   8   9        665.99        698.63        12.33 o                         
  -2   8   9         31.35         39.46         2.92 o                         
  -1   8   9        508.20        519.45         8.00 o                         
   0   8   9         46.13         48.28         2.77 o                         
   1   8   9         37.14         46.28         2.60 o                         
   2   8   9         92.09         73.67         2.81 o                         
   3   8   9         16.73         12.05         2.44 o                         
   4   8   9         92.43         99.66         4.21 o                         
   5   8   9          3.10          0.48         2.32 o                         
   6   8   9         42.56         41.69         3.73 o                         
 -10   9   9          2.79          3.16         2.60 o                         
  -9   9   9         82.00         81.85         7.92 o                         
  -8   9   9        105.15        100.19         9.16 o                         
  -7   9   9         92.84        101.79         6.84 o                         
  -6   9   9         75.05         82.25         3.83 o                         
  -5   9   9          4.87          4.21         2.20 o                         
  -4   9   9         27.33         35.36         2.96 o                         
  -3   9   9          0.05          0.00         1.98 o                         
  -2   9   9        332.48        323.20         7.07 o                         
  -1   9   9        284.80        279.38         6.57 o                         
   0   9   9         75.83         75.40         3.26 o                         
   1   9   9          0.35          0.46         1.65 o                         
   2   9   9         29.62         43.31         3.43 o                         
   3   9   9         26.56         32.22         3.43 o                         
   4   9   9          7.26          6.84         3.05 o                         
  -8  10   9         14.02          8.18         2.67 o                         
  -7  10   9         42.99         27.78         3.21 o                         
  -6  10   9         11.06          6.91         4.15 o                         
  -5  10   9         21.81         11.60         2.60 o                         
  -4  10   9          0.69          0.41         2.00 o                         
  -3  10   9         24.03         24.14         3.06 o                         
  -2  10   9         29.06         25.30         3.17 o                         
  -1  10   9         21.55         36.65         4.48 o                         
   0  10   9          3.10          2.89         2.05 o                         
   1  10   9          3.11          1.59         2.70 o                         
   2  10   9         18.14         18.06         3.87 o                         
   3  10   9         46.04         35.98         8.18 o                         
  -7  11   9         28.15         35.05         3.74 o                         
  -6  11   9          1.12          2.40         2.69 o                         
  -5  11   9         22.16         28.31         3.19 o                         
  -4  11   9         22.47         17.08         3.47 o                         
  -3  11   9         14.22          9.81         3.33 o                         
  -2  11   9         91.62        100.58         6.05 o                         
  -1  11   9          0.12          0.98         2.72 o                         
   0  11   9         24.88         27.18         3.57 o                         
   1  11   9         13.60         17.99         7.36 o                         
  -3  12   9          0.72          0.00         3.27 o                         
  -2 -12  10          0.23          0.37         3.32 o                         
  -1 -12  10          8.60         10.93         3.87 o                         
   0 -12  10         57.25         38.08         4.36 o                         
   1 -12  10         49.72         36.51         6.05 o                         
   2 -12  10        112.77        143.09        12.26 o                         
   3 -12  10          0.01          1.64         7.36 o                         
  -4 -11  10         88.83         78.36         5.38 o                         
  -3 -11  10          6.56          5.49         3.36 o                         
  -2 -11  10          2.97          0.00         2.95 o                         
  -1 -11  10          2.93          4.35         3.12 o                         
   0 -11  10        142.04        149.80         6.41 o                         
   1 -11  10         26.42         29.10         3.87 o                         
   2 -11  10          0.45          1.64         5.72 o                         
   3 -11  10          0.43          0.00         6.54 o                         
   4 -11  10         17.07         35.98         8.18 o                         
   5 -11  10         18.98         24.53         8.18 o                         
  -6 -10  10          0.77          1.44         3.53 o                         
  -5 -10  10        101.28        132.57         6.29 o                         
  -4 -10  10        121.15        143.87         6.29 o                         
  -3 -10  10         10.45         16.92         3.23 o                         
  -2 -10  10          8.29         18.15         3.36 o                         
  -1 -10  10         68.82         63.15         4.44 o                         
   0 -10  10         27.03         24.42         3.92 o                         
   1 -10  10          7.06          5.48         3.37 o                         
   2 -10  10        130.82        146.99         8.24 o                         
   3 -10  10        246.74        196.23        13.08 o                         
   4 -10  10         78.44         64.59         8.99 o                         
   5 -10  10          6.34         18.81         6.54 o                         
   6 -10  10         33.33         21.26         7.36 o                         
  -7  -9  10         29.89         22.63         3.80 o                         
  -6  -9  10         55.79         60.48         4.63 o                         
  -5  -9  10        167.76        151.74         6.29 o                         
  -4  -9  10          9.76          4.72         2.95 o                         
  -3  -9  10          2.68          2.81         2.74 o                         
  -2  -9  10        141.71        141.27         6.44 o                         
  -1  -9  10          0.06          0.00         2.97 o                         
   0  -9  10         26.11         22.36         3.92 o                         
   1  -9  10         70.18         48.65         4.50 o                         
   2  -9  10         89.17         93.44         6.11 o                         
   3  -9  10        451.98        535.07        20.03 o                         
   4  -9  10         65.12         83.40         8.99 o                         
   5  -9  10          7.92          5.72         6.54 o                         
   6  -9  10          8.42         12.26         6.54 o                         
   7  -9  10        175.73        148.81        12.26 o                         
  -8  -8  10          3.76          0.97         2.90 o                         
  -7  -8  10        132.09        115.30         5.48 o                         
  -6  -8  10         30.40         31.91         3.53 o                         
  -5  -8  10          0.02          3.77         2.63 o                         
  -4  -8  10         80.04         75.64         4.30 o                         
  -3  -8  10         78.08         59.82         4.85 o                         
  -2  -8  10         71.96        121.66         5.63 o                         
  -1  -8  10         22.27          7.36         2.83 o                         
   0  -8  10          6.92          0.92         2.65 o                         
   1  -8  10         29.48         20.89         5.50 o                         
   2  -8  10        343.66        365.33         9.85 o                         
   3  -8  10        594.83        623.82        22.08 o                         
   4  -8  10        357.81        343.81        10.68 o                         
   5  -8  10         50.11         70.32         8.18 o                         
   6  -8  10         21.55         13.85         2.97 o                         
   7  -8  10        120.37        100.09         5.63 o                         
   8  -8  10         28.80         35.51         4.20 o                         
  -9  -7  10         14.77         11.76         3.32 o                         
  -8  -7  10         26.95         28.64         3.38 o                         
  -7  -7  10         11.11         12.47         3.25 o                         
  -6  -7  10         61.39         55.49         3.88 o                         
  -5  -7  10         38.05         39.59         4.48 o                         
  -4  -7  10        818.36        754.51        15.36 o                         
  -3  -7  10         15.13         18.05         4.64 o                         
  -2  -7  10        292.31        321.91        10.74 o                         
  -1  -7  10         57.93         46.80         3.44 o                         
   0  -7  10         11.48         10.08         2.83 o                         
   1  -7  10          0.29          1.88         2.27 o                         
   2  -7  10         38.63         35.63         2.41 o                         
   3  -7  10        309.03        333.31         6.89 o                         
   4  -7  10         12.84         18.02         2.28 o                         
   5  -7  10         73.33         79.54         3.87 o                         
   6  -7  10         47.67         61.58         4.33 o                         
   7  -7  10        324.29        306.81         8.75 o                         
   8  -7  10         57.11         66.86         4.67 o                         
   9  -7  10          7.99          0.00         3.24 o                         
 -10  -6  10          1.83          0.00         3.33 o                         
  -9  -6  10         41.34         39.17         3.71 o                         
  -8  -6  10         28.49         28.03         3.19 o                         
  -7  -6  10          0.02          0.40         2.40 o                         
  -6  -6  10         91.93         90.29         4.30 o                         
  -5  -6  10         22.86         34.12         3.24 o                         
  -4  -6  10        254.97        287.53         8.93 o                         
  -3  -6  10         70.19         50.65         3.55 o                         
  -2  -6  10         40.62         39.36         3.12 o                         
  -1  -6  10         70.39         96.78         4.55 o                         
   0  -6  10        141.17        128.58         3.03 o                         
   1  -6  10        730.43        731.72        11.14 o                         
   2  -6  10         52.20         43.47         2.37 o                         
   3  -6  10         57.52         40.83         3.52 o                         
   4  -6  10         36.27         34.37         2.37 o                         
   5  -6  10        144.29        152.27         4.85 o                         
   6  -6  10        600.90        602.23        20.92 o                         
   7  -6  10          9.67         11.88         3.12 o                         
   8  -6  10         94.83         95.20         5.29 o                         
   9  -6  10         41.07         41.03         4.55 o                         
 -10  -5  10          3.53          1.55         2.97 o                         
  -9  -5  10         12.47         11.90         3.14 o                         
  -8  -5  10         43.85         29.19         3.27 o                         
  -7  -5  10        287.63        268.02         6.42 o                         
  -6  -5  10         20.30         17.97         3.66 o                         
  -5  -5  10          1.46          6.40         4.08 o                         
  -4  -5  10         35.98         49.07         1.88 o                         
  -3  -5  10        185.37        165.03         4.98 o                         
  -2  -5  10       1087.74       1052.43        18.87 o                         
  -1  -5  10        160.97        144.29         4.63 o                         
   0  -5  10        433.54        422.11         5.39 o                         
   1  -5  10         36.60         28.77         1.47 o                         
   2  -5  10        236.09        266.41         4.82 o                         
   3  -5  10          0.78          0.28         1.35 o                         
   4  -5  10        179.57        176.46         4.53 o                         
   5  -5  10        392.76        361.22         7.32 o                         
   6  -5  10          0.84          0.55         1.81 o                         
   7  -5  10        123.24        103.24         5.02 o                         
   8  -5  10         66.70         85.21         5.93 o                         
   9  -5  10          8.64         10.11         3.60 o                         
 -11  -4  10         17.14         19.83         3.57 o                         
 -10  -4  10        104.04        106.74         8.09 o                         
  -9  -4  10         30.67         27.54         5.31 o                         
  -8  -4  10        100.23         86.27         5.50 o                         
  -7  -4  10         11.03          2.22         2.38 o                         
  -6  -4  10        346.50        337.57         6.77 o                         
  -5  -4  10        170.14        192.77         3.50 o                         
  -4  -4  10        913.87        991.69        12.11 o                         
  -3  -4  10        197.50        167.25         2.79 o                         
  -2  -4  10         72.54         71.25         2.21 o                         
  -1  -4  10       1056.60       1219.91        13.30 o                         
   0  -4  10         89.46        131.66         2.62 o                         
   1  -4  10        421.35        466.70         7.04 o                         
   2  -4  10          7.25         17.93         1.45 o                         
   3  -4  10         35.89         27.82         1.78 o                         
   4  -4  10       1631.23       1671.05        21.51 o                         
   5  -4  10         59.36         58.44         3.05 o                         
   6  -4  10         82.74         82.28         5.43 o                         
   7  -4  10         48.85         50.10         3.19 o                         
   8  -4  10          2.37          1.53         2.65 o                         
   9  -4  10          1.10          0.45         3.06 o                         
 -11  -3  10         25.81         34.34         7.36 o                         
 -10  -3  10         29.29         23.98         3.46 o                         
  -9  -3  10        230.64        238.80         7.58 o                         
  -8  -3  10        135.33        156.45         7.06 o                         
  -7  -3  10        140.71        140.09         8.18 o                         
  -6  -3  10          6.06         15.59         4.50 o                         
  -5  -3  10         16.08         13.70         4.09 o                         
  -4  -3  10        366.20        309.23         4.61 o                         
  -3  -3  10        115.43        105.87         4.38 o                         
  -2  -3  10       3203.70       3394.90        47.82 o                         
  -1  -3  10        613.91        690.74         9.99 o                         
   0  -3  10       1076.88       1205.25        15.61 o                         
   1  -3  10        603.12        555.53         8.01 o                         
   2  -3  10        371.92        413.95         6.48 o                         
   3  -3  10        497.89        513.17         7.73 o                         
   4  -3  10        108.09         93.25         3.18 o                         
   5  -3  10        431.04        371.91         7.52 o                         
   6  -3  10        283.97        278.64         6.50 o                         
   7  -3  10         25.63         10.79         2.54 o                         
   8  -3  10          7.68          6.45         2.48 o                         
   9  -3  10          7.48          2.84         3.12 o                         
  10  -3  10         14.52          6.95         4.63 o                         
 -12  -2  10          6.34         12.26         4.91 o                         
 -11  -2  10         52.21         52.70         5.11 o                         
 -10  -2  10         14.45         15.05         3.24 o                         
  -9  -2  10        167.83        149.49         6.24 o                         
  -8  -2  10        314.59        274.21         7.58 o                         
  -7  -2  10        447.19        454.33        12.67 o                         
  -6  -2  10         25.31         25.34         3.33 o                         
  -5  -2  10        466.60        449.70        16.35 o                         
  -4  -2  10         15.11         14.94         3.22 o                         
  -3  -2  10       2320.51       2313.23        33.82 o                         
  -2  -2  10          2.28          1.09         0.90 o                         
  -1  -2  10          7.37          4.58         1.10 o                         
   0  -2  10         12.94         25.20         1.54 o                         
   1  -2  10       1917.25       1759.39        21.89 o                         
   2  -2  10        551.36        529.05         7.87 o                         
   3  -2  10         30.80         74.13         2.62 o                         
   4  -2  10         36.84         46.53         2.32 o                         
   5  -2  10          6.36         18.72         2.02 o                         
   6  -2  10        157.47        193.56         5.42 o                         
   7  -2  10        182.78        178.67         5.02 o                         
   8  -2  10          0.07          0.61         2.02 o                         
   9  -2  10         18.24         26.02         2.96 o                         
  10  -2  10          9.75          8.18         6.54 o                         
 -12  -1  10          1.64          6.98         4.91 o                         
 -11  -1  10        180.71        189.46         7.27 o                         
 -10  -1  10          7.99          6.40         2.40 o                         
  -9  -1  10        285.16        313.43         7.32 o                         
  -8  -1  10        220.09        254.64         6.09 o                         
  -7  -1  10        347.36        375.76         8.42 o                         
  -6  -1  10          3.88          7.36         3.27 o                         
  -5  -1  10        248.80        199.50        10.63 o                         
  -4  -1  10        289.48        235.17         7.79 o                         
  -3  -1  10        728.67        774.45        10.51 o                         
  -2  -1  10        156.17        131.04         3.18 o                         
  -1  -1  10        148.44        114.05         2.59 o                         
   0  -1  10        510.27        473.30         6.34 o                         
   1  -1  10        579.12        467.98         6.63 o                         
   2  -1  10         57.12         79.07         2.74 o                         
   3  -1  10        945.67        966.07        12.16 o                         
   4  -1  10       1075.30       1038.43        20.84 o                         
   5  -1  10        462.15        506.97         8.17 o                         
   6  -1  10        249.25        213.19         6.15 o                         
   7  -1  10        114.25        138.07         4.44 o                         
   8  -1  10         26.71         14.28         2.47 o                         
   9  -1  10         54.94         54.67         3.55 o                         
  10  -1  10         10.10          6.25         4.89 o                         
 -12   0  10         41.17         46.64         5.72 o                         
 -11   0  10          3.01          6.54         3.47 o                         
 -10   0  10        147.13        128.65         7.00 o                         
  -9   0  10         13.10         20.29         2.45 o                         
  -8   0  10        674.18        672.72        13.04 o                         
  -7   0  10         22.20         15.72         2.49 o                         
  -6   0  10        154.63        154.43         5.70 o                         
  -5   0  10         37.74         45.92         3.14 o                         
  -4   0  10       1399.00       1663.59        28.00 o                         
  -3   0  10        107.68         87.27         3.32 o                         
  -2   0  10        192.71        166.58         2.57 o                         
  -1   0  10        227.15        223.00         4.01 o                         
   0   0  10        128.36        135.03         2.55 o                         
   1   0  10          0.88          1.76         0.91 o                         
   2   0  10         31.10         51.78         2.21 o                         
   3   0  10         46.51         95.98         2.60 o                         
   4   0  10         39.16         32.78         1.87 o                         
   5   0  10          1.27          1.02         1.52 o                         
   6   0  10        377.08        361.78         6.92 o                         
   7   0  10         73.76         59.39         3.06 o                         
   8   0  10          0.94          0.93         2.07 o                         
   9   0  10          3.21          0.89         2.32 o                         
 -12   1  10          0.03          1.17         2.38 o                         
 -11   1  10          0.11          3.68         3.68 o                         
 -10   1  10          9.20          2.23         3.14 o                         
  -9   1  10         27.49         45.53         3.19 o                         
  -8   1  10        250.12        261.64         6.91 o                         
  -7   1  10          7.50          3.00         1.46 o                         
  -6   1  10         21.67         17.21         4.50 o                         
  -5   1  10        123.80        160.62         5.70 o                         
  -4   1  10         27.28         28.20         2.25 o                         
  -3   1  10        808.02        807.02        10.64 o                         
  -2   1  10       4860.62       5310.70        71.84 o                         
  -1   1  10        236.37        227.42         5.55 o                         
   0   1  10       2740.51       2719.85        27.47 o                         
   1   1  10       1251.13       1229.24        13.99 o                         
   2   1  10        123.16        106.56         2.46 o                         
   3   1  10        140.11        138.15         3.84 o                         
   4   1  10        134.88        117.15         3.21 o                         
   5   1  10        104.87         76.82         3.13 o                         
   6   1  10        104.12         84.45         3.36 o                         
   7   1  10         62.56         70.49         3.36 o                         
   8   1  10         26.16         27.14         2.81 o                         
   9   1  10        175.60        189.95         5.73 o                         
 -12   2  10         23.90         25.81         4.63 o                         
 -11   2  10          0.05          0.00         3.14 o                         
 -10   2  10          0.00          0.00         3.14 o                         
  -9   2  10         48.60         65.22        12.67 o                         
  -8   2  10         35.41         23.62         2.83 o                         
  -7   2  10        284.85        295.16         8.37 o                         
  -6   2  10        389.64        437.45         7.54 o                         
  -5   2  10        246.24        248.06         5.19 o                         
  -4   2  10        137.33         95.03         2.93 o                         
  -3   2  10          3.16         10.53         1.53 o                         
  -2   2  10        122.03        219.18         4.79 o                         
  -1   2  10        354.42        320.29         5.41 o                         
   0   2  10        517.86        525.75         7.14 o                         
   1   2  10        274.95        267.28         4.59 o                         
   2   2  10         96.56         96.16         2.46 o                         
   3   2  10       1281.39       1274.15        17.30 o                         
   4   2  10       1122.81       1105.65        15.47 o                         
   5   2  10         52.06         61.15         2.76 o                         
   6   2  10        102.75         96.30         3.70 o                         
   7   2  10        143.08        125.21         4.89 o                         
   8   2  10         69.05         69.69         3.79 o                         
   9   2  10         23.39         17.91         3.06 o                         
 -12   3  10          1.36          6.54         4.05 o                         
 -11   3  10          2.61          0.00         3.47 o                         
 -10   3  10        329.66        363.85        16.35 o                         
  -9   3  10        174.33        169.67        11.86 o                         
  -8   3  10        344.20        392.46        14.72 o                         
  -7   3  10          2.04          0.89         1.53 o                         
  -6   3  10         71.93         64.67         4.01 o                         
  -5   3  10        266.83        243.76         8.62 o                         
  -4   3  10       1198.17       1277.46        18.98 o                         
  -3   3  10         35.64         45.43         1.51 o                         
  -2   3  10        221.12        279.79         5.51 o                         
  -1   3  10          2.39          3.31         1.15 o                         
   0   3  10       4529.34       4916.95        54.61 o                         
   1   3  10        151.74        176.62         4.38 o                         
   2   3  10        697.92        681.76        10.64 o                         
   3   3  10          1.67          0.22         1.08 o                         
   4   3  10          3.52          1.14         1.58 o                         
   5   3  10         44.81         32.61         2.44 o                         
   6   3  10        128.46        119.16         4.07 o                         
   7   3  10        154.13        165.42         5.21 o                         
   8   3  10          0.59          0.67         2.25 o                         
   9   3  10          7.83          6.73         3.05 o                         
 -12   4  10          7.04          6.31         7.36 o                         
 -11   4  10         44.87         46.23         5.20 o                         
 -10   4  10         23.24         18.70         4.50 o                         
  -9   4  10        401.88        403.36        12.10 o                         
  -8   4  10         38.82         12.19         3.14 o                         
  -7   4  10         64.33         74.41         4.63 o                         
  -6   4  10       1819.52       1787.04        29.25 o                         
  -5   4  10         47.69         51.36         2.70 o                         
  -4   4  10        121.86        141.89         3.59 o                         
  -3   4  10        126.55        120.96         3.38 o                         
  -2   4  10       1306.50       1323.88        16.94 o                         
  -1   4  10        123.04        120.35         2.81 o                         
   0   4  10         90.81         71.14         2.25 o                         
   1   4  10        518.29        520.72         7.42 o                         
   2   4  10         32.01         24.23         2.02 o                         
   3   4  10         83.83         67.31         5.35 o                         
   4   4  10        237.13        240.09         4.90 o                         
   5   4  10        154.44        136.14         5.19 o                         
   6   4  10        104.63        115.74         4.07 o                         
   7   4  10         17.15         11.51         2.59 o                         
   8   4  10        125.69        130.24         5.02 o                         
 -12   5  10          7.63          6.54         6.54 o                         
 -11   5  10          0.32          0.38         3.72 o                         
 -10   5  10          0.94          1.74         2.65 o                         
  -9   5  10         27.00         27.64         5.94 o                         
  -8   5  10         98.29        121.71         6.63 o                         
  -7   5  10       1544.51       1635.06        33.79 o                         
  -6   5  10        860.77        918.58        21.05 o                         
  -5   5  10        633.40        673.28        12.75 o                         
  -4   5  10         52.43         63.18         2.70 o                         
  -3   5  10        184.34        163.99         6.49 o                         
  -2   5  10         18.21         20.92         1.93 o                         
  -1   5  10          6.40          8.19         1.40 o                         
   0   5  10         92.23         93.55         3.90 o                         
   1   5  10        171.93        141.79         3.53 o                         
   2   5  10        191.69        211.69         5.00 o                         
   3   5  10          2.47          3.08         1.54 o                         
   4   5  10        101.38         84.36         4.18 o                         
   5   5  10         29.95         34.47         3.12 o                         
   6   5  10         98.45         89.10         4.56 o                         
   7   5  10         22.86         32.56         3.73 o                         
 -11   6  10          0.25          0.29         2.97 o                         
 -10   6  10         37.85         39.20         4.07 o                         
  -9   6  10         21.36         22.51         3.77 o                         
  -8   6  10          0.03          0.00         3.14 o                         
  -7   6  10        288.72        325.01        10.36 o                         
  -6   6  10       1012.13        934.84        17.57 o                         
  -5   6  10        258.97        285.16         6.03 o                         
  -4   6  10        121.57         98.23         3.38 o                         
  -3   6  10        202.83        196.57         5.41 o                         
  -2   6  10         23.29         18.14         1.90 o                         
  -1   6  10        361.82        375.65         6.74 o                         
   0   6  10        651.10        673.96        16.54 o                         
   1   6  10         77.59         63.15         3.41 o                         
   2   6  10          1.52         11.50         1.89 o                         
   3   6  10        438.98        468.72        10.03 o                         
   4   6  10        581.61        579.17        11.21 o                         
   5   6  10          0.50          0.38         2.28 o                         
   6   6  10          4.72          3.51         2.82 o                         
   7   6  10          3.63          1.08         3.01 o                         
 -11   7  10          1.29          0.00         3.47 o                         
 -10   7  10          3.39          2.58         3.12 o                         
  -9   7  10          9.20          3.36         3.12 o                         
  -8   7  10         70.14         80.46        14.72 o                         
  -7   7  10         78.47         80.54         5.78 o                         
  -6   7  10        205.17        183.60         8.37 o                         
  -5   7  10          7.29          2.91         2.65 o                         
  -4   7  10        284.14        317.02         7.08 o                         
  -3   7  10          1.73          0.00         1.31 o                         
  -2   7  10        432.55        432.43         8.43 o                         
  -1   7  10          3.19          3.78         1.89 o                         
   0   7  10          0.88          0.47         1.73 o                         
   1   7  10        571.02        671.71        10.00 o                         
   2   7  10          1.29          2.43         1.55 o                         
   3   7  10          6.67          1.23         1.95 o                         
   4   7  10         25.18         27.41         2.79 o                         
   5   7  10         85.07         89.93         4.07 o                         
   6   7  10         85.18         88.92         4.97 o                         
 -10   8  10         44.10         40.81         5.47 o                         
  -9   8  10         33.33         28.63         8.99 o                         
  -8   8  10          7.50          0.00         4.91 o                         
  -7   8  10         44.72         50.16         5.46 o                         
  -6   8  10         91.77         90.03         5.02 o
[truncated: 277,588 more chars]
